# Supplementary material for: A cascade double 1,4-addition/intramolecular annulation strategy for expeditious assembly of unsymmetrical dibenzofurans
Source: Commun Chem. 2021 Mar 25;4:42. doi: 10.1038/s42004-021-00478-2 (PMC9814151; doi:10.1038/s42004-021-00478-2)
Supplement: Supplementary file 3 — Supplementary Data 1 [file 42004_2021_478_MOESM3_ESM.cif]

 
data_hexw4
 
_audit_creation_method            SHELXL-2014/6
_chemical_name_systematic         ?
_chemical_name_common             ?
_chemical_melting_point           ?
_chemical_formula_moiety          ?
_chemical_formula_sum
 'C32 H21 Cl O2' 
_chemical_formula_weight          472.94

loop_
 _atom_type_symbol
 _atom_type_description
 _atom_type_scat_dispersion_real
 _atom_type_scat_dispersion_imag
 _atom_type_scat_source
 'C'  'C'   0.0033   0.0016
 'International Tables Vol C Tables 4.2.6.8 and 6.1.1.4'
 'H'  'H'   0.0000   0.0000
 'International Tables Vol C Tables 4.2.6.8 and 6.1.1.4'
 'O'  'O'   0.0106   0.0060
 'International Tables Vol C Tables 4.2.6.8 and 6.1.1.4'
 'Cl'  'Cl'   0.1484   0.1585
 'International Tables Vol C Tables 4.2.6.8 and 6.1.1.4'
 
_space_group_crystal_system       monoclinic
_space_group_IT_number            14
_space_group_name_H-M_alt         'P 21/c'
_space_group_name_Hall            '-P 2ybc'
 
_shelx_space_group_comment
;
The symmetry employed for this shelxl refinement is uniquely defined
by the following loop, which should always be used as a source of
symmetry information in preference to the above space-group names.
They are only intended as comments.
;
 
loop_
 _space_group_symop_operation_xyz
 'x, y, z'
 '-x, y+1/2, -z+1/2'
 '-x, -y, -z'
 'x, -y-1/2, z-1/2'
 
_cell_length_a                    21.4091(12)
_cell_length_b                    6.3562(3)
_cell_length_c                    17.3108(10)
_cell_angle_alpha                 90
_cell_angle_beta                  94.401(2)
_cell_angle_gamma                 90
_cell_volume                      2348.7(2)
_cell_formula_units_Z             4
_cell_measurement_temperature     296(2)
_cell_measurement_reflns_used     776
_cell_measurement_theta_min       15
_cell_measurement_theta_max       15
 
_exptl_crystal_description        block
_exptl_crystal_colour             colourless
_exptl_crystal_density_meas       ?
_exptl_crystal_density_method     ?
_exptl_crystal_density_diffrn     1.337          
_exptl_crystal_F_000              984
_exptl_transmission_factor_min    ?
_exptl_transmission_factor_max    ?
_exptl_crystal_size_max           0.400
_exptl_crystal_size_mid           0.300
_exptl_crystal_size_min           0.300
_exptl_absorpt_coefficient_mu     0.191
_shelx_estimated_absorpt_T_min    0.927
_shelx_estimated_absorpt_T_max    0.945
_exptl_absorpt_correction_type    multi-scan
_exptl_absorpt_correction_T_min   0.6156  
_exptl_absorpt_correction_T_max   0.7456
_exptl_absorpt_process_details    ?
_exptl_absorpt_special_details    ?
_diffrn_ambient_temperature       296(2)
_diffrn_radiation_wavelength      0.71073
_diffrn_radiation_type            MoK\a
_diffrn_source                    ?
_diffrn_measurement_device_type   'BRUKER D8VENTURE DIFFRACTOMETER'
_diffrn_measurement_method        'PHI & OMEGA SCAN'
_diffrn_detector_area_resol_mean  ?
_diffrn_reflns_number             72884
_diffrn_reflns_av_unetI/netI      0.0154
_diffrn_reflns_av_R_equivalents   0.0323
_diffrn_reflns_limit_h_min        -28
_diffrn_reflns_limit_h_max        28
_diffrn_reflns_limit_k_min        -8
_diffrn_reflns_limit_k_max        8
_diffrn_reflns_limit_l_min        -22
_diffrn_reflns_limit_l_max        22
_diffrn_reflns_theta_min          1.908
_diffrn_reflns_theta_max          27.926
_diffrn_reflns_theta_full         25.242
_diffrn_measured_fraction_theta_max   0.996
_diffrn_measured_fraction_theta_full  0.995
_diffrn_reflns_Laue_measured_fraction_max    0.996
_diffrn_reflns_Laue_measured_fraction_full   0.995
_diffrn_reflns_point_group_measured_fraction_max   0.996
_diffrn_reflns_point_group_measured_fraction_full  0.995
_reflns_number_total              5626
_reflns_number_gt                 4674
_reflns_threshold_expression      'I > 2\s(I)'
_reflns_Friedel_coverage          0.000
_reflns_Friedel_fraction_max      .
_reflns_Friedel_fraction_full     .
 
_reflns_special_details
;
 Reflections were merged by SHELXL according to the crystal
 class for the calculation of statistics and refinement.
 
 _reflns_Friedel_fraction is defined as the number of unique
 Friedel pairs measured divided by the number that would be
 possible theoretically, ignoring centric projections and
 systematic absences.
;
 
_computing_data_collection        'BRUKER D8VENTURE DIFFRACTOMETER'
_computing_cell_refinement        'BRUKER D8VENTURE DIFFRACTOMETER'
_computing_data_reduction         'BRUKER D8VENTURE DIFFRACTOMETER'
_computing_structure_solution     ?
_computing_structure_refinement 'SHELXL-2014/6 (Sheldrick, 2014)'
_computing_molecular_graphics     'BRUKER SHELXTL'
_computing_publication_material   'BRUKER SHELXTL'
_refine_special_details           ?
_refine_ls_structure_factor_coef  Fsqd
_refine_ls_matrix_type            full
_refine_ls_weighting_scheme       calc
_refine_ls_weighting_details
'w=1/[\s^2^(Fo^2^)+(0.0701P)^2^+0.7100P] where P=(Fo^2^+2Fc^2^)/3'
_atom_sites_solution_primary      ?
_atom_sites_solution_secondary    ?
_atom_sites_solution_hydrogens    geom
_refine_ls_hydrogen_treatment     constr
_refine_ls_extinction_method      none
_refine_ls_extinction_coef        .
_refine_ls_number_reflns          5626
_refine_ls_number_parameters      316
_refine_ls_number_restraints      0
_refine_ls_R_factor_all           0.0551
_refine_ls_R_factor_gt            0.0429
_refine_ls_wR_factor_ref          0.1346
_refine_ls_wR_factor_gt           0.1194
_refine_ls_goodness_of_fit_ref    1.061
_refine_ls_restrained_S_all       1.061
_refine_ls_shift/su_max           0.006
_refine_ls_shift/su_mean          0.001
 
loop_
 _atom_site_label
 _atom_site_type_symbol
 _atom_site_fract_x
 _atom_site_fract_y
 _atom_site_fract_z
 _atom_site_U_iso_or_equiv
 _atom_site_adp_type
 _atom_site_occupancy
 _atom_site_site_symmetry_order  
 _atom_site_calc_flag
 _atom_site_refinement_flags_posn
 _atom_site_refinement_flags_adp
 _atom_site_refinement_flags_occupancy
 _atom_site_disorder_assembly
 _atom_site_disorder_group
Cl1 Cl 0.03164(2) 0.78259(9) 0.05728(3) 0.06857(17) Uani 1 1 d . . . . .
C1 C 0.27697(6) 0.5670(2) 0.19299(8) 0.0353(3) Uani 1 1 d . . . . .
C2 C 0.32203(6) 0.5034(2) 0.13530(8) 0.0364(3) Uani 1 1 d . . . . .
C3 C 0.36057(8) 0.6550(3) 0.10627(10) 0.0503(4) Uani 1 1 d . . . . .
H3A H 0.3600 0.7921 0.1250 0.060 Uiso 1 1 calc R U . . .
C4 C 0.39981(9) 0.6024(4) 0.04958(11) 0.0655(5) Uani 1 1 d . . . . .
H4A H 0.4265 0.7031 0.0311 0.079 Uiso 1 1 calc R U . . .
C5 C 0.39952(9) 0.4011(4) 0.02036(11) 0.0674(6) Uani 1 1 d . . . . .
H5A H 0.4255 0.3668 -0.0185 0.081 Uiso 1 1 calc R U . . .
C6 C 0.36124(10) 0.2508(3) 0.04810(11) 0.0621(5) Uani 1 1 d . . . . .
H6A H 0.3609 0.1156 0.0276 0.075 Uiso 1 1 calc R U . . .
C7 C 0.32291(8) 0.2999(3) 0.10695(10) 0.0477(4) Uani 1 1 d . . . . .
H7A H 0.2980 0.1966 0.1271 0.057 Uiso 1 1 calc R U . . .
C8 C 0.25507(6) 0.3979(2) 0.24473(8) 0.0336(3) Uani 1 1 d . . . . .
C9 C 0.29760(6) 0.2929(2) 0.29658(8) 0.0348(3) Uani 1 1 d . . . . .
C10 C 0.36369(6) 0.3643(2) 0.31080(8) 0.0368(3) Uani 1 1 d . . . . .
C11 C 0.37718(8) 0.5659(3) 0.33765(10) 0.0507(4) Uani 1 1 d . . . . .
H11A H 0.3447 0.6603 0.3438 0.061 Uiso 1 1 calc R U . . .
C12 C 0.43873(9) 0.6280(3) 0.35536(12) 0.0635(5) Uani 1 1 d . . . . .
H12A H 0.4474 0.7635 0.3735 0.076 Uiso 1 1 calc R U . . .
C13 C 0.48702(8) 0.4893(4) 0.34617(12) 0.0639(5) Uani 1 1 d . . . . .
H13A H 0.5283 0.5306 0.3585 0.077 Uiso 1 1 calc R U . . .
C14 C 0.47416(8) 0.2900(4) 0.31883(12) 0.0610(5) Uani 1 1 d . . . . .
H14A H 0.5068 0.1968 0.3120 0.073 Uiso 1 1 calc R U . . .
C15 C 0.41287(7) 0.2277(3) 0.30147(10) 0.0486(4) Uani 1 1 d . . . . .
H15A H 0.4045 0.0922 0.2833 0.058 Uiso 1 1 calc R U . . .
C16 C 0.27784(6) 0.1227(2) 0.33953(8) 0.0360(3) Uani 1 1 d . . . . .
H16A H 0.3072 0.0569 0.3738 0.043 Uiso 1 1 calc R U . . .
C17 C 0.21669(6) 0.0457(2) 0.33393(7) 0.0333(3) Uani 1 1 d . . . . .
C18 C 0.19836(6) -0.1372(2) 0.38021(8) 0.0336(3) Uani 1 1 d . . . . .
C19 C 0.23033(7) -0.1809(3) 0.45168(9) 0.0430(3) Uani 1 1 d . . . . .
H19A H 0.2624 -0.0920 0.4708 0.052 Uiso 1 1 calc R U . . .
C20 C 0.21501(8) -0.3545(3) 0.49440(9) 0.0477(4) Uani 1 1 d . . . . .
H20A H 0.2371 -0.3808 0.5418 0.057 Uiso 1 1 calc R U . . .
C21 C 0.16737(7) -0.4903(2) 0.46802(9) 0.0421(3) Uani 1 1 d . . . . .
C22 C 0.13514(7) -0.4450(2) 0.39768(9) 0.0424(3) Uani 1 1 d . . . . .
H22A H 0.1026 -0.5328 0.3790 0.051 Uiso 1 1 calc R U . . .
C23 C 0.15024(7) -0.2718(2) 0.35450(8) 0.0383(3) Uani 1 1 d . . . . .
H23A H 0.1277 -0.2452 0.3074 0.046 Uiso 1 1 calc R U . . .
C24 C 0.15077(10) -0.6790(3) 0.51485(12) 0.0603(5) Uani 1 1 d . . . . .
H24A H 0.1779 -0.6851 0.5616 0.090 Uiso 1 1 calc R U . . .
H24B H 0.1081 -0.6676 0.5277 0.090 Uiso 1 1 calc R U . . .
H24C H 0.1557 -0.8045 0.4851 0.090 Uiso 1 1 calc R U . . .
C25 C 0.17581(6) 0.1569(2) 0.28253(8) 0.0336(3) Uani 1 1 d . . . . .
C26 C 0.19264(6) 0.3310(2) 0.23936(7) 0.0323(3) Uani 1 1 d . . . . .
C27 C 0.13497(6) 0.4012(2) 0.19721(7) 0.0338(3) Uani 1 1 d . . . . .
C28 C 0.11781(7) 0.5662(2) 0.14682(8) 0.0376(3) Uani 1 1 d . . . . .
H28A H 0.1470 0.6640 0.1322 0.045 Uiso 1 1 calc R U . . .
C29 C 0.05550(7) 0.5780(3) 0.11952(8) 0.0420(3) Uani 1 1 d . . . . .
C30 C 0.01070(7) 0.4358(3) 0.13972(9) 0.0473(4) Uani 1 1 d . . . . .
H30A H -0.0305 0.4496 0.1192 0.057 Uiso 1 1 calc R U . . .
C31 C 0.02696(7) 0.2733(3) 0.19027(10) 0.0455(4) Uani 1 1 d . . . . .
H31A H -0.0024 0.1763 0.2049 0.055 Uiso 1 1 calc R U . . .
C32 C 0.08910(7) 0.2621(2) 0.21802(8) 0.0373(3) Uani 1 1 d . . . . .
O1 O 0.25761(6) 0.74627(18) 0.19496(7) 0.0533(3) Uani 1 1 d . . . . .
O3 O 0.11287(4) 0.11242(17) 0.26970(6) 0.0399(2) Uani 1 1 d . . . . .
 
loop_
 _atom_site_aniso_label
 _atom_site_aniso_U_11
 _atom_site_aniso_U_22
 _atom_site_aniso_U_33
 _atom_site_aniso_U_23
 _atom_site_aniso_U_13
 _atom_site_aniso_U_12
Cl1 0.0542(3) 0.0733(3) 0.0761(3) 0.0317(3) -0.0084(2) 0.0118(2)
C1 0.0339(6) 0.0348(7) 0.0367(7) 0.0013(5) -0.0011(5) -0.0007(5)
C2 0.0309(6) 0.0434(8) 0.0345(6) 0.0045(6) -0.0011(5) -0.0008(6)
C3 0.0465(9) 0.0579(10) 0.0465(8) 0.0043(8) 0.0033(7) -0.0125(7)
C4 0.0497(10) 0.0959(16) 0.0522(10) 0.0097(11) 0.0126(8) -0.0158(10)
C5 0.0537(10) 0.1051(18) 0.0453(9) 0.0053(11) 0.0152(8) 0.0159(11)
C6 0.0718(12) 0.0665(12) 0.0492(10) -0.0041(9) 0.0120(9) 0.0196(10)
C7 0.0525(9) 0.0462(9) 0.0450(8) 0.0009(7) 0.0068(7) 0.0035(7)
C8 0.0316(6) 0.0344(7) 0.0349(6) 0.0006(5) 0.0029(5) 0.0028(5)
C9 0.0306(6) 0.0372(7) 0.0364(7) 0.0004(6) 0.0015(5) 0.0022(5)
C10 0.0317(6) 0.0430(8) 0.0355(7) 0.0059(6) 0.0006(5) -0.0008(6)
C11 0.0449(8) 0.0466(9) 0.0599(10) -0.0031(8) -0.0011(7) -0.0020(7)
C12 0.0588(11) 0.0608(11) 0.0690(12) -0.0012(10) -0.0067(9) -0.0189(9)
C13 0.0376(8) 0.0895(15) 0.0634(11) 0.0070(11) -0.0037(8) -0.0154(9)
C14 0.0339(8) 0.0859(14) 0.0629(11) -0.0013(10) 0.0007(7) 0.0064(9)
C15 0.0372(8) 0.0544(9) 0.0537(9) -0.0024(8) 0.0001(7) 0.0041(7)
C16 0.0337(7) 0.0368(7) 0.0369(7) 0.0031(6) -0.0015(5) 0.0033(5)
C17 0.0347(6) 0.0336(6) 0.0316(6) -0.0002(5) 0.0024(5) 0.0017(5)
C18 0.0360(7) 0.0322(6) 0.0328(6) 0.0002(5) 0.0048(5) 0.0024(5)
C19 0.0446(8) 0.0431(8) 0.0399(7) 0.0039(6) -0.0049(6) -0.0031(6)
C20 0.0529(9) 0.0499(9) 0.0393(8) 0.0106(7) -0.0037(7) 0.0030(7)
C21 0.0458(8) 0.0371(7) 0.0446(8) 0.0063(6) 0.0116(6) 0.0049(6)
C22 0.0441(8) 0.0377(8) 0.0456(8) -0.0011(6) 0.0051(6) -0.0049(6)
C23 0.0414(7) 0.0391(7) 0.0340(7) 0.0002(6) 0.0002(5) -0.0008(6)
C24 0.0655(11) 0.0491(10) 0.0673(11) 0.0223(9) 0.0123(9) 0.0022(9)
C25 0.0292(6) 0.0375(7) 0.0340(6) -0.0007(5) 0.0021(5) 0.0000(5)
C26 0.0312(6) 0.0341(7) 0.0316(6) -0.0004(5) 0.0030(5) 0.0035(5)
C27 0.0314(6) 0.0383(7) 0.0318(6) -0.0021(5) 0.0025(5) 0.0038(5)
C28 0.0362(7) 0.0404(7) 0.0362(7) 0.0023(6) 0.0023(5) 0.0041(6)
C29 0.0398(7) 0.0484(8) 0.0373(7) 0.0043(6) -0.0009(6) 0.0103(6)
C30 0.0319(7) 0.0620(10) 0.0471(8) 0.0037(8) -0.0027(6) 0.0065(7)
C31 0.0319(7) 0.0551(9) 0.0491(8) 0.0061(7) 0.0005(6) -0.0019(6)
C32 0.0335(7) 0.0419(8) 0.0363(7) 0.0023(6) 0.0016(5) 0.0030(6)
O1 0.0662(8) 0.0366(6) 0.0586(7) 0.0043(5) 0.0139(6) 0.0078(5)
O3 0.0301(5) 0.0447(6) 0.0445(5) 0.0090(5) -0.0003(4) -0.0019(4)
 
_geom_special_details
;
 All esds (except the esd in the dihedral angle between two l.s. planes)
 are estimated using the full covariance matrix.  The cell esds are taken
 into account individually in the estimation of esds in distances, angles
 and torsion angles; correlations between esds in cell parameters are only
 used when they are defined by crystal symmetry.  An approximate (isotropic)
 treatment of cell esds is used for estimating esds involving l.s. planes.
;
 
loop_
 _geom_bond_atom_site_label_1
 _geom_bond_atom_site_label_2
 _geom_bond_distance
 _geom_bond_site_symmetry_2
 _geom_bond_publ_flag
Cl1 C29 1.7400(16) . ?
C1 O1 1.2138(18) . ?
C1 C2 1.4964(19) . ?
C1 C8 1.4972(19) . ?
C2 C7 1.384(2) . ?
C2 C3 1.387(2) . ?
C3 C4 1.381(3) . ?
C4 C5 1.376(3) . ?
C5 C6 1.369(3) . ?
C6 C7 1.392(2) . ?
C8 C9 1.3981(19) . ?
C8 C26 1.3989(18) . ?
C9 C16 1.397(2) . ?
C9 C10 1.4881(19) . ?
C10 C15 1.383(2) . ?
C10 C11 1.386(2) . ?
C11 C12 1.387(2) . ?
C12 C13 1.377(3) . ?
C13 C14 1.373(3) . ?
C14 C15 1.381(2) . ?
C16 C17 1.3942(19) . ?
C17 C25 1.3921(19) . ?
C17 C18 1.4816(19) . ?
C18 C23 1.386(2) . ?
C18 C19 1.3952(19) . ?
C19 C20 1.382(2) . ?
C20 C21 1.387(2) . ?
C21 C22 1.383(2) . ?
C21 C24 1.505(2) . ?
C22 C23 1.383(2) . ?
C25 O3 1.3779(16) . ?
C25 C26 1.3979(19) . ?
C26 C27 1.4551(18) . ?
C27 C32 1.389(2) . ?
C27 C28 1.395(2) . ?
C28 C29 1.383(2) . ?
C29 C30 1.382(2) . ?
C30 C31 1.381(2) . ?
C31 C32 1.381(2) . ?
C32 O3 1.3765(17) . ?
 
loop_
 _geom_angle_atom_site_label_1
 _geom_angle_atom_site_label_2
 _geom_angle_atom_site_label_3
 _geom_angle
 _geom_angle_site_symmetry_1
 _geom_angle_site_symmetry_3
 _geom_angle_publ_flag
O1 C1 C2 120.75(13) . . ?
O1 C1 C8 122.26(13) . . ?
C2 C1 C8 116.93(12) . . ?
C7 C2 C3 119.72(15) . . ?
C7 C2 C1 121.06(13) . . ?
C3 C2 C1 119.08(14) . . ?
C4 C3 C2 120.03(18) . . ?
C5 C4 C3 120.04(19) . . ?
C6 C5 C4 120.39(17) . . ?
C5 C6 C7 120.17(19) . . ?
C2 C7 C6 119.60(17) . . ?
C9 C8 C26 118.00(13) . . ?
C9 C8 C1 120.55(12) . . ?
C26 C8 C1 121.33(12) . . ?
C16 C9 C8 120.17(13) . . ?
C16 C9 C10 118.09(12) . . ?
C8 C9 C10 121.67(13) . . ?
C15 C10 C11 118.58(14) . . ?
C15 C10 C9 120.80(14) . . ?
C11 C10 C9 120.54(14) . . ?
C10 C11 C12 120.47(17) . . ?
C13 C12 C11 120.07(19) . . ?
C14 C13 C12 119.88(17) . . ?
C13 C14 C15 120.09(18) . . ?
C14 C15 C10 120.90(17) . . ?
C17 C16 C9 123.79(13) . . ?
C25 C17 C16 114.02(13) . . ?
C25 C17 C18 124.36(12) . . ?
C16 C17 C18 121.61(12) . . ?
C23 C18 C19 117.64(13) . . ?
C23 C18 C17 122.14(12) . . ?
C19 C18 C17 120.22(13) . . ?
C20 C19 C18 120.86(14) . . ?
C19 C20 C21 121.32(14) . . ?
C22 C21 C20 117.71(14) . . ?
C22 C21 C24 121.18(16) . . ?
C20 C21 C24 121.10(15) . . ?
C21 C22 C23 121.33(14) . . ?
C22 C23 C18 121.12(14) . . ?
O3 C25 C17 123.90(12) . . ?
O3 C25 C26 111.42(11) . . ?
C17 C25 C26 124.65(12) . . ?
C25 C26 C8 119.29(12) . . ?
C25 C26 C27 105.50(11) . . ?
C8 C26 C27 135.21(13) . . ?
C32 C27 C28 118.89(13) . . ?
C32 C27 C26 105.32(12) . . ?
C28 C27 C26 135.77(13) . . ?
C29 C28 C27 117.09(14) . . ?
C30 C29 C28 123.22(14) . . ?
C30 C29 Cl1 117.96(12) . . ?
C28 C29 Cl1 118.82(13) . . ?
C31 C30 C29 120.22(14) . . ?
C30 C31 C32 116.64(15) . . ?
O3 C32 C31 124.06(13) . . ?
O3 C32 C27 112.02(12) . . ?
C31 C32 C27 123.92(14) . . ?
C32 O3 C25 105.73(11) . . ?
 
_refine_diff_density_max    0.245
_refine_diff_density_min   -0.318
_refine_diff_density_rms    0.058

_shelxl_version_number 2014/6

_shelx_res_file
;
TITL P in P2(1)/c
CELL 0.71073 21.4091 6.3562 17.3108 90.000 94.401 90.000
ZERR 4.00 0.0012 0.0003 0.0010 0.000 0.002 0.000
LATT 1
SYMM -X, 0.5+Y, 0.5-Z
SFAC C  H  O  Cl
UNIT 128 84 8 4
rem C32 H21 Cl O2
rem d8venture block colourless
omit 1   0   0
size 0.40 0.30 0.30
L.S. 4
acta
FMAP 2
PLAN 20
TEMP 23.000

WGHT    0.070100    0.710000
FVAR       0.90453
CL1   4    0.031640    0.782585    0.057279    11.00000    0.05425    0.07329 =
         0.07609    0.03167   -0.00845    0.01183
C1    1    0.276968    0.567017    0.192994    11.00000    0.03387    0.03476 =
         0.03672    0.00131   -0.00108   -0.00072
C2    1    0.322027    0.503444    0.135302    11.00000    0.03085    0.04337 =
         0.03446    0.00451   -0.00112   -0.00083
C3    1    0.360571    0.654983    0.106273    11.00000    0.04650    0.05788 =
         0.04654    0.00432    0.00328   -0.01253
AFIX  43
H3A   2    0.359981    0.792051    0.124998    11.00000   -1.20000
AFIX   0
C4    1    0.399814    0.602373    0.049581    11.00000    0.04974    0.09593 =
         0.05225    0.00975    0.01256   -0.01582
AFIX  43
H4A   2    0.426456    0.703087    0.031146    11.00000   -1.20000
AFIX   0
C5    1    0.399517    0.401055    0.020364    11.00000    0.05371    0.10513 =
         0.04528    0.00526    0.01525    0.01592
AFIX  43
H5A   2    0.425468    0.366826   -0.018456    11.00000   -1.20000
AFIX   0
C6    1    0.361241    0.250806    0.048102    11.00000    0.07177    0.06648 =
         0.04922   -0.00414    0.01204    0.01957
AFIX  43
H6A   2    0.360854    0.115568    0.027566    11.00000   -1.20000
AFIX   0
C7    1    0.322908    0.299936    0.106955    11.00000    0.05250    0.04616 =
         0.04496    0.00085    0.00680    0.00350
AFIX  43
H7A   2    0.298035    0.196642    0.127112    11.00000   -1.20000
AFIX   0
C8    1    0.255069    0.397919    0.244730    11.00000    0.03157    0.03441 =
         0.03489    0.00056    0.00289    0.00279
C9    1    0.297604    0.292935    0.296580    11.00000    0.03058    0.03719 =
         0.03635    0.00044    0.00151    0.00220
C10   1    0.363688    0.364253    0.310804    11.00000    0.03174    0.04296 =
         0.03549    0.00586    0.00061   -0.00080
C11   1    0.377178    0.565949    0.337645    11.00000    0.04488    0.04660 =
         0.05988   -0.00305   -0.00109   -0.00200
AFIX  43
H11A  2    0.344731    0.660288    0.343814    11.00000   -1.20000
AFIX   0
C12   1    0.438731    0.628031    0.355365    11.00000    0.05880    0.06078 =
         0.06900   -0.00115   -0.00667   -0.01892
AFIX  43
H12A  2    0.447399    0.763470    0.373474    11.00000   -1.20000
AFIX   0
C13   1    0.487019    0.489313    0.346168    11.00000    0.03764    0.08948 =
         0.06338    0.00696   -0.00367   -0.01543
AFIX  43
H13A  2    0.528263    0.530587    0.358454    11.00000   -1.20000
AFIX   0
C14   1    0.474159    0.289981    0.318830    11.00000    0.03390    0.08588 =
         0.06287   -0.00129    0.00070    0.00643
AFIX  43
H14A  2    0.506756    0.196752    0.311988    11.00000   -1.20000
AFIX   0
C15   1    0.412866    0.227711    0.301471    11.00000    0.03715    0.05443 =
         0.05367   -0.00245    0.00010    0.00415
AFIX  43
H15A  2    0.404548    0.092150    0.283262    11.00000   -1.20000
AFIX   0
C16   1    0.277845    0.122701    0.339527    11.00000    0.03375    0.03677 =
         0.03690    0.00314   -0.00147    0.00331
AFIX  43
H16A  2    0.307180    0.056911    0.373842    11.00000   -1.20000
AFIX   0
C17   1    0.216686    0.045689    0.333933    11.00000    0.03468    0.03355 =
         0.03155   -0.00021    0.00236    0.00173
C18   1    0.198355   -0.137181    0.380210    11.00000    0.03598    0.03222 =
         0.03280    0.00024    0.00477    0.00240
C19   1    0.230334   -0.180868    0.451683    11.00000    0.04459    0.04308 =
         0.03994    0.00389   -0.00488   -0.00307
AFIX  43
H19A  2    0.262381   -0.091975    0.470826    11.00000   -1.20000
AFIX   0
C20   1    0.215013   -0.354488    0.494397    11.00000    0.05288    0.04987 =
         0.03928    0.01055   -0.00370    0.00304
AFIX  43
H20A  2    0.237099   -0.380780    0.541785    11.00000   -1.20000
AFIX   0
C21   1    0.167365   -0.490296    0.468016    11.00000    0.04583    0.03706 =
         0.04456    0.00626    0.01160    0.00494
C22   1    0.135138   -0.444991    0.397675    11.00000    0.04413    0.03775 =
         0.04562   -0.00108    0.00512   -0.00492
AFIX  43
H22A  2    0.102650   -0.532786    0.379032    11.00000   -1.20000
AFIX   0
C23   1    0.150245   -0.271794    0.354504    11.00000    0.04144    0.03906 =
         0.03404    0.00022    0.00021   -0.00076
AFIX  43
H23A  2    0.127737   -0.245189    0.307419    11.00000   -1.20000
AFIX   0
C24   1    0.150773   -0.678955    0.514855    11.00000    0.06555    0.04911 =
         0.06734    0.02233    0.01233    0.00221
AFIX  33
H24A  2    0.177935   -0.685071    0.561576    11.00000   -1.50000
H24B  2    0.108082   -0.667577    0.527735    11.00000   -1.50000
H24C  2    0.155721   -0.804537    0.485126    11.00000   -1.50000
AFIX   0
C25   1    0.175808    0.156908    0.282528    11.00000    0.02921    0.03753 =
         0.03404   -0.00069    0.00215    0.00002
C26   1    0.192638    0.331004    0.239356    11.00000    0.03117    0.03409 =
         0.03162   -0.00044    0.00297    0.00350
C27   1    0.134971    0.401199    0.197207    11.00000    0.03138    0.03826 =
         0.03180   -0.00214    0.00246    0.00384
C28   1    0.117814    0.566207    0.146824    11.00000    0.03625    0.04044 =
         0.03616    0.00226    0.00233    0.00414
AFIX  43
H28A  2    0.147013    0.663975    0.132240    11.00000   -1.20000
AFIX   0
C29   1    0.055499    0.578041    0.119516    11.00000    0.03979    0.04841 =
         0.03729    0.00431   -0.00094    0.01031
C30   1    0.010697    0.435835    0.139722    11.00000    0.03195    0.06202 =
         0.04714    0.00367   -0.00269    0.00646
AFIX  43
H30A  2   -0.030535    0.449644    0.119208    11.00000   -1.20000
AFIX   0
C31   1    0.026962    0.273342    0.190267    11.00000    0.03190    0.05512 =
         0.04908    0.00613    0.00051   -0.00187
AFIX  43
H31A  2   -0.002443    0.176346    0.204883    11.00000   -1.20000
AFIX   0
C32   1    0.089103    0.262120    0.218024    11.00000    0.03347    0.04191 =
         0.03630    0.00232    0.00155    0.00303
O1    3    0.257609    0.746273    0.194964    11.00000    0.06615    0.03657 =
         0.05858    0.00435    0.01387    0.00782
O3    3    0.112875    0.112421    0.269700    11.00000    0.03010    0.04468 =
         0.04447    0.00904   -0.00029   -0.00186

HKLF 4

REM  P in P2(1)/c
REM R1 =  0.0429 for    4674 Fo > 4sig(Fo)  and  0.0551 for all    5626 data
REM    316 parameters refined using      0 restraints

END

WGHT      0.0690      0.7101

REM Highest difference peak  0.245,  deepest hole -0.318,  1-sigma level  0.058
Q1    1   0.0601  0.2511  0.2012  11.00000  0.05    0.24
Q2    1   0.1894 -0.7694  0.5217  11.00000  0.05    0.23
Q3    1   0.1404 -0.6199  0.5661  11.00000  0.05    0.22
Q4    1   0.0587  0.6955  0.0370  11.00000  0.05    0.22
Q5    1   0.0394  0.4688  0.1143  11.00000  0.05    0.21
Q6    1   0.0844  0.5507  0.1231  11.00000  0.05    0.21
Q7    1   0.1068 -0.7833  0.4822  11.00000  0.05    0.20
Q8    1   0.2059 -0.0399  0.3576  11.00000  0.05    0.20
Q9    1   0.0798  0.5954  0.1393  11.00000  0.05    0.20
Q10   1   0.0209  0.3737  0.1684  11.00000  0.05    0.20
Q11   1   0.0312  0.5399  0.1439  11.00000  0.05    0.20
Q12   1   0.1105  0.3240  0.2014  11.00000  0.05    0.20
Q13   1   0.1094  0.3663  0.2195  11.00000  0.05    0.19
Q14   1   0.1318  0.4721  0.1702  11.00000  0.05    0.18
Q15   1   0.4776  0.4093  0.3097  11.00000  0.05    0.18
Q16   1   0.4581  0.5784  0.3229  11.00000  0.05    0.18
Q17   1   0.3891  0.2875  0.3285  11.00000  0.05    0.17
Q18   1   0.0300  0.7819  0.1100  11.00000  0.05    0.17
Q19   1   0.4420  0.2526  0.3159  11.00000  0.05    0.17
Q20   1   0.0590  0.8686  0.0900  11.00000  0.05    0.16
;
_shelx_res_checksum   56412

_shelx_hkl_file
;
   0   0   3    1.00    0.50
   0   0   3    0.10    0.40
   0   0   3    0.40    0.40
   0   0   3    0.90    0.60
   0   0   3   -0.20    0.40
   0   0  -3    1.20    0.50
   0   0  -3    1.00    0.40
   0   0  -3    0.40    0.50
   0   0  -3    1.00    0.50
   0   0  -3    0.30    0.40
   0   0   3    0.20    0.50
   0   0  -4  402.26   11.00
   0   0   4  409.06   11.20
   0   0   4  399.56   11.00
   0   0   4  398.66   11.00
   0   0   4  383.76   11.10
   0   0   4  388.06   11.10
   0   0   4  400.56   10.90
   0   0  -4  389.86   11.20
   0   0  -4  411.76   11.20
   0   0  -4  384.06   11.00
   0   0  -4  397.46   11.10
   0   0  -4  411.86   11.20
   0   0  -5    2.60    1.30
   0   0  -5    0.90    1.20
   0   0  -5    3.10    1.10
   0   0  -5    2.90    1.40
   0   0   5    3.40    1.40
   0   0   5    3.10    1.40
   0   0   5    3.10    1.10
   0   0   5    4.60    1.20
   0   0   5    3.90    1.30
   0   0   5    4.70    1.30
   0   0  -5    2.70    1.20
   0   0  -5    3.70    1.20
   0   0   6 5853.51  148.69
   0   0  -6 6051.79  148.99
   0   0  -6 5841.92  148.89
   0   0  -6 5567.34  148.59
   0   0   6 5842.72  148.69
   0   0  -6 5965.30  148.79
   0   0   6 5747.92  148.89
   0   0   7    1.40    1.10
   0   0   7    2.90    1.20
   0   0  -7    1.80    1.30
   0   0  -7    0.80    1.20
   0   0  -7    2.30    1.40
   0   0   7    5.40    1.80
   0   0  -7    4.90    1.50
   0   0  -7    2.10    1.50
   0   0   7    1.40    1.20
   0   0  -7    2.10    1.30
   0   0   7    1.90    1.70
   0   0   8  190.18    7.50
   0   0   8  198.98    7.20
   0   0   8  197.78    6.70
   0   0   8  192.28    7.40
   0   0   8  199.78    6.80
   0   0  -8  196.08    7.30
   0   0  -8  200.68    6.90
   0   0  -8  205.48    7.10
   0   0   8  191.98    6.90
   0   0  -8  196.28    6.90
   0   0  -8  197.68    7.20
   0   0  -8  189.18    7.00
   0   0  -9    1.10    1.60
   0   0  -9    2.00    1.50
   0   0  -9    0.90    1.80
   0   0  -9    2.00    2.10
   0   0   9    0.20    1.80
   0   0  -9    0.60    1.80
   0   0   9    1.80    1.50
   0   0   9    1.30    1.40
   0   0   9   -0.40    2.70
   0   0  -9   -0.60    1.50
   0   0   9    2.70    1.50
   0   0  -9   -1.10    1.30
   0   0 -10  222.98    7.80
   0   0  10  210.58    8.00
   0   0 -10  217.58    8.40
   0   0 -10  224.78    8.20
   0   0  10  227.38    8.60
   0   0  10  215.88    7.70
   0   0 -10  219.78    8.60
   0   0 -10  211.18    8.40
   0   0  10  214.78    8.70
   0   0 -10  216.98    8.20
   0   0 -10  238.08    8.30
   0   0  10  203.28    7.80
   0   0 -11    1.20    2.20
   0   0  11    1.10    1.90
   0   0 -11   -0.40    2.60
   0   0 -11    3.80    2.00
   0   0  11   -0.90    3.00
   0   0 -11    0.00    1.80
   0   0  11    3.30    2.10
   0   0  11    3.30    2.90
   0   0 -11    2.20    2.30
   0   0 -11    4.40    2.80
   0   0 -12 1558.14   41.90
   0   0  12 1580.44   41.60
   0   0 -12 1376.16   42.00
   0   0 -12 1559.14   41.80
   0   0  12 1556.94   42.20
   0   0 -12 1522.25   42.20
   0   0 -12 1593.64   42.30
   0   0  12 1594.04   42.70
   0   0  12 1537.55   41.50
   0   0 -13   -0.90    3.10
   0   0 -13   -1.40    3.50
   0   0  13    1.90    2.90
   0   0 -13    2.80    2.70
   0   0  13    0.10    2.50
   0   0  13    2.80    3.70
   0   0 -13    0.20    3.20
   0   0 -14    7.30    3.80
   0   0  14   10.80    4.40
   0   0  14    6.00    3.20
   0   0 -14   10.90    3.80
   0   0  14    7.40    3.30
   0   0 -14   10.50    3.20
   0   0 -14    8.60    3.80
   0   0  15    4.80    3.70
   0   0 -15   -1.70    3.40
   0   0  15    1.20    3.90
   0   0 -15   -1.30    3.80
   0   0 -15    0.10    3.50
   0   0  15   -2.40    3.20
   0   0 -15    0.40    2.90
   0   0  16  111.49    8.30
   0   0 -16  119.69    8.80
   0   0 -16  106.09    7.60
   0   0 -16  121.69    8.50
   0   0  16  115.59    9.20
   0   0  16  109.29    7.90
   0   0 -16  105.59    8.20
   0   0 -17    1.10    3.80
   0   0 -17    1.70    4.30
   0   0  17   -0.40    4.90
   0   0 -17    0.30    3.90
   0   0  17   -0.30    4.20
   0   0 -17    3.60    3.70
   0   0  17    3.20    3.70
   0   0  18    7.80    4.20
   0   0 -18   -5.30    4.10
   0   0 -18    1.10    4.00
   0   0  18    1.70    5.40
   0   0  18    2.40    4.20
   0   0 -18    6.70    4.70
   0   0 -18    5.90    5.10
   0   0 -19    0.20    4.90
   0   0 -19   10.20    5.40
   0   0  19    8.20    5.20
   0   0  19   -5.20    4.00
   0   0 -19    3.60    4.00
   0   0  19   -6.30    5.90
   0   0 -19   -6.10    4.20
   0   0  20  331.57   16.50
   0   0 -20  346.57   14.20
   0   0  20  326.57   14.30
   0   0 -20  318.17   15.50
   0   0 -20  332.37   15.60
   0   0  20  308.07   13.70
   0   0 -20  301.97   13.90
   0   0 -21    8.70    6.80
   0   0  21    1.30    4.90
   0   0  21    4.00    7.00
   0   0 -21   -5.20    4.70
   0   0 -21   -8.60    4.60
   0   0 -21    4.70    6.20
   0   0 -22    0.70    6.60
   0   0 -22   -5.40    4.90
   0   0  22    1.00    5.50
   0   0 -22   -8.20    4.60
   0   0  22   -7.60    6.90
   0   0 -22    7.30    7.90
   0   1   0    0.80    0.50
   0   1   0    0.80    0.60
   0   1   0    0.00    0.40
   0   1   0    0.90    0.60
   0  -1   0    0.50    0.50
   0  -1   0    0.50    0.50
   0  -1   0   -0.20    0.40
   0  -1   0    0.10    0.50
   0   1  -1 1465.75   37.00
   0   1  -1 1455.65   36.90
   0   1   1 1385.86   37.30
   0   1  -1 1498.05   37.10
   0   1   1 1514.95   37.10
   0   1  -1 1475.15   37.50
   0   1   1 1511.85   37.20
   0   1   1 1467.25   37.30
   0   1   1 1460.75   36.80
   0   1   1 1486.35   37.00
   0   1  -1 1435.16   37.20
   0  -1   1 1455.15   36.80
   0  -1   1 1466.35   37.10
   0  -1  -1 1393.86   37.20
   0  -1  -1 1459.45   37.10
   0  -1  -1 1442.86   37.30
   0  -1   1 1269.47   36.90
   0  -1  -1 1217.28   36.90
   0  -1   1 1466.95   37.20
   0  -1  -1 1458.25   37.20
   0  -1   1 1435.96   37.00
   0  -1  -1 1487.75   36.80
   0  -1   1 1461.25   37.50
   0   1  -2  519.55   13.70
   0   1  -2  521.45   13.70
   0   1  -2  535.35   14.20
   0   1   2  552.74   14.60
   0   1   2  527.35   13.90
   0   1   2  529.25   13.80
   0   1   2  536.55   14.10
   0   1  -2  545.95   14.50
   0   1  -2  533.05   14.00
   0   1   2  510.65   14.50
   0   1  -2  525.85   14.10
   0   1  -2  537.45   14.70
   0   1   2  539.35   14.30
   0   1   2  553.34   14.70
   0   1   2  546.05   14.20
   0  -1  -2  522.55   14.60
   0  -1  -2  528.75   14.00
   0  -1  -2  574.94   14.30
   0  -1   2  535.65   14.80
   0  -1   2  559.84   14.20
   0  -1  -2  545.25   14.30
   0  -1  -2  516.55   14.60
   0  -1   2  520.95   14.20
   0  -1  -2  535.05   13.90
   0  -1   2  516.65   14.10
   0   1   4 1874.21   47.40
   0   1  -4 1779.12   46.90
   0   1   4 1879.71   47.20
   0   1  -4 1917.51   47.70
   0   1   4 1831.22   46.70
   0   1  -4 1798.22   46.50
   0   1  -4 1852.71   47.40
   0   1   4 1814.82   46.70
   0   1   4 1729.43   47.20
   0   1  -4 1813.02   46.60
   0   1   4 1808.42   47.60
   0   1  -4 1824.52   47.10
   0  -1   4 1838.82   47.10
   0  -1   4 1854.21   47.00
   0  -1   4 1805.62   46.40
   0  -1  -4 1847.92   47.50
   0  -1  -4 1833.52   47.20
   0  -1  -4 1902.21   47.70
   0  -1  -4 1780.82   46.60
   0  -1   4 1834.52   47.70
   0  -1  -4 1648.54   46.50
   0  -1   4 1811.32   46.40
   0   1   5   44.50    3.60
   0   1  -5   43.90    3.30
   0   1  -5   45.00    3.20
   0   1   5   50.39    2.90
   0   1   5   46.90    2.40
   0   1   5   42.80    3.00
   0   1  -5   45.60    2.80
   0   1  -5   43.90    2.80
   0   1   5   41.70    2.90
   0   1  -5   47.70    3.20
   0   1   5   45.80    2.60
   0  -1   5   47.00    2.10
   0  -1   5   43.50    3.60
   0  -1   5   44.70    3.10
   0  -1  -5   44.10    2.20
   0  -1  -5   46.90    2.40
   0  -1  -5   48.00    3.40
   0  -1  -5   51.39    3.40
   0  -1   5   44.70    2.00
   0  -1   5   49.90    2.70
   0  -1  -5   46.20    1.80
   0  -1  -5   43.50    3.00
   0  -1   5   47.10    3.10
   0  -1  -5   43.50    2.80
   0   1  -6 3641.04   92.19
   0   1   6 3592.44   92.69
   0   1   6 3640.34   92.09
   0   1  -6 3615.64   91.69
   0   1  -6 3503.65   92.29
   0   1  -6 3731.33   92.69
   0   1   6 3574.64   91.79
   0   1   6 3617.04   91.69
   0   1   6 3535.25   92.09
   0   1  -6 3698.13   92.49
   0   1  -6 3521.35   91.89
   0   1   6 3538.15   92.29
   0  -1  -6 3468.75   92.19
   0  -1  -6 3501.35   91.59
   0  -1   6 3699.83   91.99
   0  -1  -6 3460.75   92.39
   0  -1  -6 3621.84   92.29
   0  -1   6 3527.65   92.19
   0  -1   6 3548.34   91.29
   0  -1   6 3543.05   91.49
   0  -1  -6 3710.73   92.79
   0  -1   6 3652.83   92.49
   0  -1   6 3607.94   92.59
   0  -1  -6 3577.24   91.59
   0   1  -7   39.20    2.40
   0   1   7   39.00    3.50
   0   1   7   35.70    3.80
   0   1   7   38.80    2.80
   0   1   7   39.50    2.80
   0   1  -7   35.30    3.00
   0   1  -7   35.20    3.20
   0   1  -7   34.60    2.60
   0   1  -7   32.20    3.00
   0   1  -7   40.30    2.90
   0   1   7   39.20    2.50
   0   1  -7   35.90    3.80
   0  -1   7   41.10    2.60
   0  -1  -7   40.20    3.50
   0  -1  -7   37.40    2.40
   0  -1  -7   34.80    2.80
   0  -1   7   36.50    2.20
   0  -1   7   41.00    3.50
   0  -1  -7   38.50    3.00
   0  -1  -7   35.80    2.20
   0  -1  -7   36.80    2.00
   0  -1   7   40.80    3.40
   0  -1   7   36.60    2.80
   0  -1  -7   36.20    3.50
   0  -1   7   35.90    2.10
   0   1  -8  600.04   17.50
   0   1   8  612.74   17.30
   0   1  -8  618.24   17.50
   0   1   8  512.75   17.60
   0   1  -8  603.94   18.60
   0   1  -8  619.44   17.10
   0   1   8  595.34   17.30
   0   1  -8  647.04   17.80
   0   1   8  627.74   18.30
   0   1  -8  599.64   17.80
   0   1   8  612.74   17.00
   0   1   8  614.44   16.40
   0   1  -8  620.14   17.50
   0  -1   8  614.04   16.60
   0  -1  -8  611.64   16.90
   0  -1  -8  607.44   17.60
   0  -1  -8  610.44   16.60
   0  -1   8  629.54   17.90
   0  -1   8  615.54   17.80
   0  -1  -8  616.34   16.90
   0  -1   8  617.74   16.80
   0  -1   8  625.74   17.30
   0  -1   8  600.94   17.90
   0  -1  -8  594.74   18.00
   0  -1  -8  608.14   17.90
   0   1  -9  670.13   19.50
   0   1  -9  700.23   20.80
   0   1  -9  680.33   19.20
   0   1   9  674.63   19.50
   0   1   9  677.63   18.40
   0   1  -9  687.73   19.90
   0   1  -9  666.13   19.90
   0   1   9  633.14   19.30
   0   1   9  701.93   20.20
   0   1   9  667.43   19.10
   0   1  -9  674.13   19.60
   0   1  -9  676.83   19.40
   0   1   9  693.33   20.50
   0  -1  -9  682.83   18.90
   0  -1   9  703.93   20.10
   0  -1   9  675.63   19.90
   0  -1  -9  701.03   20.00
   0  -1   9  687.63   18.90
   0  -1  -9  700.13   19.00
   0  -1   9  680.53   19.30
   0  -1  -9  696.63   20.10
   0  -1  -9  682.93   19.80
   0  -1  -9  683.93   18.70
   0  -1  -9  683.73   20.20
   0  -1   9  670.43   20.00
   0  -1   9  686.63   18.60
   0   1  10 1362.86   37.70
   0   1 -10 1365.36   36.70
   0   1  10 1393.06   37.00
   0   1 -10 1383.86   37.20
   0   1  10 1374.76   37.50
   0   1 -10 1371.36   36.60
   0   1  10 1381.86   35.70
   0   1  10 1359.56   36.50
   0   1 -10 1415.46   38.40
   0   1 -10 1370.76   36.90
   0   1 -10 1281.17   37.20
   0   1 -10 1328.27   37.10
   0  -1 -10 1386.26   36.00
   0  -1 -10 1358.96   37.20
   0  -1 -10 1321.27   37.60
   0  -1 -10 1364.76   36.20
   0  -1  10 1340.07   36.60
   0  -1  10 1384.86   36.30
   0  -1  10 1220.78   37.10
   0  -1  10 1396.46   37.40
   0  -1 -10 1389.16   37.50
   0  -1  10 1351.66   37.40
   0  -1  10 1383.86   35.90
   0   1  11  907.91   24.60
   0   1  11  922.41   26.50
   0   1  11  923.51   26.70
   0   1 -11  898.21   25.90
   0   1 -11  899.61   27.30
   0   1 -11  881.61   26.00
   0   1 -11  894.91   25.50
   0   1  11  882.41   25.40
   0   1  11  964.90   26.30
   0  -1  11  944.41   26.50
   0  -1  11  908.51   25.20
   0  -1 -11  934.11   25.30
   0  -1 -11  892.11   24.80
   0  -1 -11  887.91   25.00
   0  -1  11  913.71   24.70
   0  -1  11  939.91   26.50
   0  -1 -11  907.11   26.30
   0  -1 -11  888.91   26.40
   0   1  12   -0.30    3.30
   0   1 -12   -3.00    1.90
   0   1  12    2.80    3.60
   0   1 -12   -2.50    3.80
   0   1 -12    1.90    3.00
   0   1  12   -0.50    3.50
   0   1 -12    1.30    2.70
   0   1  12    1.00    1.90
   0   1  12    0.20    1.50
   0  -1 -12    2.90    3.10
   0  -1  12    0.70    3.80
   0  -1 -12    6.40    3.50
   0  -1 -12    0.30    2.30
   0  -1 -12    4.30    1.90
   0  -1 -12    1.70    1.70
   0  -1  12    4.30    3.20
   0  -1  12    1.80    1.40
   0  -1  12    1.60    2.10
   0   1 -13   15.40    3.60
   0   1 -13   13.20    4.00
   0   1 -13   18.30    3.40
   0   1  13   21.50    4.40
   0   1  13   22.60    4.10
   0   1  13   18.20    2.30
   0   1 -13   17.70    2.90
   0  -1 -13   17.10    2.50
   0  -1  13   15.10    3.70
   0  -1 -13   16.20    3.00
   0  -1  13   15.50    3.40
   0  -1 -13   21.00    4.60
   0  -1  13   26.30    2.90
   0  -1  13   17.40    4.40
   0  -1 -13   18.90    3.90
   0   1 -14  394.56   15.30
   0   1  14  383.76   14.70
   0   1 -14  414.66   14.10
   0   1 -14  395.46   14.20
   0   1  14  398.46   14.80
   0   1  14  387.56   12.00
   0   1 -14  371.86   13.30
   0  -1 -14  370.36   12.40
   0  -1  14  395.66   14.70
   0  -1 -14  381.66   13.00
   0  -1 -14  383.76   14.30
   0  -1 -14  386.36   14.70
   0  -1  14  396.16   13.20
   0  -1  14  381.66   12.20
   0  -1  14  393.56   14.30
   0   1  15    2.60    3.80
   0   1  15    4.20    2.10
   0   1 -15    1.10    3.10
   0   1 -15   -0.10    3.40
   0   1 -15   -0.50    3.80
   0   1 -15    1.20    3.60
   0   1  15   -2.70    3.90
   0  -1 -15   -6.10    4.10
   0  -1 -15   -0.50    2.50
   0  -1 -15   -0.50    2.10
   0  -1 -15    2.40    3.90
   0  -1  15   -0.60    2.90
   0  -1  15    4.40    4.10
   0  -1  15   -2.70    4.10
   0   1  16   -2.80    2.30
   0   1  16    4.30    4.70
   0   1 -16    1.00    3.90
   0   1 -16    3.40    3.60
   0   1 -16   -2.20    4.20
   0   1 -16   -0.30    4.10
   0   1  16   -0.80    4.80
   0  -1 -16    1.10    3.50
   0  -1 -16    6.40    4.60
   0  -1 -16    3.30    3.90
   0  -1  16    8.90    4.70
   0  -1  16    0.40    3.10
   0  -1  16   -2.30    4.40
   0  -1 -16   -0.20    2.80
   0   1  17   27.00    5.40
   0   1  17   43.40    6.70
   0   1 -17   40.90    5.20
   0   1  17   32.60    3.60
   0   1 -17   25.50    5.70
   0   1 -17   27.50    4.90
   0   1 -17   35.00    5.20
   0  -1 -17   34.10    5.80
   0  -1 -17   50.89    6.80
   0  -1 -17   29.90    4.50
   0  -1  17   27.60    5.70
   0  -1 -17   31.40    4.40
   0  -1  17   33.60    6.40
   0  -1  17   32.70    4.50
   0   1 -18    4.70    4.90
   0   1 -18    5.20    4.60
   0   1  18    6.50    3.00
   0   1 -18   14.40    4.80
   0   1 -18    7.60    5.20
   0   1  18    5.90    5.20
   0   1  18    1.90    5.80
   0  -1  18    1.40    5.50
   0  -1 -18    5.80    4.90
   0  -1  18    2.00    5.10
   0  -1  18   10.60    3.80
   0  -1 -18    6.20    3.70
   0  -1 -18    4.00    3.40
   0  -1 -18    6.10    5.20
   0   1 -19   22.00    6.50
   0   1  19   21.10    5.80
   0   1 -19   20.00    5.90
   0   1 -19   21.70    5.10
   0   1 -19    8.60    5.30
   0   1  19   22.50    7.20
   0  -1 -19   18.50    4.10
   0  -1 -19   21.90    4.60
   0  -1 -19   13.60    5.80
   0  -1 -19   17.70    6.10
   0  -1  19   17.50    4.50
   0  -1  19   19.30    7.20
   0  -1  19   28.20    5.80
   0   1 -20   20.40    5.90
   0   1 -20   16.30    5.30
   0   1  20    9.10    7.10
   0   1 -20    8.60    6.30
   0   1  20   10.40    6.00
   0   1 -20   13.20    6.20
   0  -1 -20   11.80    4.00
   0  -1 -20    8.10    6.50
   0  -1  20   15.90    6.40
   0  -1 -20   11.00    4.70
   0  -1  20   17.50    6.60
   0  -1 -20   16.30    7.60
   0  -1  20   11.70    4.60
   0   1 -21    8.30    6.20
   0   1 -21    7.00    5.50
   0   1  21    0.80    6.10
   0   1  21   -1.50    7.10
   0   1 -21    3.00    6.00
   0   1 -21   -5.20    5.70
   0  -1 -21    7.20    4.80
   0  -1 -21    3.60    7.10
   0  -1  21    8.60    7.00
   0  -1  21   -5.80    6.10
   0  -1  21    1.50    4.40
   0   1  22    3.20    7.80
   0   1 -22    8.30    6.70
   0   1 -22   -3.40    6.70
   0   1 -22    6.40    5.30
   0   1 -22   15.90    7.30
   0   1  22    9.10    6.30
   0  -1 -22   -0.10    4.50
   0  -1  22   -0.50    5.00
   0  -1  22   -5.00    6.90
   0  -1 -22    6.90    8.20
   0   2   0 6692.73  170.48
   0   2   1  759.82   20.20
   0   2   1  781.52   20.80
   0   2  -1  765.62   21.20
   0   2  -1  755.42   20.30
   0   2   1  795.72   20.90
   0   2   1  779.52   20.90
   0   2   1  766.82   20.90
   0   2   1  760.52   20.30
   0   2  -1  759.92   20.50
   0   2   1  776.52   20.70
   0   2  -1  752.32   20.80
   0   2  -1  780.02   20.80
   0   2  -1  757.52   20.60
   0   2  -1  756.32   20.20
   0  -2  -1  759.72   20.80
   0  -2   1  768.82   21.30
   0  -2   1  731.63   20.60
   0  -2  -1  747.13   20.80
   0  -2  -1  762.92   21.00
   0  -2   1  763.12   20.80
   0  -2  -1  736.83   20.70
   0  -2   1  720.43   20.60
   0   2  -2   22.40    2.10
   0   2  -2   20.70    2.10
   0   2  -2   24.10    1.60
   0   2  -2   19.00    2.40
   0   2   2   21.70    2.60
   0   2   2   18.10    2.30
   0   2   2   22.10    2.20
   0   2   2   22.80    2.50
   0   2  -2   17.20    2.10
   0   2  -2   21.40    2.30
   0   2   2   22.80    2.70
   0   2   2   21.10    1.70
   0   2  -2   21.00    2.40
   0   2   2   20.90    2.30
   0  -2  -2   20.80    2.00
   0  -2   2   19.00    1.90
   0  -2   2   17.90    2.30
   0  -2  -2   21.70    2.60
   0  -2  -2   22.20    2.40
   0  -2   2   20.60    2.40
   0  -2   2   27.50    3.40
   0  -2  -2   18.90    2.30
   0  -2   2   21.50    2.70
   0  -2  -2   19.10    2.60
   0   2   3  262.57    7.90
   0   2   3  260.57    8.50
   0   2  -3  266.37    8.30
   0   2   3  253.17    8.40
   0   2  -3  261.17    7.80
   0   2   3  259.07    7.90
   0   2  -3  258.37    7.80
   0   2  -3  261.77    7.00
   0   2   3  255.37    7.20
   0   2  -3  266.97    7.60
   0   2   3  257.67    8.60
   0   2  -3  249.38    8.30
   0   2  -3  257.07    6.90
   0   2   3  253.27    7.20
   0   2   3  258.67    7.40
   0   2  -3  245.18    7.60
   0   2  -3  254.37    8.70
   0   2   3  251.57    8.00
   0  -2  -3  245.68    8.20
   0  -2  -3  235.18    8.60
   0  -2  -3  263.47    7.80
   0  -2  -3  260.47    7.40
   0  -2  -3  242.58    8.40
   0  -2   3  244.18    8.90
   0  -2   3  253.87    7.70
   0  -2  -3  256.27    7.80
   0  -2   3  260.37    7.10
   0  -2   3  250.67    7.80
   0  -2   3  245.78    8.20
   0   2   4 3889.71  101.79
   0   2  -4 3998.00  101.79
   0   2  -4 3997.40  101.69
   0   2  -4 4075.99  102.29
   0   2  -4 4046.90  101.19
   0   2  -4 3881.71  100.99
   0   2   4 4008.30  100.99
   0   2   4 4099.29  101.99
   0   2   4 4050.69  101.19
   0   2   4 3920.01  102.09
   0   2   4 3784.32  101.29
   0  -2  -4 4000.20  101.39
   0  -2  -4 3762.82  101.99
   0  -2  -4 3885.71  101.49
   0  -2   4 4037.90  101.79
   0  -2   4 3949.10  101.09
   0  -2   4 3943.91  102.39
   0  -2   4 3846.92  100.99
   0   2   5 1788.72   46.50
   0   2  -5 1816.32   45.90
   0   2   5 1754.22   46.10
   0   2  -5 1693.63   44.70
   0   2  -5 1725.53   45.60
   0   2   5 1728.63   45.10
   0   2   5 1790.52   46.00
   0   2  -5 1782.12   46.50
   0   2   5 1752.22   45.10
   0   2   5 1759.62   45.40
   0   2  -5 1758.82   44.80
   0   2  -5 1793.52   46.90
   0   2   5 1808.82   46.90
   0  -2  -5 1809.32   46.10
   0  -2  -5 1749.12   45.10
   0  -2   5 1689.93   44.70
   0  -2   5 1801.62   45.70
   0  -2   5 1793.92   46.50
   0  -2  -5 1633.34   45.30
   0  -2   5 1716.63   45.90
   0  -2   5 1681.83   45.50
   0  -2  -5 1760.32   46.80
   0  -2   5 1746.73   47.10
   0  -2  -5 1758.02   46.10
   0  -2   5 1746.83   44.80
   0   2  -6  620.64   17.20
   0   2   6  616.64   17.90
   0   2   6  614.74   17.30
   0   2  -6  602.54   16.00
   0   2  -6  603.94   17.80
   0   2  -6  581.94   18.00
   0   2   6  618.04   17.80
   0   2   6  618.14   16.50
   0   2   6  623.94   18.40
   0   2   6  609.04   16.40
   0   2   6  618.04   16.50
   0   2  -6  583.04   16.90
   0   2   6  596.94   17.50
   0   2  -6  613.34   16.10
   0  -2  -6  599.04   16.60
   0  -2   6  599.54   17.30
   0  -2   6  624.24   17.10
   0  -2  -6  609.94   17.40
   0  -2   6  603.04   18.50
   0  -2  -6  585.34   18.10
   0  -2  -6  611.54   17.30
   0  -2   6  601.04   15.90
   0  -2  -6  616.14   16.30
   0  -2   6  632.44   16.00
   0  -2   6  603.84   16.80
   0  -2   6  613.54   17.80
   0   2   7   18.30    2.80
   0   2  -7   24.40    1.90
   0   2  -7   22.60    2.60
   0   2  -7   21.30    3.20
   0   2   7   24.80    2.00
   0   2  -7   28.20    3.30
   0   2   7   15.50    3.60
   0   2  -7   20.00    3.70
   0   2   7   27.00    3.50
   0   2   7   26.60    2.30
   0   2  -7   27.00    2.70
   0   2   7   25.90    2.70
   0   2   7   28.70    3.10
   0   2   7   25.90    1.90
   0   2  -7   25.00    3.00
   0  -2  -7   22.30    2.70
   0  -2  -7   26.20    3.40
   0  -2   7   19.80    2.40
   0  -2   7   24.70    2.90
   0  -2   7   26.80    4.00
   0  -2  -7   28.90    1.90
   0  -2  -7   22.70    2.30
   0  -2  -7   20.30    3.60
   0  -2   7   27.80    1.60
   0  -2   7   17.50    2.60
   0  -2   7   24.90    1.50
   0   2  -8 3125.79   80.99
   0   2  -8 2964.30   81.69
   0   2   8 3098.79   82.09
   0   2   8 3153.08   82.39
   0   2   8 3194.88   82.49
   0   2   8 3144.39   81.39
   0   2  -8 3150.68   82.09
   0   2   8 3223.38   83.39
   0   2  -8 3251.47   84.09
   0   2   8 3170.98   80.79
   0   2  -8 3039.50   82.89
   0   2  -8 3199.28   82.79
   0   2   8 3124.59   81.29
   0   2  -8 3225.38   82.99
   0   2   8 3242.58   82.99
   0  -2  -8 3093.89   81.29
   0  -2  -8 3221.98   81.09
   0  -2   8 3266.57   81.99
   0  -2   8 3089.59   80.69
   0  -2  -8 3175.88   82.19
   0  -2  -8 3296.97   82.49
   0  -2   8 3139.69   82.79
   0  -2   8 3273.77   83.49
   0  -2  -8 3136.99   83.09
   0  -2   8 3152.38   80.59
   0  -2  -8 3123.29   83.19
   0   2   9  328.27   11.70
   0   2   9  331.97   10.30
   0   2   9  323.67   10.00
   0   2  -9  327.87    9.80
   0   2   9  325.77   12.60
   0   2  -9  323.77   11.70
   0   2  -9  312.97   11.30
   0   2  -9  349.77   13.30
   0   2  -9  320.87   10.80
   0   2   9  333.47    9.20
   0   2  -9  324.17   10.90
   0  -2   9  334.37   11.50
   0  -2   9  338.17    9.30
   0  -2   9  330.47   10.50
   0  -2  -9  301.07   11.00
   0  -2  -9  344.77    9.70
   0  -2  -9  325.07   10.10
   0  -2  -9  328.17   11.00
   0  -2   9  335.57   12.70
   0  -2   9  327.67    9.30
   0  -2  -9  319.87   12.10
   0   2 -10  513.15   15.80
   0   2 -10  485.15   16.30
   0   2 -10  520.45   18.00
   0   2  10  504.25   15.30
   0   2 -10  506.05   14.70
   0   2 -10  527.35   16.70
   0   2  10  514.55   16.50
   0   2  10  504.55   15.00
   0   2  10  517.05   17.30
   0  -2 -10  538.05   16.00
   0  -2 -10  526.05   14.60
   0  -2  10  524.25   17.30
   0  -2 -10  554.94   15.10
   0  -2  10  515.05   14.30
   0  -2  10  430.36   15.20
   0  -2  10  538.75   14.10
   0  -2  10  518.85   16.30
   0  -2 -10  519.95   17.10
   0   2  11   10.50    3.10
   0   2  11    6.80    3.50
   0   2  11    4.90    1.80
   0   2  11    3.20    3.50
   0   2 -11    6.40    2.90
   0   2 -11    7.70    3.10
   0   2  11    7.50    1.30
   0   2 -11    2.20    3.80
   0   2 -11    3.60    1.70
   0  -2 -11    5.70    0.70
   0  -2 -11    8.30    1.50
   0  -2 -11    7.40    2.60
   0  -2  11    1.50    3.90
   0  -2  11    8.80    1.20
   0  -2  11    7.80    1.50
   0  -2 -11    4.20    3.70
   0  -2  11    8.70    3.20
   0   2  12  469.95   15.30
   0   2 -12  464.75   15.90
   0   2 -12  464.75   15.30
   0   2 -12  467.95   14.10
   0   2  12  438.66   14.30
   0   2 -12  461.45   17.40
   0   2  12  472.75   16.90
   0   2  12  473.75   13.00
   0   2  12  464.75   16.10
   0  -2 -12  478.95   13.80
   0  -2 -12  481.35   14.50
   0  -2  12  479.95   16.00
   0  -2  12  480.75   16.90
   0  -2  12  471.75   13.30
   0  -2 -12  458.65   12.50
   0  -2 -12  487.05   16.70
   0  -2  12  467.85   13.60
   0   2  13   16.60    2.10
   0   2 -13   11.50    2.30
   0   2  13   12.70    4.40
   0   2 -13   15.40    4.10
   0   2  13   13.20    3.90
   0   2 -13   -0.20    4.50
   0   2  13    9.60    4.60
   0   2 -13   14.00    3.80
   0  -2 -13   15.70    3.10
   0  -2 -13   12.50    2.30
   0  -2  13   12.30    1.70
   0  -2  13   17.00    4.50
   0  -2 -13    9.40    1.20
   0  -2  13   16.80    5.20
   0  -2 -13   13.20    4.70
   0  -2  13   13.70    2.40
   0   2 -14   22.80    4.80
   0   2  14   25.80    4.70
   0   2  14   22.00    2.30
   0   2 -14   26.00    5.80
   0   2 -14   22.80    4.20
   0   2  14   27.80    4.80
   0   2 -14   33.60    4.00
   0   2  14   28.30    5.30
   0  -2 -14   18.20    1.90
   0  -2 -14   28.40    3.60
   0  -2  14   15.20    2.50
   0  -2  14   25.00    2.50
   0  -2 -14   32.90    6.20
   0  -2  14   27.30    5.10
   0  -2  14   28.30    5.50
   0   2  15  446.06   17.00
   0   2 -15  445.86   18.10
   0   2  15  467.25   17.50
   0   2 -15  452.75   16.40
   0   2  15  439.56   12.40
   0   2 -15  463.15   16.10
   0   2 -15  435.56   14.50
   0  -2  15  457.75   17.30
   0  -2  15  436.46   13.00
   0  -2  15  452.95   14.10
   0  -2 -15  440.26   14.60
   0  -2  15  447.66   16.80
   0  -2 -15  421.46   12.30
   0  -2 -15  454.85   17.40
   0   2 -16  168.18   10.10
   0   2  16  158.58    5.20
   0   2 -16  154.68   11.60
   0   2  16  158.08   11.10
   0   2  16  170.68   10.90
   0   2 -16  150.98    9.90
   0  -2 -16  166.78    8.30
   0  -2  16  163.18   10.70
   0  -2  16  178.48   11.20
   0  -2 -16  150.48    5.20
   0  -2  16  140.69    7.40
   0  -2 -16  157.48   11.20
   0  -2  16  136.99    5.90
   0   2 -17  364.96   17.00
   0   2  17  385.86   16.50
   0   2 -17  381.66   15.20
   0   2 -17  374.56   14.80
   0   2  17  360.96   16.10
   0  -2 -17  337.47   10.40
   0  -2 -17  359.76   16.10
   0  -2  17  364.36   16.00
   0  -2  17  366.86   15.80
   0  -2  17  345.67   12.30
   0  -2 -17  363.86   13.20
   0   2  18   91.59   10.80
   0   2 -18   76.19   10.30
   0   2  18   85.79   11.00
   0   2 -18   80.49    9.30
   0   2 -18   70.79    7.30
   0   2 -18   76.79    9.10
   0  -2 -18   65.99    6.80
   0  -2  18   61.89    6.10
   0  -2 -18   85.49   10.20
   0  -2  18   77.39   10.30
   0  -2  18   77.49    8.70
   0   2 -19   40.90    6.10
   0   2  19   43.00    7.50
   0   2 -19   40.80    6.50
   0   2 -19   32.70    7.60
   0   2 -19   42.70    7.20
   0   2  19   39.60    7.40
   0  -2 -19   36.50    4.90
   0  -2  19   33.00    4.20
   0  -2 -19   36.70    7.90
   0  -2  19   49.90    8.00
   0  -2  19   43.20    7.70
   0   2  20   80.29    9.70
   0   2 -20   79.59   10.00
   0   2 -20   72.29    9.10
   0   2 -20   91.79   10.90
   0   2  20   68.79    9.00
   0   2 -20   78.79    9.00
   0  -2 -20   77.09   10.10
   0  -2  20   56.89    8.20
   0  -2  20   73.69    9.20
   0  -2 -20   82.89    8.50
   0  -2  20   58.19    6.80
   0   2 -21   -3.70    6.40
   0   2  21   11.40    7.00
   0   2  21    0.90    7.30
   0   2 -21    0.90    6.80
   0   2 -21   -2.30    5.30
   0   2 -21   -0.60    5.80
   0  -2 -21    0.70    4.60
   0  -2 -21    8.20    8.30
   0  -2  21    9.90    8.00
   0  -2  21   -5.50    6.50
   0   2 -22    0.50    5.90
   0   2 -22   21.20    8.20
   0   2  22    2.30    7.20
   0   2 -22    1.60    6.70
   0   2 -22   13.60    8.10
   0   2  22    3.10    8.90
   0  -2 -22   12.60    9.00
   0  -2  22    3.20    7.20
   0  -2 -22   -1.70    5.50
   0  -2 -22   18.20    5.50
   0  -2  22    5.20    8.10
   0   3   0    0.60    1.40
   0   3   0   -1.70    1.40
   0   3   0   -2.10    1.30
   0   3   0    2.10    1.30
   0   3   0   -1.10    1.40
   0   3   0    0.60    1.40
   0   3   0   -0.70    1.20
   0   3   0    0.00    1.70
   0   3   0    0.50    1.30
   0  -3   0   -2.50    1.70
   0  -3   0    0.90    2.20
   0  -3   0    0.70    2.10
   0  -3   0    4.90    2.30
   0   3   1    4.60    1.70
   0   3  -1    3.40    1.30
   0   3   1    1.90    1.40
   0   3   1    2.10    1.30
   0   3   1    1.00    1.60
   0   3  -1    0.10    1.30
   0   3  -1    4.50    1.70
   0   3   1    0.90    1.50
   0   3   1    3.20    1.40
   0   3  -1    1.40    1.30
   0   3  -1   -0.60    1.70
   0   3  -1    1.50    1.40
   0   3   1    3.30    1.40
   0   3  -1    2.00    1.60
   0   3   1    5.40    1.80
   0   3  -1    2.80    1.60
   0  -3   1    1.30    2.50
   0  -3  -1    4.90    2.10
   0  -3  -1    2.10    2.00
   0  -3  -1   -0.30    2.20
   0  -3  -1    5.10    2.20
   0  -3   1    2.30    2.00
   0  -3   1    3.20    1.80
   0  -3   1    4.40    1.90
   0   3   2    4.80    1.30
   0   3  -2    6.40    1.30
   0   3  -2    7.40    2.00
   0   3   2    3.50    1.60
   0   3   2    6.80    1.80
   0   3  -2    4.20    1.40
   0   3   2    3.60    1.70
   0   3   2    6.70    2.10
   0   3   2    4.40    1.90
   0   3  -2    4.80    1.70
   0   3  -2    6.50    1.80
   0   3  -2    3.10    1.70
   0   3  -2    7.10    1.70
   0   3   2    3.80    1.50
   0   3   2    4.70    1.30
   0  -3  -2    4.50    2.70
   0  -3   2    3.40    1.80
   0  -3  -2    3.00    2.00
   0  -3   2    8.30    2.50
   0  -3   2    6.90    2.60
   0  -3   2    8.70    2.00
   0  -3  -2    7.30    2.50
   0  -3  -2    6.30    2.00
   0   3   3   29.40    3.00
   0   3   3   32.30    2.80
   0   3   3   30.80    3.30
   0   3  -3   29.20    3.10
   0   3   3   32.40    3.30
   0   3  -3   34.00    2.00
   0   3  -3   29.30    2.60
   0   3   3   29.50    2.50
   0   3  -3   36.40    3.90
   0   3  -3   31.80    2.90
   0   3  -3   33.60    3.90
   0   3   3   30.90    4.00
   0   3  -3   30.70    2.70
   0   3   3   33.10    2.30
   0   3  -3   26.40    2.50
   0   3   3   24.30    3.00
   0  -3  -3   27.80    3.80
   0  -3   3   30.30    4.10
   0  -3  -3   30.70    4.10
   0  -3  -3   26.20    3.70
   0  -3   3   27.70    3.10
   0  -3   3   32.40    2.40
   0  -3  -3   36.90    3.30
   0   3  -4  228.48    7.80
   0   3   4  221.08    7.90
   0   3  -4  228.98    6.50
   0   3  -4  226.48    9.10
   0   3   4  226.88    7.80
   0   3  -4  234.28    7.50
   0   3  -4  225.88    7.30
   0   3   4  220.58    6.70
   0   3   4  214.98    8.30
   0   3   4  220.58    7.60
   0   3   4  233.68    7.00
   0   3   4  212.68    8.90
   0   3   4  224.18    8.50
   0   3  -4  227.58    6.40
   0   3  -4  230.78    7.50
   0   3  -4  230.68    8.30
   0   3   4  214.48    6.90
   0   3  -4  222.28    8.60
   0  -3   4  217.98    7.30
   0  -3  -4  219.68    7.60
   0  -3   4  220.68    7.80
   0  -3  -4  223.18    7.60
   0  -3   4  216.78    8.10
   0  -3  -4  216.38    9.30
   0  -3  -4  220.58    8.50
   0  -3   4  212.88    9.80
   0   3  -5   75.59    7.20
   0   3   5   85.99    3.40
   0   3   5   80.99    2.90
   0   3   5   84.29    4.10
   0   3   5   80.09    4.10
   0   3  -5   81.69    5.70
   0   3  -5   80.39    4.00
   0   3   5   78.39    3.20
   0   3  -5   80.99    4.80
   0   3  -5   80.49    2.80
   0   3   5   77.99    2.80
   0   3   5   74.79    6.10
   0   3   5   88.79    4.90
   0   3  -5   86.89    4.00
   0   3  -5   84.39    2.70
   0   3  -5   80.69    4.10
   0   3   5   73.29    4.90
   0   3   5   84.69    5.30
   0  -3  -5   78.59    3.30
   0  -3  -5   82.39    5.30
   0  -3   5   68.19    6.40
   0  -3   5   79.49    3.80
   0  -3   5   83.59    3.00
   0  -3  -5   75.89    6.20
   0  -3  -5   75.39    4.10
   0  -3   5   89.29    4.70
   0  -3   5   77.89    4.30
   0   3  -6  303.27   11.10
   0   3  -6  277.47   11.10
   0   3   6  300.47   11.40
   0   3   6  254.77   10.40
   0   3   6  300.47    9.90
   0   3  -6  286.67   10.60
   0   3   6  311.37    9.60
   0   3  -6  298.97    9.60
   0   3  -6  305.97    9.80
   0   3  -6  297.57   12.40
   0   3   6  335.17   10.60
   0   3   6  310.27    8.80
   0   3  -6  301.07    8.20
   0   3  -6  305.07    9.70
   0   3   6  302.97   11.10
   0   3   6  309.17    8.90
   0   3  -6  309.57    8.20
   0  -3  -6  290.17   11.40
   0  -3   6  308.17    9.60
   0  -3  -6  315.67   10.00
   0  -3  -6  310.87    8.90
   0  -3   6  314.67    8.40
   0  -3   6  306.67   12.20
   0  -3   6  294.37    9.80
   0  -3  -6  306.57   10.80
   0  -3   6  273.47   10.30
   0   3   7  464.95   14.50
   0   3   7  491.15   15.10
   0   3  -7  486.25   17.30
   0   3   7  485.85   13.90
   0   3   7  476.75   13.40
   0   3  -7  414.96   14.20
   0   3  -7  491.85   12.80
   0   3  -7  479.85   12.80
   0   3   7  480.25   13.40
   0   3  -7  468.15   15.50
   0   3   7  487.25   16.40
   0   3  -7  486.65   14.40
   0  -3  -7  464.55   16.20
   0  -3  -7  497.65   13.40
   0  -3   7  502.55   12.90
   0  -3   7  480.85   14.30
   0  -3  -7  470.85   14.60
   0  -3   7  476.05   14.30
   0  -3  -7  491.25   15.30
   0  -3   7  481.55   16.80
   0   3   8   -1.10    1.40
   0   3  -8    1.60    0.90
   0   3   8   -0.80    3.50
   0   3   8   -0.30    1.40
   0   3  -8    2.20    2.40
   0   3   8    1.30    2.90
   0   3   8    3.30    1.30
   0   3  -8    2.90    3.70
   0   3  -8    1.20    2.90
   0   3  -8    3.70    2.10
   0  -3  -8    2.20    1.10
   0  -3  -8    1.40    3.60
   0  -3  -8    1.30    2.00
   0  -3  -8    2.80    2.90
   0  -3   8    1.90    0.70
   0  -3   8   -0.80    4.20
   0  -3   8    3.50    1.70
   0  -3   8    0.70    2.00
   0   3  -9  544.35   14.90
   0   3  -9  558.74   16.70
   0   3   9  535.85   15.40
   0   3   9  539.15   15.60
   0   3  -9  554.74   19.60
   0   3   9  547.65   15.50
   0   3  -9  571.24   18.10
   0   3   9  535.35   18.50
   0   3   9  548.25   17.40
   0   3  -9  521.85   16.50
   0  -3  -9  555.74   18.60
   0  -3   9  529.05   16.50
   0  -3   9  562.54   14.70
   0  -3   9  586.44   16.70
   0  -3  -9  542.35   15.30
   0  -3  -9  545.45   17.40
   0  -3   9  561.34   17.40
   0  -3   9  541.65   19.00
   0   3  10   26.40    4.20
   0   3 -10   19.90    3.90
   0   3 -10   22.30    2.30
   0   3 -10   18.70    5.50
   0   3  10   26.50    2.80
   0   3  10   26.30    3.00
   0   3  10   25.70    2.50
   0   3 -10   27.70    3.70
   0   3  10   17.10    4.80
   0  -3  10   25.10    1.70
   0  -3 -10   31.70    5.40
   0  -3  10   29.20    1.70
   0  -3  10   22.30    5.10
   0  -3 -10   25.40    3.20
   0  -3  10   31.30    4.30
   0  -3 -10   27.80    4.30
   0  -3 -10   22.80    2.30
   0  -3  10   33.20    4.00
   0   3 -11  179.08    9.30
   0   3 -11  169.18   11.20
   0   3  11  162.68    9.70
   0   3  11  176.58    5.90
   0   3 -11  181.98    8.40
   0   3  11  175.68    9.30
   0   3 -11  173.88    6.00
   0   3  11  178.58    7.30
   0   3  11  177.78    6.70
   0  -3 -11  174.28    8.90
   0  -3 -11  179.88   10.20
   0  -3  11  170.58    9.00
   0  -3 -11  176.88    6.20
   0  -3  11  183.58   10.90
   0  -3 -11  176.98    7.80
   0  -3  11  172.18    5.50
   0  -3  11  178.48    8.00
   0  -3  11  178.18    5.50
   0   3 -12  192.68    8.70
   0   3  12  186.48    9.60
   0   3  12  189.98   11.00
   0   3  12  187.38    8.20
   0   3 -12  164.48    6.30
   0   3 -12  169.48   11.00
   0   3  12  181.18    5.80
   0   3 -12  185.68    9.70
   0   3  12  169.88    7.30
   0  -3  12  171.08    5.60
   0  -3 -12  189.58    9.40
   0  -3 -12  185.48    8.10
   0  -3  12  192.08    9.50
   0  -3 -12  169.38    6.30
   0  -3  12  183.98    8.30
   0  -3  12  194.18   11.60
   0  -3  12  164.18    5.70
   0  -3 -12  183.18   10.50
   0   3 -13   82.19    8.20
   0   3  13   80.39    7.00
   0   3 -13   80.19    4.10
   0   3  13   85.09    7.90
   0   3  13   87.59    8.40
   0   3 -13   90.69    6.80
   0   3 -13   75.19    9.90
   0  -3  13   94.69    8.00
   0  -3 -13   84.99    7.60
   0  -3  13   80.89    6.20
   0  -3  13   71.19    3.50
   0  -3 -13   91.89    8.90
   0  -3 -13   90.89    6.10
   0  -3  13   88.69    9.80
   0  -3  13   65.39    3.20
   0  -3 -13   83.19    4.10
   0   3  14  116.89    7.40
   0   3 -14  127.19    8.00
   0   3  14  126.59    9.10
   0   3 -14  112.69   11.10
   0   3 -14  137.29    9.30
   0   3  14  115.79   10.30
   0  -3 -14  117.49    8.80
   0  -3 -14  110.79    9.90
   0  -3  14   99.09    6.70
   0  -3  14  141.89   10.70
   0  -3 -14  101.39    5.40
   0  -3  14  115.79    4.70
   0  -3  14  138.29    9.20
   0  -3 -14  129.99    7.20
   0   3  15  755.32   25.60
   0   3 -15  741.13   23.20
   0   3  15  746.03   24.30
   0   3 -15  754.22   26.60
   0   3 -15  760.72   24.30
   0   3  15  709.13   22.60
   0  -3 -15  728.83   24.10
   0  -3  15  678.13   20.10
   0  -3 -15  729.53   22.10
   0  -3  15  730.13   24.10
   0  -3  15  743.53   25.30
   0  -3 -15  744.23   25.40
   0   3 -16   78.49    9.50
   0   3  16   84.49    9.50
   0   3 -16   83.69    9.30
   0   3 -16   77.69    8.30
   0   3  16   65.39    8.00
   0  -3  16   89.39   10.00
   0  -3 -16   84.99   10.50
   0  -3 -16   78.69    8.80
   0  -3  16   65.29    4.30
   0  -3 -16   84.09    6.80
   0  -3  16   77.59    7.90
   0   3  17    5.30    6.00
   0   3 -17    7.60    4.90
   0   3 -17   -8.90    5.00
   0   3  17    0.90    6.00
   0   3 -17    9.10    7.00
   0  -3 -17   12.70    7.20
   0  -3 -17   -1.40    5.60
   0  -3  17    3.70    5.80
   0  -3  17   -1.60    2.50
   0  -3 -17    2.90    3.30
   0  -3  17    3.00    6.00
   0   3 -18   12.20    5.50
   0   3 -18   -0.80    6.70
   0   3  18    5.00    6.70
   0   3 -18    2.30    5.50
   0   3  18    6.00    6.10
   0  -3 -18    8.40    7.00
   0  -3 -18   -9.00    5.20
   0  -3  18    4.60    6.60
   0  -3  18   -1.10    6.30
   0  -3 -18   -8.10    3.40
   0   3  19   21.00    7.10
   0   3 -19   -5.20    7.10
   0   3  19   15.90    7.20
   0   3 -19   12.70    5.90
   0   3 -19   16.30    6.20
   0  -3 -19   14.60    6.60
   0  -3 -19   20.80    7.90
   0  -3 -19    8.30    4.20
   0  -3  19    5.50    7.90
   0  -3  19   16.40    6.50
   0   3 -20   -1.70    5.80
   0   3 -20   -7.80    5.40
   0   3 -20    3.30    7.10
   0   3  20   -3.10    6.60
   0   3  20    6.40    7.70
   0   3 -20    1.20    5.40
   0  -3 -20   -2.40    7.20
   0  -3  20   -2.00    6.50
   0  -3 -20    3.90    6.30
   0  -3 -20    0.80    4.80
   0  -3  20    5.00    8.50
   0   3  21  -16.60    6.90
   0   3 -21   -3.50    7.30
   0   3 -21    1.80    6.00
   0   3 -21   -5.60    6.20
   0   3 -21   14.00    6.80
   0   3  21   -3.40    7.80
   0  -3  21    7.00    7.50
   0  -3 -21   17.10    9.10
   0  -3 -21   -1.10    5.30
   0  -3  21    6.10    9.00
   0  -3 -21  -10.80    7.00
   0  -3  21    2.70    5.80
   0   4   0    9.70    3.00
   0   4   0   10.00    2.50
   0   4   0    5.60    2.50
   0   4   0    5.60    3.30
   0   4   0    8.80    2.90
   0   4   0    5.60    2.50
   0   4   0    9.20    2.40
   0   4   0    8.70    2.50
   0   4   0   10.60    2.90
   0   4   0    1.80    2.30
   0   4   0    7.00    2.30
   0  -4   0    4.10    2.90
   0  -4   0    7.30    3.40
   0  -4   0    7.60    3.50
   0  -4   0    6.60    3.10
   0   4  -1 1664.63   45.10
   0   4   1 1547.45   43.90
   0   4   1 1600.84   44.40
   0   4  -1 1629.84   43.10
   0   4   1 1646.54   44.00
   0   4  -1 1773.02   44.10
   0   4   1 1635.44   43.70
   0   4  -1 1626.54   43.30
   0   4  -1 1619.14   44.30
   0   4   1 1621.94   43.20
   0   4   1 1551.64   44.00
   0   4   1 1617.84   44.20
   0   4   1 1643.14   43.30
   0   4   1 1631.14   43.50
   0   4   1 1576.64   44.50
   0   4   1 1712.43   44.00
   0   4  -1 1612.44   43.70
   0   4  -1 1578.84   44.20
   0   4  -1 1634.64   43.40
   0  -4  -1 1615.84   44.50
   0  -4  -1 1613.74   44.30
   0  -4   1 1651.93   44.40
   0  -4   1 1645.44   45.10
   0  -4  -1 1630.84   44.60
   0  -4   1 1608.94   44.20
   0  -4   1 1634.44   44.10
   0  -4  -1 1604.14   44.30
   0   4   2  121.79    6.30
   0   4   2  106.89    5.80
   0   4  -2  123.09    5.30
   0   4   2  120.79    7.00
   0   4  -2  123.59    7.10
   0   4  -2  115.49    6.10
   0   4   2  110.79    6.10
   0   4   2  120.59    6.00
   0   4  -2  117.39    4.90
   0   4   2  115.99    7.10
   0   4   2  113.99    5.80
   0   4   2  117.69    5.10
   0   4  -2  115.19    5.60
   0   4  -2  118.49    5.40
   0   4  -2  115.59    8.00
   0  -4  -2  116.89    7.40
   0  -4   2  118.49    7.80
   0  -4  -2  119.69    6.80
   0  -4  -2  108.49    6.90
   0  -4   2  113.09    6.70
   0  -4  -2  122.99    7.10
   0  -4   2  116.29    6.60
   0  -4   2  113.39    6.90
   0   4  -3  400.16   13.50
   0   4   3  396.16   12.40
   0   4   3  410.86   12.70
   0   4   3  377.36   12.70
   0   4  -3  391.96   13.00
   0   4   3  388.56   11.70
   0   4   3  403.56   13.70
   0   4  -3  390.16   12.20
   0   4   3  395.26   13.20
   0   4  -3  394.26   11.50
   0   4  -3  403.26   14.90
   0   4  -3  404.46   12.40
   0   4  -3  395.56   11.90
   0   4   3  397.46   14.00
   0  -4   3  387.26   13.40
   0  -4  -3  384.86   13.50
   0  -4   3  395.76   14.70
   0  -4  -3  387.06   13.70
   0  -4  -3  430.66   13.70
   0  -4  -3  386.16   14.00
   0   4  -4  102.29    8.20
   0   4   4   97.99    7.00
   0   4  -4   97.89    4.80
   0   4   4   99.59    6.10
   0   4   4  102.69    4.40
   0   4  -4  100.29    4.70
   0   4   4  102.49    4.30
   0   4  -4  103.29    4.30
   0   4  -4  104.89    3.80
   0   4  -4  102.99    5.60
   0   4   4  104.39    5.70
   0   4  -4  100.79    3.90
   0   4  -4   91.99    5.50
   0   4  -4  101.59    6.60
   0   4   4   95.99    4.50
   0  -4   4   99.09    7.70
   0  -4  -4  105.19    5.80
   0  -4  -4   96.89    7.20
   0  -4   4   97.49    6.50
   0  -4   4  108.49    4.80
   0  -4  -4  102.59    6.60
   0   4  -5   19.30    4.60
   0   4   5   21.70    2.80
   0   4   5   22.90    3.40
   0   4  -5   19.40    3.90
   0   4  -5   20.80    3.00
   0   4  -5   26.40    3.30
   0   4  -5   20.80    1.90
   0   4   5   14.30    3.90
   0   4   5   21.80    2.40
   0   4   5   18.90    2.30
   0   4   5   20.00    2.00
   0   4  -5   19.20    2.40
   0   4  -5   19.10    1.70
   0   4  -5   14.50    2.30
   0   4   5   17.40    1.90
   0   4  -5   20.20    2.10
   0  -4  -5   22.20    4.10
   0  -4   5   23.20    5.10
   0  -4  -5   18.70    4.50
   0  -4   5   23.10    3.90
   0  -4   5   18.50    2.20
   0   4  -6  143.89    6.60
   0   4  -6  136.89    7.90
   0   4   6  136.59    4.90
   0   4  -6  129.89    9.70
   0   4   6  134.09    8.50
   0   4   6  133.49    4.30
   0   4  -6  138.09    4.20
   0   4  -6  139.89    6.40
   0   4   6  140.49    7.10
   0   4   6  126.89    6.10
   0   4  -6  131.99    4.20
   0   4   6  133.99    5.00
   0   4   6  110.89    4.20
   0   4  -6  131.99    6.00
   0  -4  -6  122.89    6.30
   0  -4   6  128.09    5.70
   0  -4   6  130.09    7.30
   0  -4   6  143.19    9.50
   0  -4  -6  131.49    7.80
   0  -4  -6  135.79    8.70
   0   4   7   49.99    5.90
   0   4   7   43.40    3.90
   0   4  -7   50.79    6.30
   0   4  -7   46.80    4.70
   0   4   7   45.10    5.70
   0   4  -7   44.10    4.20
   0   4  -7   35.10    4.20
   0   4  -7   42.20    2.00
   0   4  -7   36.20    6.00
   0   4   7   34.90    2.80
   0   4   7   45.10    3.00
   0   4  -7   40.00    2.00
   0  -4   7   47.50    5.70
   0  -4  -7   56.09    5.70
   0  -4  -7   38.20    5.70
   0  -4   7   46.70    6.40
   0  -4   7   39.50    4.10
   0  -4  -7   40.10    2.70
   0   4   8  917.41   25.40
   0   4  -8  956.50   28.20
   0   4  -8  956.60   30.20
   0   4   8  959.70   27.40
   0   4   8  945.21   26.30
   0   4  -8  915.51   24.40
   0   4   8  915.21   25.30
   0   4  -8  925.51   26.70
   0   4  -8  964.50   26.60
   0   4   8  975.00   29.10
   0  -4  -8  934.41   27.90
   0  -4   8  953.60   29.70
   0  -4   8  958.70   27.00
   0  -4  -8  928.31   28.90
   0  -4  -8  924.01   25.40
   0   4  -9  108.89    6.50
   0   4   9   98.69    4.50
   0   4  -9   99.79    9.20
   0   4   9  109.39    4.70
   0   4  -9  102.99    5.70
   0   4   9  106.59    5.30
   0   4   9  100.59    9.00
   0   4   9  107.29    7.40
   0   4  -9  111.69    8.00
   0  -4  -9  108.69    7.60
   0  -4   9  113.59    9.80
   0  -4  -9  100.29    8.90
   0  -4   9  103.39    6.80
   0  -4  -9  105.39    4.40
   0   4  10   32.30    3.50
   0   4  10   26.00    4.70
   0   4 -10   20.80    5.80
   0   4  10   23.70    5.50
   0   4  10   29.80    3.50
   0   4 -10   18.40    4.40
   0   4  10   21.00    2.40
   0   4 -10   19.90    3.70
   0  -4  10   24.90    4.30
   0  -4 -10   31.50    5.10
   0  -4 -10   27.20    2.60
   0  -4  10   23.30    6.20
   0  -4 -10   25.80    5.40
   0   4  11   80.59    7.60
   0   4  11   71.09    4.40
   0   4 -11   73.89    9.30
   0   4  11   81.19    4.30
   0   4  11   73.89    4.90
   0   4 -11   85.49    8.10
   0   4 -11   78.49    6.30
   0   4  11   82.29    9.10
   0  -4 -11   68.39    3.80
   0  -4  11   84.39    9.80
   0  -4  11   83.59    6.20
   0  -4 -11   80.39    8.50
   0  -4 -11   95.39    7.90
   0   4  12  235.78    9.20
   0   4  12  225.18   11.40
   0   4 -12  226.68   11.70
   0   4  12  226.98   12.40
   0   4  12  229.88    7.70
   0   4 -12  222.18   14.30
   0   4 -12  240.88    9.90
   0  -4 -12  221.68    7.70
   0  -4  12  225.28   13.40
   0  -4 -12  238.48   11.70
   0  -4 -12  249.68   12.90
   0  -4  12  238.48   10.00
   0   4 -13    7.80    3.50
   0   4  13    5.00    1.70
   0   4  13    3.00    3.70
   0   4  13   10.10    4.80
   0   4 -13    3.30    6.00
   0   4  13    0.70    5.20
   0   4 -13    0.70    4.90
   0  -4 -13    4.20    5.50
   0  -4  13   -0.10    5.30
   0  -4 -13    5.00    2.30
   0  -4  13    4.80    3.40
   0  -4 -13    7.50    5.00
   0   4  14   14.20    6.50
   0   4 -14   11.70    5.30
   0   4  14   16.30    4.20
   0   4  14   13.90    5.20
   0   4 -14    9.20    4.00
   0   4 -14   10.50    6.50
   0  -4 -14   15.10    6.20
   0  -4  14   16.70    6.40
   0  -4  14   19.00    4.20
   0  -4 -14   11.30    5.30
   0   4  15  166.18   11.60
   0   4 -15  158.78   14.50
   0   4 -15  169.88    9.60
   0   4  15  174.98    9.20
   0   4 -15  174.98   11.70
   0   4  15  181.48   13.80
   0  -4 -15  193.28   12.30
   0  -4  15  173.08    9.10
   0  -4  15  174.68   13.40
   0  -4 -15  175.68   13.20
   0   4  16    5.50    6.00
   0   4  16    8.20    6.10
   0   4 -16    3.30    7.80
   0   4  16   16.30    5.20
   0   4 -16    4.20    5.40
   0   4 -16    4.40    4.70
   0  -4  16   17.80    8.20
   0  -4 -16   11.20    7.30
   0  -4 -16   23.80    6.70
   0  -4  16   21.00    4.40
   0   4 -17   25.40    6.20
   0   4  17   21.20    7.60
   0   4 -17   32.20    6.60
   0   4  17   20.60    7.00
   0   4 -17   25.40    8.10
   0  -4  17   20.90    8.30
   0  -4 -17   22.70    8.30
   0  -4  17   36.60    7.60
   0  -4 -17   33.30    7.40
   0   4  18   -2.20    7.20
   0   4 -18   14.20    6.10
   0   4  18   -5.70    6.20
   0   4 -18    1.50    7.50
   0   4 -18   14.50    6.50
   0  -4  18   13.30    8.40
   0  -4 -18    8.30    6.70
   0  -4 -18    4.50    7.80
   0  -4  18   -3.10    6.10
   0  -4  18   20.30    5.30
   0   4 -19    4.10    6.70
   0   4  19    8.00    7.50
   0   4  19    2.20    7.00
   0   4 -19   -4.60    6.00
   0   4 -19    2.80    7.80
   0  -4  19    9.50    5.30
   0  -4 -19   11.90    7.10
   0  -4 -19   17.10    8.40
   0  -4  19   -5.20    6.70
   0  -4  19  -10.20    8.60
   0   5   0   -1.80    3.10
   0   5   0   -1.80    2.60
   0   5   0    1.20    3.00
   0   5   0    0.50    3.00
   0   5   0   -3.30    2.90
   0   5   0    2.20    3.00
   0   5   0   -0.10    3.60
   0  -5   0    0.00    3.60
   0  -5   0    5.80    3.80
   0  -5   0   -3.50    3.40
   0  -5   0    1.90    3.50
   0   5   1  432.26   13.90
   0   5   1  429.56   15.30
   0   5  -1  413.56   14.60
   0   5  -1  421.36   15.90
   0   5   1  408.96   14.60
   0   5  -1  422.66   14.40
   0   5  -1  431.26   13.70
   0   5   1  431.36   13.80
   0   5   1  427.56   14.40
   0   5  -1  423.06   13.80
   0   5  -1  379.86   14.00
   0   5  -1  428.66   13.80
   0   5   1  416.56   14.30
   0   5   1  436.86   14.00
   0  -5  -1  417.86   15.00
   0  -5  -1  409.26   15.10
   0  -5   1  405.36   15.00
   0  -5   1  417.96   15.00
   0  -5   1  422.06   14.90
   0  -5  -1  425.46   15.50
   0  -5  -1  421.96   15.10
   0  -5   1  413.06   15.80
   0   5   2    7.40    3.30
   0   5  -2    8.00    3.80
   0   5   2    8.60    3.30
   0   5   2    5.80    3.70
   0   5  -2   10.80    3.10
   0   5   2   11.70    3.30
   0   5   2   11.70    4.10
   0   5  -2    9.50    4.40
   0   5   2    8.70    3.30
   0   5   2    9.90    3.90
   0   5  -2    8.20    2.80
   0   5  -2   11.30    2.90
   0  -5   2    8.10    4.20
   0  -5   2   11.30    4.00
   0  -5  -2    7.60    3.90
   0  -5  -2   17.00    4.60
   0  -5   2    9.60    4.20
   0  -5  -2    8.60    3.70
   0  -5   2   18.80    4.00
   0  -5  -2   10.20    4.10
   0   5  -3   -2.80    3.60
   0   5   3   -1.10    3.50
   0   5   3   -1.40    2.60
   0   5  -3   -1.60    1.80
   0   5   3   -1.70    2.70
   0   5  -3    2.00    2.10
   0   5   3   -2.30    2.40
   0   5  -3   -0.80    2.50
   0   5  -3   -2.10    2.00
   0   5   3   -2.30    3.40
   0   5  -3   -0.30    4.20
   0  -5  -3    3.20    3.40
   0  -5   3    1.90    3.40
   0  -5  -3    0.90    3.80
   0  -5  -3   -5.20    3.60
   0  -5  -3    1.30    3.80
   0  -5   3   -1.00    4.20
   0   5   4    0.00    2.20
   0   5  -4    2.00    1.30
   0   5   4   -3.80    3.70
   0   5  -4   -4.90    3.30
   0   5   4   -0.50    3.00
   0   5   4   -1.50    3.60
   0   5  -4    2.00    1.80
   0   5  -4    1.60    2.60
   0   5  -4    0.30    1.50
   0   5   4   -0.80    2.20
   0   5  -4   -9.40    4.30
   0   5  -4    0.00    2.10
   0  -5  -4    3.60    3.70
   0  -5   4    1.30    3.40
   0  -5   4    0.70    5.10
   0  -5  -4    2.10    3.90
   0  -5  -4   -1.40    4.00
   0   5  -5   93.19    3.90
   0   5  -5   92.89    4.40
   0   5   5   76.29    8.10
   0   5  -5   91.79    3.60
   0   5  -5   94.69    7.90
   0   5   5   86.39    6.60
   0   5   5   96.09    4.60
   0   5  -5   87.99    6.00
   0   5   5   93.29    4.60
   0   5   5   93.49    8.30
   0   5   5   97.09    4.80
   0   5  -5   97.99    5.60
   0   5  -5   83.09    9.50
   0   5   5   85.09    4.70
   0  -5   5   96.29    8.90
   0  -5  -5  100.99    8.50
   0  -5  -5   90.49    7.40
   0  -5   5   91.49    7.10
   0   5   6   27.60    3.20
   0   5   6   31.00    2.50
   0   5   6   29.50    5.10
   0   5  -6   30.00    2.10
   0   5   6   31.80    2.80
   0   5  -6   26.20    6.50
   0   5  -6   31.10    3.90
   0   5   6   35.70    4.20
   0   5  -6   32.00    5.20
   0   5   6   27.40    5.20
   0   5   6   36.60    4.60
   0   5  -6   31.40    2.50
   0   5  -6   29.10    2.20
   0   5   6   33.40    3.30
   0  -5   6   39.20    6.70
   0  -5   6   39.50    4.90
   0  -5  -6   42.30    5.60
   0  -5  -6   49.60    6.70
   0   5  -7   25.90    4.90
   0   5   7   23.60    2.50
   0   5  -7   20.60    1.80
   0   5   7   24.30    3.10
   0   5   7   22.80    5.10
   0   5   7   23.40    4.00
   0   5  -7   28.70    3.70
   0   5   7   21.60    1.70
   0   5   7   40.80    5.30
   0   5   7   25.10    1.70
   0   5  -7   23.00    1.90
   0   5   7   23.70    5.20
   0   5  -7   29.40    6.60
   0  -5  -7   31.70    5.50
   0  -5  -7   33.40    6.40
   0  -5   7   26.60    4.30
   0  -5   7   23.80    5.80
   0   5   8  142.49    7.20
   0   5  -8  137.39    4.20
   0   5  -8  139.59   11.50
   0   5   8  122.99    5.50
   0   5   8  147.69    8.50
   0   5  -8  147.59    9.30
   0   5   8  136.39    5.50
   0   5  -8  137.09    7.30
   0   5   8  142.69   10.30
   0  -5  -8  135.49   10.30
   0  -5   8  121.09   10.20
   0  -5  -8  146.99    9.60
   0  -5   8  141.69    7.90
   0   5  -9   20.00    6.20
   0   5   9   24.60    2.70
   0   5  -9   21.80    3.90
   0   5   9   26.50    3.40
   0   5  -9   20.20    5.10
   0   5   9   30.00    4.70
   0   5   9   20.20    5.90
   0  -5  -9   29.70    6.00
   0  -5   9   22.70    6.60
   0  -5   9   19.20    4.30
   0  -5  -9   26.30    6.10
   0   5 -10    1.80    6.20
   0   5  10    1.10    2.80
   0   5 -10    1.50    4.50
   0   5  10    2.20    3.90
   0   5 -10    0.80    3.10
   0   5  10    3.10    2.20
   0   5  10   -1.60    2.10
   0   5  10   -3.20    4.90
   0  -5 -10    7.70    6.20
   0  -5  10  -11.80    5.40
   0  -5 -10    3.80    5.20
   0  -5  10   -3.00    3.10
   0   5  11   45.20    6.00
   0   5 -11   36.90    8.30
   0   5 -11   43.10    6.00
   0   5 -11   42.10    5.00
   0   5  11   56.39    4.60
   0  -5 -11   42.20    6.90
   0  -5  11   41.70    7.70
   0  -5  11   52.09    6.40
   0  -5 -11   40.00    7.90
   0   5  12    9.50    5.10
   0   5 -12    5.60    7.30
   0   5  12    8.20    3.40
   0   5 -12    8.60    4.10
   0   5 -12    7.40    5.80
   0   5  12   16.10    7.00
   0  -5  12   13.60    4.30
   0  -5  12    3.10    7.10
   0  -5 -12   25.70    6.20
   0  -5 -12    6.90    6.50
   0   5  13   18.80    5.40
   0   5  13   14.10    4.00
   0   5  13   12.30    7.50
   0   5 -13   16.70    4.50
   0   5 -13   14.40    7.70
   0   5 -13   18.80    6.10
   0  -5  13   19.80    4.60
   0  -5 -13    2.10    7.00
   0  -5  13    8.60    6.90
   0  -5 -13   13.40    6.10
   0   5  14   84.09   10.30
   0   5  14   72.29    9.00
   0   5 -14   60.09    7.60
   0   5 -14   84.99    8.50
   0   5  14   87.39   10.10
   0   5 -14   62.99   10.20
   0  -5  14   49.40    9.90
   0  -5 -14   84.09   10.70
   0  -5 -14   82.19   10.90
   0  -5  14  100.19    8.40
   0   5 -15    1.20    8.60
   0   5  15   21.80    6.80
   0   5 -15   24.00    5.50
   0   5 -15   20.10    6.80
   0   5  15   17.10    7.90
   0  -5 -15   20.80    6.90
   0  -5  15   17.90    8.50
   0  -5 -15   19.80    8.30
   0  -5  15   29.10    5.70
   0   5  16   13.50    6.50
   0   5 -16  -13.40    7.40
   0   5 -16    6.20    6.20
   0   5  16    3.70    7.80
   0   5 -16    3.70    5.30
   0  -5 -16   15.40    8.60
   0  -5 -16   12.10    6.60
   0  -5  16    4.40    5.20
   0  -5  16    5.20    8.80
   0   5 -17   -6.30    6.10
   0   5  17    4.40    6.60
   0   5  17    7.10    7.90
   0   5 -17   -4.50    6.40
   0   5 -17  -12.60    8.20
   0  -5  17    9.50    5.40
   0  -5 -17    7.50    9.00
   0  -5  17    4.20    9.30
   0  -5 -17    8.10    6.50
   0   5  18   14.30    9.60
   0   5 -18   17.70    9.60
   0   5  18   22.10    8.60
   0   5 -18   19.60    7.10
   0   5 -18   27.90    7.50
   0   5  18   28.90    8.50
   0  -5 -18   20.40    9.40
   0  -5  18   49.10    7.90
   0  -5  18   42.60   11.30
   0  -5 -18   20.00    7.50
   0   6   0  183.28    9.90
   0   6   0  176.28   10.90
   0   6   0  203.38    9.50
   0   6   0  206.98   10.40
   0   6   0  201.28    9.70
   0   6   0  188.38    9.30
   0   6   0  200.58    9.20
   0  -6   0  197.88   10.90
   0  -6   0  200.48   10.60
   0  -6   0  214.58   11.80
   0  -6   0  199.68   10.90
   0   6  -1    2.80    3.40
   0   6  -1    3.20    3.60
   0   6   1    1.70    3.70
   0   6   1    0.90    3.30
   0   6  -1   -0.80    3.50
   0   6   1    0.10    4.00
   0   6  -1    1.60    3.50
   0   6  -1   -0.20    3.70
   0   6   1    0.50    3.10
   0   6   1    1.60    3.90
   0   6   1    4.60    3.60
   0   6   1   -3.30    3.20
   0   6  -1    0.50    3.40
   0   6  -1   -2.90    4.20
   0  -6  -1    1.10    4.90
   0  -6   1    5.20    4.00
   0  -6   1    1.80    4.90
   0  -6  -1    0.20    4.60
   0  -6  -1   -4.40    4.30
   0  -6  -1   -4.70    4.20
   0  -6   1    4.10    4.40
   0  -6   1    3.10    4.00
   0   6   2  240.18   10.30
   0   6  -2  245.38    9.50
   0   6   2  240.38   11.70
   0   6  -2  260.97   11.70
   0   6  -2  247.78   13.00
   0   6   2  242.48   10.80
   0   6   2  243.28   10.90
   0   6   2  234.68   11.50
   0   6  -2  251.37   10.50
   0   6  -2  260.07   10.40
   0   6  -2  247.38   11.30
   0   6   2  243.88   11.20
   0   6  -2  236.98   10.30
   0   6   2  238.08    9.90
   0  -6  -2  255.57   12.50
   0  -6  -2  244.38   12.10
   0  -6   2  235.58   11.70
   0  -6   2  247.98   13.30
   0  -6  -2  245.28   12.30
   0  -6   2  249.97   12.10
   0  -6  -2  235.38   12.30
   0   6   3    8.50    4.00
   0   6  -3    9.40    3.60
   0   6  -3   10.20    3.60
   0   6   3   11.50    4.00
   0   6   3   15.20    3.90
   0   6   3    5.10    4.10
   0   6   3    6.20    3.10
   0   6  -3    8.30    3.70
   0   6  -3    1.20    4.10
   0   6  -3   13.20    5.40
   0   6  -3    7.00    3.00
   0   6   3    4.70    3.60
   0   6  -3    8.60    4.20
   0   6   3    9.50    4.50
   0  -6   3    6.70    4.30
   0  -6   3   14.70    5.80
   0  -6  -3    9.20    5.20
   0  -6  -3   11.30    5.40
   0  -6  -3    1.60    5.00
   0  -6  -3    9.90    4.60
   0   6   4    9.50    4.00
   0   6   4   13.30    4.00
   0   6  -4    7.40    3.30
   0   6   4    5.40    4.00
   0   6   4    9.20    4.60
   0   6   4   10.40    3.10
   0   6  -4   10.30    1.70
   0   6  -4    6.10    4.10
   0   6  -4   10.70    5.50
   0   6   4    9.00    3.80
   0   6   4    3.80    4.10
   0   6  -4    4.80    2.60
   0   6  -4    8.20    2.70
   0  -6  -4   12.10    5.40
   0  -6   4    8.30    5.60
   0  -6  -4    6.40    5.70
   0  -6  -4   10.50    4.20
   0  -6   4   13.10    4.70
   0   6   5  216.18    8.70
   0   6   5  204.68    8.90
   0   6  -5  209.78    9.40
   0   6   5  211.78   10.00
   0   6   5  220.88   10.00
   0   6  -5  212.28    7.50
   0   6  -5  197.98    7.60
   0   6  -5  192.88    7.10
   0   6   5  200.88   11.80
   0   6   5  203.98    8.20
   0   6  -5  211.28   11.30
   0   6  -5  197.58   13.40
   0   6   5  223.88   11.60
   0  -6  -5  213.18   11.80
   0  -6   5  205.18   13.00
   0  -6  -5  202.38   12.20
   0  -6   5  192.58   10.50
   0   6   6   44.80    6.60
   0   6  -6   37.40    7.20
   0   6   6   40.80    5.20
   0   6   6   37.70    6.50
   0   6  -6   43.80    3.10
   0   6  -6   43.90    6.10
   0   6   6   32.30    3.90
   0   6  -6   39.90    4.70
   0   6  -6   47.70    3.30
   0   6   6   41.80    5.10
   0  -6   6   40.20    8.00
   0  -6   6   40.00    5.80
   0  -6  -6   41.60    7.20
   0  -6  -6   46.00    7.00
   0   6  -7   -4.00    6.40
   0   6   7   -1.80    1.20
   0   6  -7    3.90    3.30
   0   6  -7    2.70    4.60
   0   6   7   -3.50    4.70
   0   6  -7   -0.80    1.10
   0   6   7   -5.00    2.70
   0   6   7    5.00    4.10
   0   6   7   -2.40    4.40
   0  -6   7    3.90    4.20
   0  -6  -7   -2.30    5.50
   0  -6   7    2.10    6.10
   0  -6  -7    3.80    5.60
   0   6   8  138.59    9.20
   0   6  -8  144.69   10.60
   0   6   8  126.79   10.80
   0   6   8  148.79   11.90
   0   6  -8  120.69   13.00
   0   6  -8  129.49    7.80
   0   6   8  133.99    6.30
   0  -6   8  134.09   13.20
   0  -6  -8  127.29   12.10
   0  -6  -8  134.59   10.90
   0  -6   8  127.99    9.10
   0   6   9    1.30    5.10
   0   6  -9   -9.70    6.60
   0   6  -9    6.90    3.70
   0   6   9    3.80    4.30
   0   6  -9   -0.80    5.10
   0   6   9    3.70    2.80
   0   6   9   -1.40    5.80
   0  -6  -9    9.50    6.20
   0  -6  -9    7.80    7.20
   0  -6   9    6.50    7.60
   0  -6   9    6.30    3.90
   0   6  10    7.10    6.10
   0   6  10    6.40    4.90
   0   6  10    7.30    2.80
   0   6 -10    0.70    8.00
   0   6  10   -5.50    5.70
   0   6 -10    3.50    3.80
   0   6 -10    2.60    5.20
   0  -6 -10    7.00    6.10
   0  -6  10    2.70    7.30
   0  -6 -10   -0.90    6.40
   0  -6  10    5.20    4.00
   0   6 -11   25.70    4.70
   0   6 -11   17.50    8.10
   0   6 -11   17.10    6.20
   0   6  11   14.90    7.10
   0   6  11   23.80    5.80
   0   6  11   13.00    7.30
   0  -6 -11   15.60    6.80
   0  -6 -11   12.90    7.10
   0  -6  11   16.70    8.40
   0  -6  11   27.60    5.30
   0   6 -12   11.70    4.70
   0   6 -12    6.80    6.50
   0   6  12   12.50    7.20
   0   6 -12   13.20    8.10
   0   6  12   15.40    6.50
   0   6  12   10.90    7.70
   0  -6  12    9.20    5.10
   0  -6 -12    8.10    7.20
   0  -6 -12    8.60    7.50
   0  -6  12    9.30    8.10
   0   6  13   85.09   10.40
   0   6 -13   78.39   11.60
   0   6  13   91.59   11.30
   0   6 -13   88.39    9.20
   0   6  13   98.29   12.60
   0   6 -13   84.59    9.90
   0  -6 -13   82.89   11.60
   0  -6 -13  129.79   12.90
   0  -6  13   77.09   11.20
   0  -6  13   90.19    9.40
   0   6  14    8.40    8.40
   0   6  14    2.70    6.90
   0   6 -14   15.40    5.80
   0   6 -14   -3.20    6.80
   0   6  14   -1.10    7.70
   0   6 -14   -1.90    8.90
   0  -6  14   22.40    9.10
   0  -6 -14   11.60    7.30
   0  -6  14   10.10    5.20
   0  -6 -14   -4.30    8.80
   0   6  15   15.40    7.60
   0   6 -15    9.60    7.40
   0   6 -15   -8.40    9.80
   0   6 -15   14.00    6.10
   0   6  15   -8.10    8.20
   0   6  15   14.60    8.10
   0  -6  15   16.30    6.20
   0  -6 -15   20.70    7.90
   0  -6 -15   -5.00    9.60
   0  -6  15   10.90   10.90
   0   7   0   -3.70    3.60
   0   7   0   -4.10    3.50
   0   7   0   -1.10    4.20
   0   7   0   -4.10    4.10
   0   7   0    2.70    5.00
   0   7   0   -1.30    4.60
   0   7   0    2.40    3.80
   0  -7   0   -3.60    5.20
   0  -7   0   -2.40    6.00
   0  -7   0   -6.40    5.00
   0  -7   0   -1.50    6.00
   0   7  -1    5.40    5.40
   0   7   1   -0.30    3.80
   0   7  -1   -5.30    4.20
   0   7  -1   -3.20    3.60
   0   7  -1   -5.60    3.60
   0   7   1    1.50    4.00
   0   7   1   -9.00    5.10
   0   7   1    1.40    4.30
   0   7  -1    3.40    4.30
   0   7   1    2.00    3.90
   0   7   1   -6.50    4.60
   0   7   1    0.90    3.90
   0   7  -1    2.70    4.70
   0   7  -1   -4.70    3.60
   0  -7  -1   -0.20    5.60
   0  -7  -1    2.80    6.00
   0  -7   1    2.10    6.30
   0  -7  -1   -1.40    5.30
   0  -7   1   -3.90    6.60
   0  -7   1    6.70    5.30
   0  -7  -1   -2.00    5.20
   0   7  -2   -0.30    4.60
   0   7   2   -2.70    4.60
   0   7   2    1.40    4.10
   0   7  -2   -4.60    3.70
   0   7  -2   -5.70    3.40
   0   7   2    0.40    4.80
   0   7   2   -2.50    3.60
   0   7   2    2.90    4.60
   0   7  -2   -2.40    3.90
   0   7  -2   -0.50    3.90
   0   7  -2   -1.10    4.50
   0   7  -2   -8.40    5.30
   0   7   2   -0.70    3.70
   0   7   2    2.40    4.20
   0  -7   2   -0.60    5.40
   0  -7  -2    0.90    6.00
   0  -7  -2   -2.90    6.10
   0  -7  -2    2.10    5.30
   0  -7   2    2.90    6.60
   0   7  -3   -0.10    3.90
   0   7   3   -9.20    4.50
   0   7  -3   -2.50    5.90
   0   7  -3   -2.30    3.70
   0   7  -3   -3.00    3.90
   0   7   3   -4.40    3.90
   0   7   3    3.20    4.50
   0   7  -3   -0.20    5.00
   0   7   3    2.40    3.50
   0   7  -3   -4.80    3.30
   0   7   3    2.40    4.10
   0   7  -3   -5.70    4.70
   0   7   3    5.50    5.10
   0   7   3   -4.00    4.40
   0  -7   3    9.40    7.00
   0  -7  -3    1.60    6.20
   0  -7  -3    3.60    4.90
   0  -7  -3    1.50    6.30
   0  -7   3    2.50    5.30
   0   7  -4   30.90    6.50
   0   7  -4   33.20    4.70
   0   7   4   39.10    5.40
   0   7   4   34.00    5.00
   0   7  -4   27.40    3.90
   0   7  -4   28.40    7.70
   0   7   4   22.00    5.90
   0   7  -4   35.70    6.10
   0   7   4   24.10    5.30
   0   7   4   32.50    4.30
   0   7   4   16.60    6.20
   0   7  -4   29.90    5.30
   0   7  -4   28.10    4.80
   0   7   4   27.50    5.50
   0  -7  -4   39.60    7.90
   0  -7   4   22.00    7.90
   0  -7  -4   40.80    7.80
   0  -7   4   42.60    6.20
   0   7  -5   52.49    7.60
   0   7   5   71.29    8.00
   0   7   5   84.89    9.10
   0   7  -5   73.19    7.20
   0   7   5   68.29    8.40
   0   7   5   66.19    7.70
   0   7   5   82.89   10.50
   0   7  -5   71.29    7.40
   0   7  -5   78.79    8.30
   0   7   5   63.39    8.20
   0   7   5   61.79    6.40
   0   7  -5   63.39    8.70
   0   7  -5   76.79    7.80
   0  -7   5   66.89    9.00
   0  -7  -5   76.69    9.70
   0  -7  -5   77.69    9.10
   0  -7   5   68.19    9.40
   0   7   6    5.90    6.10
   0   7  -6    2.30    6.90
   0   7   6    4.20    5.20
   0   7  -6   15.20    6.00
   0   7  -6   11.20    4.10
   0   7   6    6.30    6.00
   0   7   6   11.90    4.80
   0   7   6    9.70    4.60
   0   7   6   11.80    3.10
   0  -7  -6   22.10    7.70
   0  -7   6   19.60    5.60
   0  -7  -6   12.50    6.90
   0  -7   6    8.80    7.50
   0   7  -7    7.40    6.00
   0   7  -7   13.30    4.30
   0   7  -7    3.60    7.30
   0   7   7   12.50    6.80
   0   7   7    6.00    5.50
   0   7   7   16.40    5.20
   0   7   7   12.60    5.20
   0  -7   7   21.80    5.70
   0  -7   7   11.70    8.50
   0  -7  -7    8.50    6.90
   0  -7  -7   14.70    7.20
   0   7   8    2.10    4.60
   0   7   8   -0.90    6.30
   0   7   8    2.30    6.40
   0   7  -8    5.50    4.00
   0   7  -8   -6.30    7.60
   0   7   8   12.90    5.60
   0   7  -8    1.40    5.90
   0  -7  -8    9.10    7.10
   0  -7  -8    0.30    6.80
   0  -7   8    0.30    5.40
   0  -7   8   -4.80    8.30
   0   7   9    2.10    6.90
   0   7  -9   -1.90    4.20
   0   7   9    3.30    5.30
   0   7  -9   -5.70    8.00
   0   7  -9    8.00    6.40
   0   7   9  -11.20    6.20
   0  -7  -9    4.50    6.50
   0  -7   9    3.30    5.60
   0  -7   9    9.20    8.50
   0  -7  -9   -8.80    7.40
   0   7 -10    8.60    8.60
   0   7  10    3.70    7.50
   0   7  10    6.30    6.30
   0   7  10    5.80    7.70
   0   7 -10    6.20    4.70
   0   7 -10    1.40    6.70
   0  -7  10   11.20    6.10
   0  -7 -10    9.70    7.00
   0  -7 -10   14.20    7.90
   0  -7  10   15.30   10.20
   0   7 -11   41.60    8.30
   0   7 -11   33.80   10.00
   0   7  11   33.80    8.90
   0   7 -11   38.70    6.20
   0   7  11   37.80    8.90
   0   7  11   42.60    8.10
   0  -7  11   41.40   10.80
   0  -7  11   37.60    7.10
   0  -7 -11   48.30    9.60
   0  -7 -11   43.80   10.00
   0   7 -12   -2.30    9.80
   0   7  12   -5.20    7.20
   0   7 -12    9.70    8.00
   0   7  12    6.60    8.80
   0   7 -12    8.50    6.00
   0   7  12   -3.10    8.20
   0  -7  12    1.80    9.60
   0  -7  12   14.80    6.50
   0  -7 -12    6.00    8.50
   0  -7 -12   -1.20    8.50
   0   8   0    2.70    7.10
   0   8   0   12.70    5.70
   0   8   0   -2.60    4.90
   0   8   0    1.00    5.50
   0   8   0    6.40    4.70
   0   8   0    5.60    6.00
   0   8   0   -1.20    5.30
   0  -8   0   17.30    7.80
   0   8   1   14.10    6.40
   0   8   1   12.80    5.80
   0   8  -1    7.70    5.20
   0   8   1    6.30    5.10
   0   8   1   12.10    5.50
   0   8  -1   27.00    7.00
   0   8  -1   17.50    5.10
   0   8  -1   15.60    7.80
   0   8   1   -0.70    6.30
   0   8   1   14.40    6.00
   0   8   1   15.10    6.90
   0   8  -1   16.80    6.20
   0   8  -1   18.90    5.70
   0  -8   1   12.90    7.00
   0  -8   1   -3.40    7.40
   0  -8  -1   18.20    8.00
   0  -8  -1   18.20    7.20
   0   8  -2    5.20    6.20
   0   8  -2    8.90    6.20
   0   8  -2   21.60    7.00
   0   8   2    4.90    6.10
   0   8   2    4.50    5.90
   0   8  -2    7.40    7.50
   0   8   2   17.60    5.80
   0   8   2   15.70    5.40
   0   8   2    8.00    6.50
   0   8  -2    5.00    5.50
   0   8   2    4.90    6.40
   0  -8  -2   -4.60    6.60
   0  -8   2    7.80    8.20
   0  -8  -2   12.40    7.10
   0  -8  -2   15.00    7.40
   0  -8   2    7.20    6.50
   0   8  -3   -1.10    5.10
   0   8  -3   -6.20    5.90
   0   8  -3   -5.20    7.90
   0   8  -3    2.50    6.40
   0   8   3    2.40    6.20
   0   8   3    2.20    5.70
   0   8   3    1.50    5.10
   0   8   3   -2.30    6.40
   0   8   3   -0.10    5.50
   0  -8   3  -12.10    7.50
   0  -8  -3    1.70    6.90
   0  -8  -3   -3.60    7.20
   0  -8   3   11.10    7.30
   0   8  -4    9.50    6.90
   0   8   4    6.80    6.70
   0   8  -4    4.80    7.10
   0   8   4    8.40    7.20
   0   8   4   15.20    5.80
   0   8   4   18.70    6.20
   0   8  -4    6.70    5.40
   0   8   4   11.40    6.80
   0   8  -4   11.80    8.00
   0  -8   4   20.70    7.50
   0  -8  -4   11.60    7.50
   0  -8  -4    9.60    7.30
   0  -8   4   28.20    9.30
   0   8  -5   23.20    8.80
   0   8   5   18.60    6.80
   0   8   5   24.50    7.70
   0   8  -5   10.40    7.30
   0   8   5   25.10    7.80
   0   8  -5   24.20    7.90
   0   8   5   20.40    6.10
   0   8  -5   26.60    5.90
   0  -8  -5   20.90    8.10
   0  -8   5   21.90    7.70
   0  -8   5    6.60    8.70
   0  -8  -5   17.30    8.40
   0   8  -6    4.30    7.20
   0   8  -6   16.30    5.30
   0   8   6   -1.90    7.00
   0   8   6    7.90    6.10
   0   8  -6   10.90    7.70
   0   8  -6   -1.60    8.60
   0   8   6   -7.20    7.20
   0   8   6   -6.80    6.40
   0  -8   6    2.30    8.60
   0  -8  -6    5.70    8.70
   0  -8   6    9.00    6.90
   0  -8  -6    8.60    8.20
  -1   0  22  155.98   14.30
   1   0 -22  136.19   10.90
  -1   0  22  149.99   11.80
   1   0 -22  149.69   10.30
   1   0 -22  153.08   13.40
   1   0 -22  154.18   13.80
   1   0 -21    7.10    6.50
  -1   0  21   -1.40    6.70
   1   0 -21   -0.90    4.60
   1   0 -21   -2.40    5.00
  -1   0  21    3.60    5.20
   1   0 -21    7.10    6.50
  -1   0  20  146.79   10.60
   1   0 -20  132.39   10.00
   1   0 -20  150.28   10.10
   1   0 -20  162.58   12.40
   1   0 -20  134.99   11.60
  -1   0  20  137.29   12.60
  -1   0  20  145.79   10.80
   1   0 -19   -7.20    3.80
   1   0 -19    2.20    5.50
   1   0 -19   -2.40    4.20
  -1   0  19   -7.20    4.20
  -1   0  19    2.50    5.00
   1   0 -19    1.30    5.10
  -1   0  19    1.50    5.80
   1   0 -18  194.38   10.70
   1   0 -18  184.98   10.90
  -1   0  18  193.58   10.30
   1   0 -18  185.48   11.80
  -1   0  18  190.08   10.60
  -1   0  18  186.98   12.30
   1   0 -18  193.68   10.60
  -1   0  17   -0.40    4.50
   1   0 -17   -3.10    4.00
   1   0 -17   -1.90    4.40
  -1   0  17    1.70    4.10
   1   0 -17   -1.70    3.50
  -1   0  17   -0.30    3.90
   1   0 -17   -2.40    3.60
   1   0 -16   63.99    7.20
  -1   0  16   63.79    8.30
  -1   0  16   66.29    7.00
   1   0 -16   71.39    6.60
   1   0 -16   60.69    7.10
  -1   0  16   70.99    7.30
   1   0 -16   72.69    7.30
  -1   0  15   -2.70    3.00
  -1   0  15   -7.70    3.80
  -1   0  15   -2.70    4.10
   1   0 -15   -3.20    3.30
   1   0 -15   -0.50    3.50
   1   0 -15   -3.90    3.50
   1   0 -15    0.00    2.90
  -1   0  14    5.30    3.40
  -1   0  14    4.00    3.50
  -1   0  14   10.00    4.20
   1   0 -14    3.20    3.60
   1   0 -14    5.40    3.80
   1   0 -14    0.10    3.60
   1   0 -14    3.90    3.00
  -1   0  13    0.20    2.60
  -1   0  13   -2.90    3.40
   1   0 -13   -3.60    3.70
   1   0 -13    0.70    3.10
   1   0 -13   -1.60    3.20
   1   0 -13    1.80    2.70
  -1   0  13   -2.30    2.80
   1   0 -12   21.50    3.30
  -1   0  12   26.00    4.00
   1   0 -12   31.50    3.90
   1   0 -12   24.40    3.30
  -1   0  12   33.00    3.60
   1   0 -12   34.10    4.20
  -1   0  12   28.60    4.00
  -1   0  12   34.40    3.60
   1   0 -11   -2.00    2.70
  -1   0  11   -0.90    1.90
   1   0 -11    0.40    2.20
   1   0 -11    0.60    2.30
  -1   0  11    2.40    1.60
   1   0 -11    0.40    2.00
  -1   0  11   -1.90    1.90
  -1   0  11   -0.30    3.10
   1   0 -11    0.60    2.60
  -1   0  11    1.30    2.70
   1   0 -11    2.40    1.90
  -1   0  11   -0.30    3.30
   1   0 -10    3.90    1.70
   1   0 -10    4.90    2.30
   1   0 -10    1.60    2.50
  -1   0  10    3.20    1.80
   1   0 -10    4.40    1.70
   1   0 -10    4.40    2.10
  -1   0  10    1.90    3.10
   1   0 -10    1.90    2.00
  -1   0  10   -1.10    2.20
  -1   0  10    4.90    1.50
  -1   0  10    5.50    2.80
  -1   0  10    4.10    1.90
  -1   0  10    2.40    1.80
  -1   0   9    0.00    1.80
   1   0  -9    0.90    1.40
  -1   0   9   -1.40    1.40
  -1   0   9    3.00    1.30
   1   0  -9   -2.40    2.20
  -1   0   9    1.70    1.20
  -1   0   9   -2.40    2.40
   1   0  -9   -0.70    1.70
   1   0  -9    1.20    1.60
  -1   0   9   -1.30    1.30
  -1   0   9    0.00    2.50
   1   0  -9   -1.20    1.50
   1   0  -9   -1.10    1.30
  -1   0   8   55.99    3.20
   1   0  -8   54.09    3.90
  -1   0   8   59.99    3.70
   1   0  -8   58.89    3.60
  -1   0   8   60.39    4.20
  -1   0   8   61.19    3.30
  -1   0   8   52.09    3.90
   1   0  -8   54.79    3.40
  -1   0   8   54.19    3.30
   1   0  -8   49.50    3.10
   1   0  -8   51.89    3.30
  -1   0   8   53.79    3.10
  -1   0   7    0.80    1.30
  -1   0   7    2.50    1.40
   1   0  -7   -0.80    1.10
  -1   0   7    0.10    1.10
   1   0  -7   -1.90    1.10
   1   0  -7    0.40    1.10
  -1   0   7    0.60    1.10
   1   0  -7   -2.00    1.40
  -1   0   7   -0.90    1.50
  -1   0   7   -0.10    0.90
  -1   0   7   -1.30    1.50
   1   0  -7   -0.70    1.20
   1   0  -6 2398.56   60.79
  -1   0   6 2290.47   60.99
   1   0  -6 2358.86   60.89
  -1   0   6 2337.57   60.69
   1   0  -6 2392.56   60.99
  -1   0   6 2412.56   60.79
  -1   0   6 2376.26   60.99
  -1   0   6 2394.86   60.69
   1   0  -6 2321.07   60.69
  -1   0   6 2360.36   60.59
  -1   0   6 2339.77   61.09
   1   0  -6 2244.88   60.79
  -1   0   5    1.40    1.20
   1   0  -5    1.50    1.20
  -1   0   5    0.60    1.00
  -1   0   5   -0.20    1.10
   1   0  -5   -0.70    1.20
  -1   0   5    1.00    1.10
  -1   0   5    0.60    1.30
   1   0  -5    4.00    1.30
  -1   0   5    0.10    1.10
   1   0  -5    0.70    1.00
   1   0  -5   -0.60    1.10
  -1   0   5   -0.20    1.00
  -1   0   3    0.00    0.50
   1   0  -3    1.00    0.60
   1   0  -3    0.90    0.60
   1   0  -3    0.60    0.40
  -1   0   3   -0.10    0.50
  -1   0   3   -0.70    0.50
  -1   0   3    0.20    0.40
   1   0  -3    0.50    0.50
   1   0  -2   18.10    0.90
   1   0   2  422.06   11.00
  -1   0  -2  399.86   11.00
  -1   0  -2  416.76   11.00
  -1   0  -2  405.86   11.30
   1   0   2  403.26   11.00
   1   0   2  422.36   10.90
  -1   0  -3   -0.50    0.50
  -1   0  -3    0.80    0.50
  -1   0  -3   -0.20    0.50
   1   0   3   -0.30    0.50
   1   0   3   -0.20    0.40
   1   0   3    0.50    0.50
  -1   0  -3   -0.10    0.40
   1   0   3    0.00    0.50
  -1   0  -3    0.00    0.50
   1   0   3    0.60    0.60
   1   0   3    0.00    0.50
  -1   0  -3    0.80    0.50
  -1   0  -3    0.00    0.50
  -1   0  -3    0.80    0.50
  -1   0  -4  329.27    9.40
   1   0   4  320.97    9.40
  -1   0  -4  317.07    9.10
  -1   0  -4  325.07    9.30
  -1   0  -4  342.17    9.40
   1   0   4  323.57    9.30
  -1   0  -4  312.97    9.00
   1   0   4  320.77    9.00
  -1   0  -4  333.07    9.00
   1   0   4  336.07    9.20
   1   0   4  333.27    9.50
  -1   0  -4  311.77    9.20
  -1   0  -4  320.87    9.30
   1   0   4  331.07    9.20
  -1   0  -5    2.20    1.20
   1   0   5    1.00    1.20
  -1   0  -5    0.70    1.20
  -1   0  -5    1.90    1.10
  -1   0  -5    1.80    1.20
   1   0   5    1.30    1.40
  -1   0  -5    2.40    1.20
  -1   0  -5    0.50    0.90
   1   0   5    1.50    1.00
   1   0   5   -0.50    1.00
   1   0   5    0.50    1.00
  -1   0  -5    2.00    1.20
  -1   0  -5    5.00    1.30
   1   0   6 4306.37  110.99
   1   0   6 4309.77  110.89
  -1   0  -6 4365.56  110.99
   1   0   6 4316.07  110.79
  -1   0  -6 4224.08  110.79
  -1   0  -6 4435.06  111.09
  -1   0  -6 4265.27  110.69
   1   0   6 4386.06  110.69
  -1   0  -6 4359.46  110.99
  -1   0  -6 4436.46  110.89
  -1   0  -6 4306.97  110.29
   1   0   6 4283.27  110.49
  -1   0  -7    4.70    1.30
  -1   0  -7    1.60    1.50
  -1   0  -7    0.10    1.00
  -1   0  -7    0.30    1.10
   1   0   7   -0.10    1.20
  -1   0  -7    2.90    1.40
   1   0   7    2.70    1.80
  -1   0  -7    1.50    1.30
   1   0   7    0.20    1.10
  -1   0  -7    0.10    1.30
   1   0   7   -1.00    1.10
  -1   0  -7    1.20    1.20
   1   0   7    1.20    1.20
   1   0   8 1451.25   38.30
  -1   0  -8 1468.65   38.50
  -1   0  -8 1441.56   38.50
   1   0   8 1421.06   38.40
   1   0   8 1491.15   38.20
   1   0   8 1438.96   37.80
   1   0   8 1403.96   38.60
  -1   0  -8 1404.56   38.10
  -1   0  -8 1404.76   38.30
  -1   0  -8 1381.56   38.00
  -1   0  -8 1479.25   38.60
  -1   0  -8 1466.15   38.30
   1   0   9   -0.90    1.30
   1   0   9    0.00    1.40
  -1   0  -9    2.00    1.80
  -1   0  -9    0.00    1.50
   1   0   9    0.90    1.80
  -1   0  -9    1.40    1.30
  -1   0  -9   -1.50    2.10
   1   0   9    0.50    1.30
   1   0   9   -0.60    2.50
  -1   0  -9   -0.90    1.50
  -1   0  -9    2.70    1.70
  -1   0  -9    3.40    2.00
  -1   0 -10  316.07   11.40
   1   0  10  349.77   10.90
  -1   0 -10  351.46   11.20
  -1   0 -10  371.66   11.50
   1   0  10  350.56   12.00
  -1   0 -10  358.36   11.80
  -1   0 -10  357.66   11.40
  -1   0 -10  362.26   11.70
  -1   0 -10  348.07   11.70
   1   0  10  339.97   11.40
   1   0  10  342.27   11.20
  -1   0 -11    2.70    2.40
  -1   0 -11   -1.80    2.60
  -1   0 -11   -1.20    2.10
   1   0  11    3.00    3.10
  -1   0 -11    1.50    1.90
   1   0  11   -1.30    1.80
   1   0  11   -0.60    2.60
   1   0  11   -2.30    1.70
  -1   0 -11    3.20    2.40
  -1   0 -11   -0.60    2.70
   1   0  12  569.04   16.70
  -1   0 -12  561.74   17.70
  -1   0 -12  553.44   17.70
   1   0  12  578.24   18.20
  -1   0 -12  565.54   17.10
   1   0  12  565.54   17.60
  -1   0 -12  535.95   17.50
  -1   0 -12  550.44   17.30
  -1   0 -13   -3.50    3.20
   1   0  13    0.20    2.20
  -1   0 -13   -2.00    2.50
   1   0  13    5.60    3.60
  -1   0 -13    4.30    3.40
   1   0  13    2.50    2.90
  -1   0 -13    0.40    3.00
  -1   0 -14 1111.59   31.40
  -1   0 -14 1082.69   30.60
  -1   0 -14 1094.69   31.00
   1   0  14 1060.99   31.00
   1   0  14 1074.39   31.80
  -1   0 -14 1070.49   31.10
   1   0  14 1046.50   30.10
   1   0  15    0.50    3.20
   1   0  15    0.90    3.20
  -1   0 -15   -4.50    3.50
  -1   0 -15   -4.10    3.50
  -1   0 -15    3.60    3.50
  -1   0 -15    0.00    3.00
   1   0  15   -1.00    3.90
  -1   0 -16   -0.20    3.50
  -1   0 -16   -2.20    3.50
  -1   0 -16    0.00    3.40
  -1   0 -16    1.00    3.80
   1   0  16   -3.70    4.20
   1   0  16   -2.40    3.70
   1   0  16    2.90    4.00
  -1   0 -17   -2.10    4.00
   1   0  17   -2.70    3.70
  -1   0 -17   -0.60    3.70
  -1   0 -17    4.30    4.30
   1   0  17    4.50    4.70
  -1   0 -17    0.20    3.40
   1   0  17    3.50    5.10
   1   0  18   -1.00    4.10
   1   0  18    4.40    4.50
  -1   0 -18    3.60    4.70
  -1   0 -18    4.00    5.00
  -1   0 -18    1.50    4.20
  -1   0 -18    6.50    4.10
   1   0  18   -2.00    5.60
  -1   0 -19   -1.30    4.00
  -1   0 -19   -3.80    5.50
   1   0  19   -7.00    3.90
   1   0  19    1.90    4.70
  -1   0 -19   -5.10    3.80
   1   0  19    5.60    5.10
  -1   0 -19   -2.90    4.90
   1   0  20   58.99    6.80
  -1   0 -20   68.59    8.00
  -1   0 -20   65.69    8.20
   1   0  20   71.19    9.00
   1   0  20   64.69    7.80
  -1   0 -20   44.00    6.00
  -1   0 -20   55.59    6.50
  -1   0 -21    3.70    6.60
   1   0  21    2.70    6.70
   1   0  21    1.60    5.40
  -1   0 -21    5.80    6.50
  -1   0 -21    0.10    4.50
  -1   0 -22   76.99    9.60
  -1   0 -22   69.19   10.30
  -1   0 -22   83.29    9.20
   1   0  22   71.19   10.00
   1   0  22   55.89    7.20
   1   1 -22   30.10    6.70
   1   1 -22   32.10    7.80
  -1   1  22   29.90    8.70
   1   1 -22   26.90    7.80
  -1   1  22   31.40    7.20
   1   1 -22   53.09    9.00
  -1  -1  22   39.50    5.80
  -1  -1  22   33.60    8.20
   1  -1 -22   41.00    5.90
   1  -1 -22   44.70    9.50
  -1   1  21   37.90    7.20
   1   1 -21   29.00    7.50
   1   1 -21   31.70    6.30
  -1   1  21   54.99    9.00
   1   1 -21   24.20    6.60
   1   1 -21   31.20    7.20
  -1  -1  21   41.20    8.00
  -1  -1  21   37.40    8.10
   1  -1 -21   24.40    5.20
   1  -1 -21   43.60    8.10
  -1  -1  21   22.90    5.10
   1  -1 -21   38.90    8.70
   1   1 -20    6.20    5.90
   1   1 -20   -5.20    5.20
  -1   1  20   10.60    6.80
  -1   1  20    9.10    6.20
   1   1 -20    9.80    5.40
   1   1 -20   11.10    5.10
  -1  -1  20   17.80    6.50
   1  -1 -20   10.90    6.30
  -1  -1  20    7.30    6.10
  -1  -1  20    2.70    4.10
   1  -1 -20    9.50    5.70
   1  -1 -20    3.30    4.00
   1  -1 -20    1.10    3.90
  -1   1  19  305.27   15.20
   1   1 -19  272.57   13.20
  -1   1  19  272.37   14.20
   1   1 -19  292.57   13.10
  -1   1  19  261.77   11.60
   1   1 -19  287.57   14.10
   1   1 -19  254.47   14.00
   1  -1 -19  281.97   14.10
  -1  -1  19  283.57   13.80
  -1  -1  19  264.17   11.80
  -1  -1  19  273.27   14.80
   1  -1 -19  256.77   11.20
   1  -1 -19  299.87   12.00
   1  -1 -19  273.47   13.90
  -1   1  18    0.10    4.80
   1   1 -18   -3.60    4.50
  -1   1  18   -1.90    3.90
  -1   1  18   -7.70    5.60
   1   1 -18    3.20    4.80
   1   1 -18   -2.00    4.40
   1   1 -18    1.40    4.20
   1  -1 -18   -2.00    4.40
   1  -1 -18   -3.00    3.40
   1  -1 -18    3.10    3.60
  -1  -1  18   -0.90    4.80
  -1  -1  18    1.30    5.40
   1  -1 -18   -1.40    5.20
  -1  -1  18   -3.40    3.50
  -1   1  17  185.08    8.50
   1   1 -17  203.68   10.40
  -1   1  17  184.18   12.00
   1   1 -17  198.88   10.10
   1   1 -17  193.28   12.00
   1   1 -17  203.18   10.90
  -1   1  17  206.98   11.50
   1  -1 -17  200.78   11.30
  -1  -1  17  190.48   11.10
   1  -1 -17  193.08   11.00
   1  -1 -17  180.28    9.40
  -1  -1  17  201.58    9.30
   1  -1 -17  187.28    9.00
  -1  -1  17  186.28   11.40
   1   1 -16  341.07   12.70
  -1   1  16  356.96   14.60
   1   1 -16  315.37   14.70
  -1   1  16  345.87   14.70
   1   1 -16  342.57   13.40
   1   1 -16  335.87   13.60
  -1   1  16  321.17   11.50
  -1  -1  16  331.57   14.10
  -1  -1  16  330.17   12.40
  -1  -1  16  343.07   14.40
   1  -1 -16  322.47   12.40
   1  -1 -16  355.26   14.20
   1  -1 -16  339.27   12.30
   1  -1 -16  343.27   14.00
  -1   1  15    4.40    4.40
  -1   1  15    3.00    4.10
  -1   1  15    6.30    2.60
   1   1 -15    3.60    4.20
   1   1 -15    9.60    3.70
   1   1 -15    4.40    4.10
   1  -1 -15    7.90    4.20
  -1  -1  15    5.10    4.10
   1  -1 -15    7.70    2.90
   1  -1 -15    5.00    2.40
  -1  -1  15    4.10    3.20
   1  -1 -15    9.80    4.30
  -1  -1  15    8.90    4.50
   1   1 -14   -1.30    3.40
   1   1 -14   -1.50    3.10
  -1   1  14    2.40    4.30
  -1   1  14    0.30    2.10
   1   1 -14   -2.70    4.10
  -1   1  14   -0.80    3.60
  -1   1  14   -1.20    3.70
   1  -1 -14   -2.00    2.60
   1  -1 -14   -1.30    3.50
  -1  -1  14   -0.20    3.70
  -1  -1  14   -4.00    3.70
  -1  -1  14    3.00    2.10
   1  -1 -14    0.90    4.20
   1  -1 -14   -2.20    2.10
  -1  -1  14    2.50    3.10
  -1   1  13  242.18   10.60
  -1   1  13  244.68   10.80
  -1   1  13  248.28   11.00
   1   1 -13  252.57   10.20
  -1   1  13  249.28    8.60
   1   1 -13  237.48    9.10
   1   1 -13  237.08   11.40
   1   1 -13  244.58   10.30
   1  -1 -13  236.18   10.00
   1  -1 -13  233.88    8.60
  -1  -1  13  253.47   11.00
   1  -1 -13  247.18   10.80
  -1  -1  13  241.38    8.20
   1  -1 -13  241.38    9.20
  -1  -1  13  242.28    9.70
  -1  -1  13  237.18   10.60
   1   1 -12  603.14   20.00
   1   1 -12  615.04   18.70
   1   1 -12  605.24   18.60
  -1   1  12  583.24   17.10
  -1   1  12  602.24   19.40
  -1   1  12  604.84   18.80
  -1   1  12  583.94   17.90
   1   1 -12  591.54   17.80
  -1   1  12  602.14   19.20
  -1  -1  12  587.84   17.70
   1  -1 -12  607.44   18.90
   1  -1 -12  603.64   19.20
   1  -1 -12  614.24   17.70
   1  -1 -12  580.94   17.50
  -1  -1  12  596.04   17.10
  -1  -1  12  605.24   19.30
  -1  -1  12  615.54   19.00
   1  -1 -12  608.14   17.40
  -1   1  11    7.90    3.20
   1   1 -11    5.90    1.80
   1   1 -11   -1.60    3.50
  -1   1  11    9.00    3.40
   1   1 -11   11.10    3.30
   1   1 -11    9.60    3.10
  -1   1  11    6.90    1.80
  -1   1  11    7.10    2.10
  -1   1  11    6.00    3.10
   1  -1 -11    6.00    1.60
  -1  -1  11    7.10    3.10
   1  -1 -11    6.90    3.50
   1  -1 -11    7.90    1.70
  -1  -1  11    8.80    1.70
   1  -1 -11    7.50    3.10
   1  -1 -11   11.10    2.60
  -1  -1  11    5.40    1.90
  -1  -1  11   11.00    3.70
  -1   1  10  127.69    7.30
  -1   1  10  139.19    6.80
   1   1 -10  133.79    6.60
   1   1 -10  147.39    7.00
  -1   1  10  129.19    5.50
   1   1 -10  128.39    8.10
  -1   1  10  129.29    7.10
   1   1 -10  128.29    6.00
  -1   1  10  129.89    5.00
   1   1 -10  141.09    5.60
   1   1 -10  131.49    6.50
  -1  -1  10  136.99    6.60
   1  -1 -10  134.89    6.90
   1  -1 -10  133.59    5.30
   1  -1 -10  143.49    7.30
   1  -1 -10  137.09    5.70
  -1  -1  10  149.88    7.10
  -1  -1  10  136.79    5.00
  -1  -1  10  126.99    6.00
   1  -1 -10  143.09    5.20
  -1  -1  10  135.89    7.20
  -1  -1  10  136.49    5.50
   1   1  -9   15.00    2.20
  -1   1   9   14.50    2.30
   1   1  -9   14.60    2.20
  -1   1   9   19.00    3.30
   1   1  -9   13.00    2.80
   1   1  -9   14.80    2.70
  -1   1   9   16.40    2.60
   1   1  -9   13.40    1.80
  -1   1   9    6.30    2.90
  -1   1   9   13.80    1.70
   1   1  -9   14.00    2.30
  -1  -1   9   14.60    1.80
   1  -1  -9   18.40    3.50
  -1  -1   9   16.00    3.00
  -1  -1   9   15.50    2.10
   1  -1  -9   13.30    1.70
   1  -1  -9   12.70    1.60
   1  -1  -9   12.70    2.80
  -1  -1   9   17.50    1.80
   1  -1  -9   10.60    2.20
   1  -1  -9    9.60    2.20
  -1  -1   9   17.60    3.00
   1  -1  -9   15.00    1.90
  -1  -1   9   15.90    2.30
   1   1  -8  528.95   15.30
  -1   1   8  518.45   15.20
   1   1  -8  536.65   15.70
  -1   1   8  510.15   16.10
  -1   1   8  525.45   14.80
  -1   1   8  524.95   15.20
   1   1  -8  532.25   14.80
   1   1  -8  527.15   15.30
   1   1  -8  503.55   15.30
   1   1  -8  548.25   15.70
  -1  -1   8  532.75   14.50
   1  -1  -8  468.65   15.30
  -1  -1   8  530.35   15.60
   1  -1  -8  520.95   15.50
  -1  -1   8  532.35   14.70
   1  -1  -8  521.95   14.70
   1  -1  -8  547.55   16.00
  -1  -1   8  525.25   15.60
   1  -1  -8  518.25   14.70
   1  -1  -8  528.45   15.80
   1  -1  -8  524.15   14.50
  -1  -1   8  528.25   15.10
  -1  -1   8  526.05   15.90
  -1   1   7  581.54   17.30
  -1   1   7  560.84   16.40
   1   1  -7  597.74   16.70
   1   1  -7  568.94   16.50
   1   1  -7  596.14   16.10
  -1   1   7  597.44   17.00
  -1   1   7  579.44   16.40
  -1   1   7  588.64   16.10
   1   1  -7  568.44   16.90
   1   1  -7  597.64   17.00
   1   1  -7  580.04   16.50
   1  -1  -7  587.14   17.00
   1  -1  -7  597.24   17.10
  -1  -1   7  585.04   15.80
  -1  -1   7  583.84   16.90
  -1  -1   7  585.04   16.40
   1  -1  -7  598.14   16.00
   1  -1  -7  583.14   16.00
   1  -1  -7  585.34   15.80
  -1  -1   7  572.54   16.60
   1  -1  -7  582.44   16.70
  -1  -1   7  574.34   17.10
  -1  -1   7  577.54   15.90
   1  -1  -7  566.04   16.60
  -1   1   6 1289.47   33.80
   1   1  -6 1295.27   34.20
   1   1  -6 1290.37   33.70
  -1   1   6 1282.47   34.50
   1   1  -6 1327.47   34.60
  -1   1   6 1316.97   35.00
   1   1  -6 1350.36   34.80
   1   1  -6 1291.47   34.60
  -1   1   6 1325.97   34.30
  -1   1   6 1289.57   34.00
   1   1  -6 1292.17   34.20
  -1  -1   6 1281.67   33.60
  -1  -1   6 1294.87   34.80
   1  -1  -6 1282.47   33.80
   1  -1  -6 1332.27   34.50
   1  -1  -6 1259.87   34.30
   1  -1  -6 1269.67   33.50
   1  -1  -6 1290.17   34.70
  -1  -1   6 1290.87   34.20
  -1  -1   6 1268.97   33.50
  -1  -1   6 1287.97   34.30
   1  -1  -6 1274.87   33.70
  -1  -1   6 1324.37   34.70
  -1   1   5  111.99    4.30
  -1   1   5  102.99    5.00
  -1   1   5  105.29    4.00
   1   1  -5  105.19    4.70
   1   1  -5  106.99    4.30
   1   1  -5  117.69    4.20
  -1   1   5  101.79    4.60
  -1   1   5  112.29    3.80
   1   1  -5  104.09    3.80
   1   1  -5  114.99    3.70
   1   1  -5  103.39    4.50
   1   1  -5  107.59    4.70
  -1  -1   5  105.79    4.50
  -1  -1   5  109.99    4.40
   1  -1  -5  110.59    3.80
  -1  -1   5  108.49    3.60
  -1  -1   5  110.89    4.20
   1  -1  -5   99.09    4.40
   1  -1  -5  109.39    4.40
   1  -1  -5  109.19    3.70
   1  -1  -5  101.69    4.70
  -1  -1   5  113.89    5.00
  -1  -1   5  115.29    3.60
   1   1  -1 3755.52   95.79
   1   1   0 1115.89   28.00
  -1   1   0 1092.99   27.80
   1   1   0 1110.59   28.20
   1   1   0 1112.59   27.70
   1   1   0 1116.29   28.00
  -1   1   0 1117.49   28.20
  -1   1   0 1090.19   28.00
  -1   1   0 1100.09   28.00
   1   1   0  968.90   28.10
  -1   1   0 1100.29   28.00
   1   1   0 1088.19   27.90
   1  -1   0 1078.59   28.00
  -1  -1   0 1102.59   28.20
  -1  -1   0 1082.79   28.00
  -1  -1   0 1078.99   28.20
   1  -1   0 1111.19   28.30
   1  -1   0 1060.79   27.80
  -1  -1   0 1096.29   28.20
   1  -1   0 1086.49   28.00
  -1  -1   0  991.90   27.90
   1  -1   0 1047.70   28.10
   1  -1   1 3444.66   87.99
  -1   1  -2 3056.59   80.09
  -1   1  -2 3149.98   80.59
   1   1   2 3063.79   80.29
   1   1   2 3167.68   80.29
  -1  -1  -2 3199.48   80.39
  -1  -1  -2 3035.70   80.29
  -1  -1  -2 3270.37   79.99
   1  -1   2 3131.89   80.49
   1  -1   2 3181.48   80.19
   1   1   4  644.24   16.60
   1   1   4  652.13   17.10
   1   1   4  657.43   17.60
  -1   1  -4  662.53   17.60
   1   1   4  639.94   16.80
  -1   1  -4  628.64   17.20
  -1   1  -4  694.63   17.10
  -1   1  -4  648.04   17.70
  -1   1  -4  667.63   18.00
   1   1   4  652.13   17.80
  -1   1  -4  657.73   18.40
   1   1   4  638.84   17.00
   1   1   4  657.13   18.10
   1   1   4  643.24   17.60
  -1  -1  -4  632.44   17.10
   1  -1   4  620.24   17.60
   1  -1   4  636.44   16.70
  -1  -1  -4  656.43   17.60
  -1  -1  -4  635.24   16.90
   1  -1   4  630.54   16.90
  -1  -1  -4  650.53   17.50
   1  -1   4  643.14   18.00
  -1  -1  -4  616.14   16.60
  -1  -1  -4  660.53   18.10
   1  -1   4  655.73   17.30
   1  -1   4  635.44   17.70
  -1  -1  -4  642.44   17.90
   1   1   5  605.84   16.40
  -1   1  -5  569.34   15.90
   1   1   5  587.74   16.30
  -1   1  -5  588.44   15.80
  -1   1  -5  605.74   17.20
  -1   1  -5  567.54   16.40
   1   1   5  597.54   15.50
   1   1   5  588.54   16.80
  -1   1  -5  574.74   16.30
   1   1   5  582.54   15.80
   1   1   5  584.64   16.40
  -1   1  -5  595.94   16.60
   1   1   5  587.44   15.80
   1  -1   5  578.74   15.60
  -1  -1  -5  582.14   16.60
   1  -1   5  580.04   16.70
  -1  -1  -5  583.84   15.60
   1  -1   5  577.44   15.40
   1  -1   5  603.64   16.00
  -1  -1  -5  571.04   15.80
  -1  -1  -5  571.84   15.30
  -1  -1  -5  597.24   16.80
   1  -1   5  575.64   16.40
  -1  -1  -5  591.94   16.30
   1  -1   5  603.94   16.50
   1   1   6   24.90    2.20
   1   1   6   25.80    2.40
   1   1   6   26.80    2.40
   1   1   6   25.20    1.30
  -1   1  -6   21.20    2.00
  -1   1  -6   19.20    2.80
   1   1   6   22.60    2.00
  -1   1  -6   17.40    2.10
   1   1   6   18.50    2.50
  -1   1  -6   19.80    2.20
  -1   1  -6   20.00    2.40
  -1   1  -6   20.40    2.30
   1   1   6   20.90    2.30
   1  -1   6   15.40    2.20
   1  -1   6   24.20    2.10
   1  -1   6   27.90    3.00
   1  -1   6   30.50    2.60
   1  -1   6   29.60    2.00
  -1  -1  -6   21.30    2.60
  -1  -1  -6   21.70    1.50
  -1  -1  -6   25.40    2.40
  -1  -1  -6   15.90    2.10
  -1  -1  -6   20.80    2.10
   1  -1   6   19.20    1.60
  -1  -1  -6   23.00    2.80
  -1  -1  -6   21.40    1.80
   1   1   7  656.43   19.00
  -1   1  -7  661.93   18.90
   1   1   7  678.93   18.30
  -1   1  -7  654.83   18.90
  -1   1  -7  681.63   18.40
  -1   1  -7  663.53   18.80
  -1   1  -7  643.84   18.50
   1   1   7  694.83   19.50
   1   1   7  648.94   18.40
  -1   1  -7  659.23   19.20
   1   1   7  661.13   18.70
  -1   1  -7  691.33   19.80
   1   1   7  661.53   17.50
   1   1   7  673.13   18.70
   1  -1   7  651.83   19.10
   1  -1   7  677.83   19.00
  -1  -1  -7  662.93   18.20
  -1  -1  -7  668.93   18.80
  -1  -1  -7  661.43   18.90
   1  -1   7  667.03   19.00
   1  -1   7  659.53   17.90
  -1  -1  -7  668.33   19.30
   1  -1   7  693.73   18.50
  -1  -1  -7  665.33   19.10
  -1  -1  -7  670.83   17.80
  -1  -1  -7  669.03   18.10
   1  -1   7  691.53   18.10
  -1   1  -8  293.67    9.10
  -1   1  -8  296.37    9.50
  -1   1  -8  283.97    9.40
  -1   1  -8  275.37    9.40
   1   1   8  295.67    9.10
   1   1   8  295.57    8.20
   1   1   8  292.27    9.40
  -1   1  -8  291.17    9.80
   1   1   8  296.07   10.40
  -1   1  -8  283.27   10.60
   1   1   8  284.57    9.20
  -1   1  -8  244.38    9.50
  -1  -1  -8  295.67    8.50
   1  -1   8  294.97    9.10
   1  -1   8  290.67    8.50
   1  -1   8  288.87    9.80
   1  -1   8  301.57   10.00
  -1  -1  -8  306.37    9.90
  -1  -1  -8  296.57    9.60
  -1  -1  -8  289.07    8.70
  -1  -1  -8  282.97    9.00
  -1  -1  -8  305.57   10.10
  -1  -1  -8  292.47    9.90
   1  -1   8  282.37    9.70
   1  -1   8  295.77    8.90
   1   1   9   61.79    5.60
   1   1   9   62.19    5.20
   1   1   9   63.79    4.20
  -1   1  -9   72.99    4.30
   1   1   9   65.39    3.50
  -1   1  -9   71.79    3.60
  -1   1  -9   61.89    3.80
  -1   1  -9   74.99    5.40
   1   1   9   60.99    4.10
  -1   1  -9   60.49    5.00
  -1   1  -9   64.89    4.00
   1   1   9   64.09    2.70
  -1   1  -9   60.19    4.50
   1  -1   9   66.99    5.40
  -1  -1  -9   67.49    3.90
   1  -1   9   56.99    3.40
  -1  -1  -9   49.60    4.70
  -1  -1  -9   66.89    3.20
  -1  -1  -9   63.39    4.90
   1  -1   9   56.19    4.30
  -1  -1  -9   66.59    3.20
   1  -1   9   66.99    4.60
   1  -1   9   69.79    3.70
   1  -1   9   61.79    3.00
  -1  -1  -9   66.39    4.30
  -1  -1  -9   61.79    4.50
  -1   1 -10   31.50    4.10
  -1   1 -10   26.00    4.30
  -1   1 -10   23.90    3.20
  -1   1 -10   35.80    4.30
  -1   1 -10   27.20    3.30
  -1   1 -10   32.00    3.20
   1   1  10   28.10    3.80
  -1   1 -10   31.70    3.10
   1   1  10   24.20    3.70
   1   1  10   32.20    2.30
   1   1  10   33.60    3.10
   1   1  10   28.80    3.40
  -1  -1 -10   29.60    4.10
  -1  -1 -10   21.30    2.90
   1  -1  10   33.90    2.40
  -1  -1 -10   24.70    3.40
   1  -1  10   27.50    3.60
  -1  -1 -10   31.40    2.60
  -1  -1 -10   36.00    4.00
   1  -1  10   38.60    3.40
   1  -1  10   38.90    4.00
   1  -1  10   29.90    3.00
  -1  -1 -10   28.70    2.60
   1   1  11  892.21   23.70
  -1   1 -11  892.21   25.40
   1   1  11  803.82   24.70
  -1   1 -11  883.51   24.90
  -1   1 -11  880.01   25.00
   1   1  11  890.11   26.00
  -1   1 -11  921.81   26.80
  -1   1 -11  924.91   25.60
   1   1  11  902.71   26.10
  -1  -1 -11  893.91   25.90
   1  -1  11  881.01   24.10
  -1  -1 -11  886.51   24.20
  -1  -1 -11  850.71   25.50
  -1  -1 -11  870.31   24.40
   1  -1  11  903.71   25.80
  -1  -1 -11  924.31   24.80
   1  -1  11  900.81   25.90
   1  -1  11  875.31   24.70
  -1   1 -12 1555.84   43.10
  -1   1 -12 1534.05   41.30
  -1   1 -12 1516.35   41.50
   1   1  12 1547.75   42.50
   1   1  12 1509.45   40.00
  -1   1 -12 1565.84   41.90
   1   1  12 1577.34   42.50
  -1   1 -12 1536.05   41.80
  -1  -1 -12 1506.65   40.60
  -1  -1 -12 1458.75   40.80
  -1  -1 -12 1503.75   41.00
   1  -1  12 1576.84   42.30
  -1  -1 -12 1498.45   42.00
   1  -1  12 1463.15   40.40
   1  -1  12 1538.55   42.40
  -1  -1 -12 1522.45   42.30
   1  -1  12 1563.24   41.20
  -1   1 -13   40.40    4.60
   1   1  13   53.49    6.70
  -1   1 -13   49.10    5.90
   1   1  13   51.49    3.20
   1   1  13   52.49    6.10
  -1   1 -13   46.10    4.70
  -1   1 -13   46.90    5.60
  -1  -1 -13   49.40    5.60
   1  -1  13   43.30    5.10
   1  -1  13   39.00    5.20
  -1  -1 -13   48.60    5.70
   1  -1  13   51.89    6.70
  -1  -1 -13   44.60    3.80
  -1  -1 -13   45.60    4.70
  -1  -1 -13   31.50    3.80
   1  -1  13   46.30    3.40
   1   1  14   29.10    4.50
   1   1  14   27.10    3.00
  -1   1 -14   20.20    4.70
  -1   1 -14   23.90    4.30
  -1   1 -14   19.80    3.70
   1   1  14   16.30    4.50
  -1   1 -14   27.40    4.00
  -1  -1 -14   24.70    3.00
  -1  -1 -14   23.20    4.20
   1  -1  14   30.20    5.00
   1  -1  14   28.60    4.90
  -1  -1 -14   27.80    3.50
  -1  -1 -14   25.40    4.80
   1  -1  14   23.20    3.60
  -1   1 -15   63.39    5.90
  -1   1 -15   63.39    6.60
  -1   1 -15   51.89    6.70
   1   1  15   72.49    7.50
   1   1  15   54.19    7.00
  -1   1 -15   43.30    5.60
   1   1  15   63.59    3.90
  -1  -1 -15   60.39    7.00
  -1  -1 -15   47.80    4.60
  -1  -1 -15   66.89    5.70
   1  -1  15   66.09    5.90
  -1  -1 -15   59.29    7.00
   1  -1  15   66.19    7.70
   1  -1  15   58.69    7.20
  -1   1 -16   10.80    4.00
   1   1  16    2.90    4.40
  -1   1 -16   16.30    4.70
   1   1  16    3.10    2.20
  -1   1 -16    1.00    4.20
   1   1  16    3.30    4.60
  -1   1 -16    7.30    3.90
   1  -1  16   15.60    4.90
  -1  -1 -16    6.00    4.70
   1  -1  16    5.70    3.20
  -1  -1 -16   10.90    3.20
  -1  -1 -16    5.30    3.60
  -1  -1 -16    4.70    4.50
   1  -1  16    8.30    4.90
   1   1  17  227.68    8.20
  -1   1 -17  232.48   10.70
  -1   1 -17  233.18   11.30
  -1   1 -17  249.28   12.00
   1   1  17  255.17   13.00
   1   1  17  245.28   12.60
  -1   1 -17  229.38   12.40
   1  -1  17  246.88   12.80
  -1  -1 -17  214.98    9.90
  -1  -1 -17  250.37   10.50
   1  -1  17  233.58   11.90
   1  -1  17  247.48   10.30
  -1  -1 -17  226.88   12.00
  -1  -1 -17  241.88   12.30
  -1   1 -18   -6.20    4.50
  -1   1 -18    6.00    5.30
   1   1  18    1.70    5.50
   1   1  18    2.60    2.40
   1   1  18   -1.60    5.10
  -1   1 -18    5.10    4.70
  -1   1 -18   -5.20    4.00
   1  -1  18    0.20    4.50
  -1  -1 -18   -2.70    3.10
  -1  -1 -18    0.00    3.50
  -1  -1 -18    2.10    5.60
   1  -1  18   -6.80    5.30
   1  -1  18    3.50    3.60
  -1  -1 -18   -1.60    5.10
  -1   1 -19  174.78   11.80
   1   1  19  155.48   12.60
  -1   1 -19  152.08   10.60
  -1   1 -19  135.19   10.80
  -1   1 -19  152.48   10.20
   1   1  19  150.08   11.90
   1  -1  19  128.39   11.70
   1  -1  19  162.88    9.00
  -1  -1 -19  175.08   11.90
   1  -1  19  162.18   10.80
  -1  -1 -19  169.38    9.40
  -1  -1 -19  132.59    8.10
  -1   1 -20   76.69    9.40
  -1   1 -20   65.19    6.90
  -1   1 -20   88.19   10.70
  -1   1 -20   72.89    9.90
   1   1  20   76.99    9.40
   1   1  20   87.19   10.30
   1  -1  20   69.19    8.40
  -1  -1 -20   89.19    9.90
  -1  -1 -20   55.59    6.70
   1  -1  20   74.79    8.30
  -1  -1 -20   81.69    8.30
   1  -1  20   74.29    7.60
  -1   1 -21    2.10    6.70
   1   1  21    3.30    6.10
  -1   1 -21   -9.10    5.60
  -1   1 -21   11.60    5.60
  -1   1 -21    4.60    6.10
   1   1  21   14.30    8.10
   1  -1  21   -0.50    6.70
   1  -1  21    4.50    6.60
  -1  -1 -21   14.10    7.70
  -1  -1 -21   10.20    4.90
   1  -1  21   10.60    4.70
  -1   1 -22   -5.30    6.50
   1   1  22   12.20    8.20
   1   1  22   10.50    5.90
  -1   1 -22    6.00    7.40
  -1   1 -22  -11.30    5.40
  -1   1 -22    4.30    7.20
  -1  -1 -22    0.90    7.80
   1  -1  22   -2.40    7.10
  -1  -1 -22    5.90    4.80
   1  -1  22   -7.20    4.70
   1   2 -22    1.60    6.70
  -1   2  22   -1.60    7.10
  -1   2  22    1.80    8.40
   1   2 -22    1.60    5.60
   1   2 -22  -13.20    7.10
   1   2 -22    1.30    7.20
  -1  -2  22   -5.50    7.30
   1  -2 -22    9.90    8.90
   1  -2 -22    5.10    6.20
  -1  -2  22   -2.90    9.50
   1  -2 -22   -7.00    5.00
  -1   2  21    3.50    6.60
  -1   2  21   10.70    8.30
   1   2 -21   18.20    6.70
   1   2 -21   24.60    7.50
   1   2 -21   18.60    5.80
   1   2 -21   16.70    7.00
   1  -2 -21   15.40    7.60
  -1  -2  21   14.60    7.90
  -1  -2  21    3.70    6.70
   1  -2 -21   14.20    4.70
   1   2 -20   19.00    7.00
   1   2 -20   22.50    5.90
   1   2 -20   22.70    6.10
  -1   2  20   12.90    7.10
  -1   2  20   33.30    7.70
   1   2 -20   30.50    6.90
  -1  -2  20   20.30    4.00
  -1  -2  20   19.40    6.80
   1  -2 -20   22.90    4.40
   1  -2 -20   28.20    8.10
  -1  -2  20   30.90    7.70
   1   2 -19   30.40    7.40
   1   2 -19   39.60    6.00
  -1   2  19   37.40    7.30
   1   2 -19   37.40    6.20
   1   2 -19   36.10    6.70
  -1   2  19   38.40    7.60
  -1  -2  19   33.80    4.30
  -1  -2  19   34.50    7.40
   1  -2 -19   50.89    8.40
   1  -2 -19   38.00    4.90
  -1  -2  19   40.20    7.90
  -1   2  18   26.80    7.30
   1   2 -18   43.20    6.70
  -1   2  18   28.20    6.90
   1   2 -18   43.80    6.20
   1   2 -18   38.70    7.30
  -1  -2  18   33.80    4.00
  -1  -2  18   36.40    6.80
   1  -2 -18   50.59    8.30
  -1  -2  18   31.20    7.00
   1  -2 -18   32.60    4.40
  -1   2  17   -0.20    5.70
  -1   2  17    5.80    5.90
   1   2 -17   -4.50    4.20
  -1   2  17    5.20    2.00
   1   2 -17    0.70    4.60
   1   2 -17    1.80    5.40
  -1  -2  17   -2.30    5.10
   1  -2 -17    0.20    3.00
   1  -2 -17    0.20    5.30
  -1  -2  17    0.00    2.90
  -1  -2  17    2.90    4.70
  -1   2  16  260.57   12.20
  -1   2  16  250.07   12.80
  -1   2  16  246.08    8.10
   1   2 -16  251.17   14.20
  -1   2  16  262.27   13.50
   1   2 -16  246.48   11.90
   1   2 -16  262.27   11.70
   1  -2 -16  245.58   10.00
   1  -2 -16  224.88    7.40
  -1  -2  16  256.17   13.10
  -1  -2  16  233.58    9.50
  -1  -2  16  232.88   12.50
   1  -2 -16  263.77   13.20
   1  -2 -16  254.47    8.00
   1   2 -15   69.69    7.40
   1   2 -15   90.19    7.80
  -1   2  15   66.59    3.80
  -1   2  15   76.59    8.80
  -1   2  15   83.69    8.40
   1   2 -15   75.19    9.40
  -1   2  15   69.69    7.70
  -1  -2  15   75.29    3.90
  -1  -2  15   87.49    8.80
  -1  -2  15   59.69    5.70
   1  -2 -15   65.89    5.70
  -1  -2  15   82.09    7.90
   1  -2 -15   78.09    8.50
   1  -2 -15   70.89    3.20
   1  -2 -15   57.89    2.90
   1   2 -14  676.13   21.10
   1   2 -14  660.73   22.90
  -1   2  14  634.74   17.80
  -1   2  14  654.23   20.40
  -1   2  14  663.63   21.40
  -1   2  14  618.94   21.70
   1   2 -14  665.63   20.50
   1  -2 -14  632.14   19.10
  -1  -2  14  638.44   18.30
  -1  -2  14  636.54   21.90
   1  -2 -14  623.24   21.50
  -1  -2  14  636.54   20.90
   1  -2 -14  629.44   17.20
   1  -2 -14  625.14   17.30
  -1  -2  14  620.74   17.90
   1   2 -13 2057.89   54.79
   1   2 -13 2010.30   56.49
  -1   2  13 2007.80   55.49
  -1   2  13 2058.09   54.09
  -1   2  13 1897.61   51.99
  -1   2  13 2005.80   54.89
   1   2 -13 2022.20   54.09
   1  -2 -13 2008.80   55.39
   1  -2 -13 1956.40   51.39
  -1  -2  13 1994.20   52.19
   1  -2 -13 2076.19   53.09
   1  -2 -13 1874.91   52.69
  -1  -2  13 2063.69   55.69
  -1  -2  13 1984.20   52.29
  -1  -2  13 2072.79   54.69
   1  -2 -13 1963.60   51.49
  -1   2  12  158.38    6.70
  -1   2  12  156.48    8.90
   1   2 -12  169.48    8.10
  -1   2  12  167.28    5.70
  -1   2  12  157.78    8.20
  -1   2  12  170.48    9.20
   1   2 -12  156.88    8.30
   1   2 -12  148.19    6.30
   1   2 -12  171.18   10.20
  -1  -2  12  169.18    5.60
   1  -2 -12  162.98    9.20
   1  -2 -12  167.38    7.20
  -1  -2  12  161.08    9.60
   1  -2 -12  159.08    4.80
  -1  -2  12  165.48    5.90
   1  -2 -12  165.78    6.20
   1  -2 -12  159.08    5.00
  -1  -2  12  169.88    8.60
  -1   2  11  155.58    8.90
  -1   2  11  142.49    5.90
  -1   2  11  143.09    7.80
   1   2 -11  154.28    7.50
   1   2 -11  152.68    9.60
   1   2 -11  147.79    5.70
   1   2 -11  142.09    8.00
  -1  -2  11  151.18    5.20
  -1  -2  11  147.39    7.70
   1  -2 -11  140.39    4.30
   1  -2 -11  149.09    5.70
   1  -2 -11  158.08    8.60
  -1  -2  11  146.09    5.10
  -1  -2  11  149.39    9.10
   1  -2 -11  158.48    6.40
   1  -2 -11  149.49    4.40
   1   2 -10  666.53   20.40
   1   2 -10  717.93   21.30
  -1   2  10  716.93   21.30
  -1   2  10  684.23   19.60
  -1   2  10  721.03   22.10
   1   2 -10  715.73   19.30
   1   2 -10  700.83   20.50
   1   2 -10  629.54   20.80
   1   2 -10  676.23   22.50
  -1   2  10  704.53   20.10
  -1  -2  10  723.53   18.90
  -1  -2  10  734.93   21.00
   1  -2 -10  699.83   19.50
  -1  -2  10  733.33   19.00
   1  -2 -10  710.13   21.70
  -1  -2  10  691.83   22.00
   1  -2 -10  707.13   19.40
   1   2  -9  324.27   10.70
  -1   2   9  277.77   10.50
  -1   2   9  322.77   11.70
   1   2  -9  326.67    9.60
   1   2  -9  328.07   11.00
   1   2  -9  323.27   11.40
  -1   2   9  335.07   10.50
  -1   2   9  321.87   12.30
  -1   2   9  335.17   10.00
   1   2  -9  329.87   11.90
   1  -2  -9  331.77   12.30
  -1  -2   9  342.37    9.40
  -1  -2   9  346.87   11.50
  -1  -2   9  332.57   12.60
   1  -2  -9  323.27    9.80
  -1  -2   9  332.17    9.20
  -1  -2   9  313.87   10.60
   1  -2  -9  338.27   10.00
   1  -2  -9  350.96   11.20
  -1   2   8  360.86   13.50
   1   2  -8  379.36   10.70
  -1   2   8  369.06   11.80
   1   2  -8  377.86   11.80
  -1   2   8  375.96   11.40
   1   2  -8  366.66   12.50
  -1   2   8  388.86   11.00
   1   2  -8  392.46   13.00
  -1   2   8  379.36   12.70
  -1   2   8  376.86   12.20
  -1   2   8  361.66   12.50
   1   2  -8  403.36   12.10
   1  -2  -8  373.36   12.10
  -1  -2   8  386.36   10.40
  -1  -2   8  379.36   11.70
  -1  -2   8  357.96   12.50
  -1  -2   8  391.26   10.60
   1  -2  -8  374.86   11.00
   1  -2  -8  370.16   13.20
   1  -2  -8  390.56   11.00
   1  -2  -8  423.06   12.20
  -1  -2   8  374.26   12.20
  -1  -2   8  373.16   13.70
  -1   2   7   74.29    4.10
   1   2  -7   72.29    4.40
  -1   2   7   76.19    3.20
   1   2  -7   73.19    5.50
  -1   2   7   67.89    6.30
  -1   2   7   75.39    4.70
  -1   2   7   82.29    4.50
   1   2  -7   79.49    3.90
   1   2  -7   83.49    4.90
   1   2  -7   69.19    4.90
  -1   2   7   59.59    4.90
   1   2  -7   78.89    3.20
  -1   2   7   74.49    3.70
   1  -2  -7   80.69    3.40
  -1  -2   7   73.79    2.60
  -1  -2   7   75.69    4.70
   1  -2  -7   81.19    6.00
   1  -2  -7   78.69    4.30
   1  -2  -7   87.69    3.40
  -1  -2   7   75.99    3.90
  -1  -2   7   57.99    5.80
  -1  -2   7   79.59    4.60
  -1  -2   7   79.49    3.60
  -1  -2   7   76.79    3.00
   1  -2  -7   89.29    4.60
   1   2  -6  226.88    6.40
  -1   2   6  219.48    7.60
  -1   2   6  235.58    6.90
   1   2  -6  226.08    7.50
  -1   2   6  232.78    7.10
  -1   2   6  224.98    8.90
  -1   2   6  232.48    8.40
   1   2  -6  231.18    6.70
  -1   2   6  240.98    8.20
  -1   2   6  234.58    7.10
   1   2  -6  237.88    8.50
  -1   2   6  227.88    8.20
   1   2  -6  230.38    8.70
   1   2  -6  234.38    8.40
   1   2  -6  234.38    7.70
   1  -2  -6  235.58    7.90
  -1  -2   6  222.38    7.70
   1  -2  -6  235.78    7.00
  -1  -2   6  222.68    9.20
   1  -2  -6  228.48    7.80
  -1  -2   6  219.38    8.20
   1  -2  -6  222.28    8.80
  -1  -2   6  238.18    7.60
  -1  -2   6  232.28    6.20
   1  -2  -6  234.48    7.00
  -1  -2   6  226.68    7.20
  -1  -2   6  242.08    6.70
  -1   2   5 1359.86   35.90
  -1   2   5 1318.27   34.60
   1   2  -5 1373.96   36.00
  -1   2   5 1383.16   36.10
  -1   2   5 1325.67   35.30
   1   2  -5 1343.17   35.20
   1   2  -5 1272.17   34.30
  -1   2   5 1296.67   34.40
   1   2  -5 1378.56   35.20
  -1   2   5 1349.47   35.00
   1   2  -5 1314.87   36.00
  -1   2   5 1345.77   35.60
  -1   2   5 1362.86   36.40
   1   2  -5 1371.56   36.30
   1   2  -5 1307.97   34.00
   1  -2  -5 1310.17   35.40
   1  -2  -5 1367.76   34.70
  -1  -2   5 1333.87   34.40
  -1  -2   5 1349.16   35.90
  -1  -2   5 1370.96   35.30
   1  -2  -5 1310.87   34.60
  -1  -2   5 1330.07   35.20
   1  -2  -5 1303.37   36.10
  -1  -2   5 1274.37   34.80
  -1  -2   5 1292.97   36.40
   1  -2  -5 1359.06   35.60
  -1   2   4 2614.04   68.09
   1   2  -4 2628.84   68.09
  -1   2   4 2633.54   68.49
  -1   2   4 2559.54   66.89
   1   2  -4 2617.84   67.29
  -1   2   4 2583.04   67.29
   1   2  -4 2599.74   67.39
   1   2  -4 2609.64   68.09
  -1   2   4 2696.83   68.29
  -1   2   4 2637.74   67.79
  -1   2   4 2674.13   67.49
   1   2  -4 2724.93   68.59
  -1   2   4 2571.64   66.69
  -1   2   4 2690.13   67.49
  -1  -2   4 2681.73   67.59
  -1  -2   4 2584.84   68.69
  -1  -2   4 2531.35   66.79
   1  -2  -4 2648.24   67.79
  -1  -2   4 2670.93   68.19
  -1  -2   4 2524.65   67.19
   1  -2  -4 2547.84   67.69
   1  -2  -4 2589.44   68.29
   1  -2  -4 2620.34   67.09
  -1   2   3 2067.29   53.19
  -1   2   3 1999.30   51.89
   1   2  -3 2023.70   52.79
  -1   2   3 2005.50   52.09
   1   2  -3 1991.60   52.19
  -1   2   3 1975.90   52.69
   1   2  -3 2058.59   53.19
   1   2  -3 2005.60   53.09
   1   2  -3 1975.70   51.89
  -1   2   3 2052.19   52.59
   1   2  -3 2055.79   52.29
  -1   2   3 2063.99   53.39
  -1   2   3 2122.99   53.39
   1   2  -3 2112.99   53.59
  -1   2   3 2068.69   52.79
  -1   2   3 1994.40   51.89
   1   2  -3 1987.30   52.49
   1  -2  -3 2017.80   53.29
  -1  -2   3 2028.10   53.69
  -1  -2   3 2042.40   52.59
   1  -2  -3 1967.30   53.29
   1  -2  -3 2027.80   52.29
  -1  -2   3 2115.49   52.09
  -1  -2   3 2070.89   53.09
   1  -2  -3 1981.90   52.79
  -1  -2   3 1943.41   52.39
   1  -2  -3 2112.19   52.79
   1   2  -2  889.11   23.70
   1   2  -2  898.31   24.30
  -1   2   2  917.21   24.10
  -1   2   2  916.91   24.50
   1   2  -2  894.61   24.70
  -1   2   2  895.91   24.40
   1   2  -2  934.91   24.30
  -1   2   2  883.41   23.60
   1   2  -2  907.21   24.40
  -1   2   2  884.81   23.70
  -1   2   2  896.41   24.00
   1   2  -2  875.71   23.40
   1   2  -2  923.71   23.90
  -1   2   2  907.51   24.30
   1   2  -2  887.11   23.50
   1   2  -2  895.21   23.30
   1  -2  -2  898.81   23.70
  -1  -2   2  891.21   23.90
  -1  -2   2  904.71   24.40
  -1  -2   2  874.71   24.80
   1  -2  -2  900.31   24.10
   1  -2  -2  852.31   24.40
   1  -2  -2  894.51   24.50
  -1  -2   2  919.31   23.60
   1  -2  -2  911.41   24.20
  -1  -2   2  864.01   23.80
  -1   2   1   10.00    1.90
   1   2  -1    7.00    1.60
   1   2  -1    7.20    1.50
   1   2  -1    7.40    1.30
  -1   2   1   11.20    1.60
   1   2  -1    8.10    1.50
  -1   2   1    5.30    1.40
   1   2  -1    9.10    1.20
   1   2  -1    9.20    1.80
  -1   2   1    7.90    1.60
  -1   2   1    7.50    1.40
  -1   2   1    9.00    1.40
   1   2  -1    7.90    1.90
   1   2  -1    6.50    1.60
  -1   2   1    9.20    1.80
   1  -2  -1   12.10    1.90
   1  -2  -1    8.30    2.00
  -1  -2   1    7.30    1.90
  -1  -2   1    9.10    1.50
   1  -2  -1    9.80    2.00
  -1  -2   1    7.10    2.00
  -1  -2   1    7.90    1.30
  -1  -2   1    8.80    1.90
   1  -2  -1    8.30    1.70
   1   2   0  621.54   17.00
  -1   2   0  628.84   17.20
   1   2   0  608.74   16.10
  -1   2   0  594.04   16.40
   1   2   0  617.84   16.60
  -1   2   0  587.54   16.90
  -1   2   0  623.94   16.70
   1   2   0  619.14   16.90
   1   2   0  589.94   16.60
  -1   2   0  612.34   16.80
  -1   2   0  611.64   16.80
   1   2   0  593.24   16.50
   1   2   0  608.44   17.00
   1   2   0  603.04   16.50
  -1   2   0  617.14   16.20
   1  -2   0  579.34   16.70
  -1  -2   0  610.54   17.10
   1  -2   0  581.44   16.60
   1  -2   0  595.34   16.90
  -1  -2   0  582.54   16.60
  -1  -2   0  601.74   16.90
  -1  -2   0  600.64   16.90
   1  -2   0  590.74   17.10
  -1   2  -1   85.69    3.70
   1   2   1   77.99    3.70
   1   2   1   77.99    3.90
   1   2   1   80.59    3.20
   1   2   1   83.39    3.80
  -1   2  -1   80.49    3.10
  -1   2  -1   77.29    3.50
  -1   2  -1   86.79    4.30
  -1   2  -1   85.69    3.20
  -1   2  -1   82.99    3.70
  -1   2  -1   79.89    4.30
   1   2   1   80.29    3.90
  -1   2  -1   82.79    3.70
   1   2   1   83.89    3.80
   1   2   1   86.39    3.90
   1  -2   1   85.69    3.70
  -1  -2  -1   84.09    4.10
   1  -2   1   80.69    3.80
  -1  -2  -1   74.89    4.00
   1  -2   1   79.69    3.80
  -1  -2  -1   78.49    3.90
   1  -2   1   73.99    4.20
  -1  -2  -1   84.79    4.00
   1   2   2   -0.90    1.00
   1   2   2    1.10    1.40
  -1   2  -2    0.30    1.20
   1   2   2    1.10    1.40
   1   2   2    1.50    0.80
  -1   2  -2    0.90    0.70
   1   2   2    2.00    1.40
  -1   2  -2    1.30    1.20
   1   2   2   -0.30    1.20
  -1   2  -2    1.20    1.30
  -1   2  -2   -0.50    1.20
   1   2   2    1.70    1.50
  -1   2  -2    2.10    0.90
  -1   2  -2    1.30    1.70
  -1   2  -2    0.90    1.50
   1  -2   2    1.50    1.20
  -1  -2  -2   -0.10    1.10
  -1  -2  -2    0.00    1.50
  -1  -2  -2    0.40    1.60
  -1  -2  -2    2.80    1.40
   1  -2   2   -1.50    1.10
   1  -2   2    2.70    2.00
  -1  -2  -2    1.80    1.00
  -1  -2  -2   -0.30    1.50
   1  -2   2   -0.30    0.80
   1  -2   2    0.70    1.40
  -1   2  -3  122.19    4.50
  -1   2  -3  121.29    5.90
   1   2   3  126.99    4.50
   1   2   3  125.59    3.70
  -1   2  -3  124.79    3.50
   1   2   3  127.09    4.60
   1   2   3  124.99    4.30
  -1   2  -3  128.59    4.90
  -1   2  -3  126.29    5.40
   1   2   3  115.89    5.30
   1   2   3  121.49    4.00
  -1   2  -3  126.59    4.60
   1   2   3  116.49    4.60
   1   2   3  121.29    5.20
  -1   2  -3  125.69    4.30
  -1   2  -3  129.59    5.10
  -1   2  -3  128.29    4.40
   1  -2   3  120.69    4.90
   1  -2   3  124.59    5.80
  -1  -2  -3  116.69    5.50
  -1  -2  -3  123.29    4.40
  -1  -2  -3  126.89    3.90
  -1  -2  -3  123.29    4.50
  -1  -2  -3  118.09    5.00
   1  -2   3  123.79    4.30
  -1  -2  -3  125.49    5.10
   1  -2   3  114.59    4.70
   1   2   4    1.40    1.10
  -1   2  -4    0.00    2.00
  -1   2  -4   -0.60    1.50
  -1   2  -4    1.50    1.10
  -1   2  -4    0.90    0.90
   1   2   4    0.70    1.20
   1   2   4    0.50    0.50
  -1   2  -4    0.50    0.60
  -1   2  -4   -1.40    1.50
   1   2   4    0.20    1.50
  -1   2  -4    1.60    1.10
   1   2   4    0.50    0.60
   1   2   4   -1.40    1.60
  -1   2  -4    0.30    0.40
   1   2   4    0.30    1.00
   1   2   4    3.40    1.70
   1   2   4    1.40    0.90
  -1  -2  -4   -0.80    1.80
   1  -2   4    1.30    0.90
  -1  -2  -4   -1.00    1.20
   1  -2   4    1.10    1.20
  -1  -2  -4    1.00    0.90
   1  -2   4   -0.80    2.00
  -1  -2  -4   -0.50    1.00
   1  -2   4    0.40    0.40
   1  -2   4    1.70    1.30
  -1  -2  -4    1.60    0.70
  -1   2  -5  708.53   20.20
   1   2   5  652.23   19.00
   1   2   5  725.73   19.20
  -1   2  -5  758.02   18.90
   1   2   5  713.83   18.80
   1   2   5  727.33   20.00
   1   2   5  688.83   20.30
  -1   2  -5  724.23   21.40
  -1   2  -5  710.23   19.80
  -1   2  -5  757.42   20.90
   1   2   5  717.73   20.40
  -1   2  -5  710.83   19.40
   1   2   5  739.63   20.00
   1   2   5  708.53   20.70
  -1  -2  -5  711.33   19.40
  -1  -2  -5  747.63   19.90
   1  -2   5  756.82   19.60
  -1  -2  -5  732.93   18.80
   1  -2   5  696.43   18.40
   1  -2   5  748.73   20.40
  -1  -2  -5  704.43   20.10
   1  -2   5  703.53   18.80
   1  -2   5  690.63   20.90
  -1  -2  -5  718.33   20.70
  -1  -2  -5  719.73   20.60
   1  -2   5  697.43   19.90
   1  -2   5  720.43   19.60
   1   2   6  216.28    8.00
  -1   2  -6  225.58    7.50
   1   2   6  225.28    8.90
   1   2   6  228.18    6.90
  -1   2  -6  217.38    8.20
  -1   2  -6  221.78    7.30
   1   2   6  225.88    6.60
   1   2   6  215.78    7.90
  -1   2  -6  227.98    8.40
   1   2   6  218.18    7.50
   1   2   6  224.18    6.60
   1   2   6  213.08    7.70
  -1   2  -6  228.28    6.60
  -1   2  -6  219.38    9.20
  -1  -2  -6  219.48    7.50
   1  -2   6  217.88    7.90
  -1  -2  -6  227.58    6.50
  -1  -2  -6  225.58    8.80
   1  -2   6  216.78    7.80
  -1  -2  -6  217.88    8.40
   1  -2   6  212.38    8.80
  -1  -2  -6  210.98    7.00
   1  -2   6  234.78    7.20
  -1  -2  -6  227.28    8.00
   1  -2   6  232.08    6.00
   1  -2   6  226.88    6.40
   1  -2   6  221.98    7.30
   1   2   7  109.09    4.00
   1   2   7   90.49    5.00
  -1   2  -7  108.29    5.90
   1   2   7  102.89    5.40
  -1   2  -7   97.79    5.20
  -1   2  -7  103.99    7.40
   1   2   7  100.89    4.00
   1   2   7   84.99    6.40
  -1   2  -7  103.79    4.70
  -1   2  -7  104.29    4.60
  -1   2  -7  103.69    3.80
   1   2   7   97.19    4.70
   1   2   7   99.89    3.40
  -1  -2  -7   82.59    5.10
   1  -2   7  102.59    4.30
   1  -2   7   97.29    4.90
  -1  -2  -7  104.09    4.30
   1  -2   7  106.69    3.10
   1  -2   7  106.99    5.60
   1  -2   7  108.09    6.60
  -1  -2  -7  100.69    4.70
  -1  -2  -7   91.89    6.20
  -1  -2  -7   96.79    5.50
   1  -2   7  104.29    3.50
  -1  -2  -7  106.49    3.60
   1   2   8  223.18    6.30
   1   2   8  217.48    8.10
  -1   2  -8  216.58   10.40
  -1   2  -8  225.78    8.00
   1   2   8  219.18    7.20
  -1   2  -8  223.68    8.90
  -1   2  -8  219.88    8.50
  -1   2  -8  221.38    7.00
   1   2   8  215.78    7.20
   1   2   8  216.08    8.70
  -1   2  -8  213.48    8.90
  -1   2  -8  226.48    8.00
   1   2   8  216.38    9.40
   1   2   8  208.38    8.20
  -1  -2  -8  195.68    8.90
   1  -2   8  221.78    7.50
   1  -2   8  204.88    9.50
  -1  -2  -8  218.98    9.40
  -1  -2  -8  227.58    8.10
  -1  -2  -8  226.18    7.40
  -1  -2  -8  234.68    6.80
   1  -2   8  228.78    8.80
   1  -2   8  232.28    6.30
  -1  -2  -8  232.18    8.50
   1  -2   8  224.68    6.70
   1   2   9   27.10    3.70
  -1   2  -9   32.90    3.50
  -1   2  -9   32.50    3.50
   1   2   9   25.80    3.50
  -1   2  -9   26.50    4.20
   1   2   9   31.80    1.70
   1   2   9   28.40    3.10
  -1   2  -9   29.60    3.70
   1   2   9   32.50    2.70
  -1   2  -9   32.70    3.90
   1   2   9   25.30    4.30
  -1   2  -9   34.10    2.60
  -1  -2  -9   37.10    2.30
  -1  -2  -9   30.00    1.30
  -1  -2  -9   39.00    4.40
   1  -2   9   32.10    4.60
  -1  -2  -9   33.50    4.50
  -1  -2  -9   31.40    3.50
   1  -2   9   35.50    1.80
   1  -2   9   33.30    3.90
   1  -2   9   33.50    2.20
   1  -2   9   38.00    3.00
  -1  -2  -9   33.50    3.40
  -1   2 -10  380.76   11.90
  -1   2 -10  386.06   13.60
  -1   2 -10  394.46   13.50
   1   2  10  390.16   13.60
  -1   2 -10  383.86   12.90
   1   2  10  389.76   12.30
   1   2  10  393.06   12.10
   1   2  10  404.06   14.60
  -1   2 -10  401.06   15.10
  -1  -2 -10  412.06   12.50
   1  -2  10  408.86   11.50
  -1  -2 -10  421.06   13.30
  -1  -2 -10  393.26   14.20
  -1  -2 -10  392.16   10.60
   1  -2  10  415.16   14.50
   1  -2  10  399.56   13.60
  -1  -2 -10  410.26   11.60
   1  -2  10  412.16   11.10
   1  -2  10  388.96   12.60
  -1   2 -11  384.06   12.60
   1   2  11  384.86   13.50
   1   2  11  358.66   12.00
  -1   2 -11  369.46   11.50
  -1   2 -11  368.56   13.40
  -1   2 -11  360.96   14.50
   1   2  11  389.06   14.30
   1   2  11  344.57   11.70
   1  -2  11  355.56   14.00
  -1  -2 -11  388.86   13.90
  -1  -2 -11  373.16   12.00
   1  -2  11  362.46   11.00
  -1  -2 -11  373.36   11.00
  -1  -2 -11  372.76   12.80
   1  -2  11  380.26   10.50
   1  -2  11  366.36   13.20
  -1  -2 -11  361.86   10.00
  -1   2 -12   92.69    4.80
  -1   2 -12   98.19    7.20
   1   2  12   93.99    7.90
  -1   2 -12   98.59    6.60
   1   2  12   69.69    6.20
   1   2  12   84.99    7.00
  -1   2 -12   89.09    8.40
   1  -2  12   82.49    7.90
   1  -2  12   91.09    3.60
   1  -2  12   85.39    6.80
  -1  -2 -12   95.09    5.70
   1  -2  12   82.99    4.40
  -1  -2 -12   84.79    7.50
  -1  -2 -12   79.89    3.00
  -1  -2 -12   89.49    4.10
  -1   2 -13  321.07   11.10
   1   2  13  329.87   13.30
  -1   2 -13  338.97   12.50
  -1   2 -13  337.57   13.20
  -1   2 -13  344.27   14.80
   1   2  13  351.16   14.00
   1  -2  13  334.07   13.10
  -1  -2 -13  328.77    9.40
  -1  -2 -13  342.37   13.90
  -1  -2 -13  331.97   10.60
  -1  -2 -13  354.16   11.70
   1  -2  13  340.07   10.00
   1  -2  13  331.67   13.90
   1  -2  13  339.17   10.70
  -1   2 -14    4.60    3.90
   1   2  14   -5.00    4.30
  -1   2 -14   -8.70    4.20
  -1   2 -14    1.30    2.40
  -1   2 -14    1.30    3.70
   1   2  14   -2.70    4.10
   1  -2  14   -0.40    4.10
  -1  -2 -14    1.10    2.20
  -1  -2 -14    2.80    2.50
  -1  -2 -14   -1.70    0.90
   1  -2  14   -2.80    4.40
  -1  -2 -14   -1.10    4.30
   1  -2  14    1.70    2.80
   1  -2  14    3.40    1.30
  -1   2 -15  362.76   12.80
  -1   2 -15  397.16   14.90
   1   2  15  386.56   15.80
  -1   2 -15  387.06   14.40
   1   2  15  369.36   15.20
  -1   2 -15  401.86   16.70
  -1  -2 -15  382.66   15.50
   1  -2  15  376.16   12.60
  -1  -2 -15  387.16   13.20
   1  -2  15  380.76   15.50
  -1  -2 -15  356.56   10.70
   1  -2  15  368.66   15.00
   1  -2  15  378.16   11.30
   1   2  16  354.56   15.40
   1   2  16  350.26   15.00
  -1   2 -16  349.07   14.20
  -1   2 -16  352.66   16.00
  -1   2 -16  341.27   13.80
  -1  -2 -16  317.67    9.80
   1  -2  16  333.77   10.70
  -1  -2 -16  328.97   15.00
   1  -2  16  334.17   11.70
  -1  -2 -16  344.17   12.60
   1  -2  16  330.97   14.60
   1  -2  16  338.77   14.90
  -1   2 -17   17.60    4.10
  -1   2 -17    8.00    5.00
  -1   2 -17    7.10    5.70
  -1   2 -17    5.50    4.70
   1   2  17    9.60    6.30
   1   2  17    2.30    5.30
  -1  -2 -17    9.40    5.50
   1  -2  17    6.80    3.00
  -1  -2 -17   14.40    3.80
   1  -2  17   17.40    5.60
   1  -2  17   13.40    5.30
  -1  -2 -17    6.40    1.40
  -1   2 -18   10.50    5.00
  -1   2 -18   18.90    4.70
  -1   2 -18   14.80    5.70
   1   2  18    9.20    5.70
  -1   2 -18    0.90    5.30
   1   2  18   20.50    7.30
  -1  -2 -18   16.60    4.10
  -1  -2 -18   21.50    6.70
   1  -2  18   15.80    6.30
   1  -2  18   20.60    3.40
   1  -2  18   13.00    6.20
  -1   2 -19    2.40    5.70
  -1   2 -19    5.70    6.40
  -1   2 -19   11.40    4.70
   1   2  19    4.60    6.20
  -1   2 -19    7.80    5.50
   1   2  19    3.40    6.10
  -1  -2 -19    9.90    4.20
   1  -2  19    1.40    5.90
  -1  -2 -19   -2.20    6.40
   1  -2  19    1.50    5.80
   1  -2  19    3.90    3.20
   1   2  20   42.00    8.90
  -1   2 -20   13.90    6.20
  -1   2 -20   14.90    6.50
  -1   2 -20   17.90    5.40
   1   2  20   15.70    6.70
  -1   2 -20   33.70    6.20
   1  -2  20   13.40    6.80
  -1  -2 -20   15.50    4.80
   1  -2  20   24.20    6.80
   1  -2  20   15.30    4.00
  -1  -2 -20   22.60    7.90
   1   2  21   13.20    6.80
   1   2  21    9.70    7.80
  -1   2 -21    0.30    6.60
  -1   2 -21    7.50    6.50
  -1   2 -21    0.00    5.30
  -1   2 -21    1.00    6.50
   1  -2  21   -0.40    6.60
  -1  -2 -21    2.20    5.60
  -1  -2 -21    5.40    8.10
   1  -2  21   -4.80    6.60
  -1  -2 -21    0.60    4.40
   1  -2  21   -6.50    7.60
  -1   2 -22   24.20    7.30
   1   2  22    9.80    8.70
  -1   2 -22   10.30    7.90
  -1  -2 -22   15.30    8.40
  -1  -2 -22   14.00    7.10
  -1   3  21   50.29   10.00
   1   3 -21   36.50    9.30
   1   3 -21   53.29    9.00
  -1   3  21   46.20    8.70
   1   3 -21   52.19    8.10
   1   3 -21   54.29    7.90
  -1  -3  21   38.10    7.00
   1  -3 -21   42.60   10.10
  -1  -3  21   46.10    8.70
   1  -3 -21   31.10    6.10
   1  -3 -21   30.30    8.00
  -1  -3  21   39.80   10.30
   1   3 -20   -5.80    5.50
   1   3 -20    7.10    6.60
   1   3 -20  -13.80    6.70
  -1   3  20    1.30    7.60
  -1   3  20   11.40    6.90
  -1  -3  20   -5.10    4.70
  -1  -3  20    8.60    6.70
   1  -3 -20   -2.00    5.90
  -1  -3  20    2.40    8.10
   1  -3 -20    2.90    8.10
   1  -3 -20    5.80    4.60
  -1   3  19   83.09    9.70
   1   3 -19   97.49   11.10
  -1   3  19   99.39   13.10
   1   3 -19   87.19   10.70
   1   3 -19  109.29   11.30
   1  -3 -19   94.59    8.30
   1  -3 -19   83.79    9.70
  -1  -3  19  100.09   11.60
   1  -3 -19  115.19   12.90
  -1  -3  19  111.59   14.60
   1   3 -18   -2.20    5.40
   1   3 -18    1.90    5.40
  -1   3  18   -6.00    6.20
   1   3 -18  -13.20    6.70
  -1   3  18   -2.70    5.90
  -1  -3  18   -2.10    5.90
  -1  -3  18   -2.50    6.80
   1  -3 -18   -1.30    3.50
   1  -3 -18    3.20    7.30
   1  -3 -18   -0.90    5.90
   1   3 -17    4.80    4.50
   1   3 -17   -0.50    5.00
  -1   3  17    5.70    4.70
   1   3 -17   -2.30    6.90
  -1   3  17    8.10    6.00
  -1   3  17   14.60    6.70
   1  -3 -17    1.10    5.20
  -1  -3  17    7.40    5.70
  -1  -3  17    6.80    6.70
   1  -3 -17   -0.40    3.30
   1  -3 -17    0.30    6.50
  -1  -3  17    6.00    2.00
  -1   3  16   76.99    9.80
   1   3 -16   76.39    8.30
   1   3 -16   84.49   11.50
  -1   3  16   70.99    7.80
   1   3 -16   71.39    9.20
  -1   3  16   64.49    7.70
  -1  -3  16   59.59    8.00
   1  -3 -16   68.99    8.80
   1  -3 -16   64.19    6.20
  -1  -3  16   72.59    9.40
  -1  -3  16   63.69    3.70
   1  -3 -16   89.59    9.50
   1   3 -15   75.39    8.70
   1   3 -15   76.29    7.90
  -1   3  15   64.89    3.00
  -1   3  15   57.59    6.70
  -1   3  15   59.79    3.20
   1   3 -15   57.59    8.20
  -1   3  15   83.29   10.30
  -1   3  15   80.09    7.50
  -1  -3  15   57.69    3.30
   1  -3 -15   74.39    5.90
  -1  -3  15   73.19    8.60
   1  -3 -15   63.19    7.90
  -1  -3  15   58.19    7.90
  -1  -3  15   41.10    5.70
   1  -3 -15   61.39    8.00
  -1   3  14  166.48    9.00
  -1   3  14  166.48   10.20
  -1   3  14  161.38    5.60
   1   3 -14  165.38    9.00
  -1   3  14  165.98    5.70
   1   3 -14  175.78   12.50
  -1   3  14  167.78   11.50
   1   3 -14  188.68   10.30
  -1  -3  14  153.58    5.50
  -1  -3  14  171.48    9.90
   1  -3 -14  172.48    9.50
   1  -3 -14  175.68   10.90
   1  -3 -14  172.08    7.70
  -1  -3  14  155.28    8.00
  -1  -3  14  179.88   12.00
  -1   3  13   20.00    4.80
   1   3 -13    6.40    5.50
   1   3 -13   14.50    4.60
  -1   3  13   17.30    2.00
  -1   3  13   10.70    4.50
  -1   3  13   23.00    4.10
   1   3 -13   10.60    3.80
  -1  -3  13   24.90    3.70
  -1  -3  13   14.30    4.50
  -1  -3  13    9.50    1.50
   1  -3 -13   15.40    2.30
   1  -3 -13   18.80    5.10
   1  -3 -13   13.40    4.10
  -1  -3  13   15.80    1.80
  -1  -3  13   25.80    5.60
   1  -3 -13   20.40    3.30
  -1   3  12  158.48   10.70
  -1   3  12  171.08    6.20
   1   3 -12  184.38   10.10
  -1   3  12  157.98    6.80
  -1   3  12  185.88    8.50
   1   3 -12  166.78   11.60
  -1   3  12  188.58    9.70
   1   3 -12  187.28    8.70
  -1  -3  12  177.58    5.80
   1  -3 -12  178.78    9.10
   1  -3 -12  182.18    7.90
  -1  -3  12  181.18    8.20
  -1  -3  12  188.08    9.50
  -1  -3  12  176.38   11.20
   1  -3 -12  173.28   10.30
   1  -3 -12  177.18    6.40
  -1  -3  12  172.18    5.40
   1   3 -11   51.99    6.90
  -1   3  11   51.19    5.60
   1   3 -11   55.89    5.80
   1   3 -11   53.09    5.70
  -1   3  11   53.79    5.50
  -1   3  11   51.89    3.30
  -1   3  11   49.60    3.60
  -1   3  11   45.80    6.20
  -1  -3  11   64.99    7.20
   1  -3 -11   65.79    5.10
  -1  -3  11   53.09    2.20
   1  -3 -11   52.19    6.20
  -1  -3  11   54.29    2.70
  -1  -3  11   53.99    5.50
   1  -3 -11   56.19    6.00
  -1  -3  11   69.89    6.40
   1  -3 -11   40.40    3.10
  -1   3  10   18.30    2.10
  -1   3  10   15.00    4.50
  -1   3  10   15.40    1.90
  -1   3  10   17.00    2.70
   1   3 -10   15.80    4.00
   1   3 -10   10.80    5.10
  -1   3  10   17.20    4.00
   1   3 -10   14.90    3.60
  -1  -3  10   16.40    1.80
   1  -3 -10   15.70    2.50
  -1  -3  10   20.30    1.30
  -1  -3  10   14.10    5.10
  -1  -3  10   22.10    3.80
   1  -3 -10   17.40    2.00
   1  -3 -10   20.10    5.30
   1  -3 -10   22.70    3.90
  -1  -3  10   18.80    3.40
  -1   3   9   -0.20    1.60
   1   3  -9    0.90    2.00
   1   3  -9   -0.10    3.20
  -1   3   9   -1.10    1.70
  -1   3   9   -2.90    3.80
  -1   3   9    4.40    1.40
   1   3  -9    1.10    2.60
  -1   3   9    0.00    2.80
   1   3  -9    1.70    3.90
   1  -3  -9    2.00    4.10
  -1  -3   9   -3.50    3.60
  -1  -3   9   -0.80    2.90
   1  -3  -9    1.60    2.90
  -1  -3   9    1.50    2.30
  -1  -3   9    3.40    1.00
   1  -3  -9    0.70    1.20
   1   3  -8  134.29    4.50
   1   3  -8  145.49    6.60
  -1   3   8  137.79    5.30
  -1   3   8  130.79    5.30
  -1   3   8  127.09    8.50
  -1   3   8  132.19    4.90
   1   3  -8  131.99    5.80
  -1   3   8  131.29    7.20
   1   3  -8  133.29    7.40
  -1  -3   8  132.59    5.80
  -1  -3   8  134.39    6.00
  -1  -3   8  135.09    7.30
   1  -3  -8  130.69    8.30
  -1  -3   8  135.89    4.40
  -1  -3   8  115.69    8.60
   1  -3  -8  135.09    7.10
   1  -3  -8  144.39    5.00
  -1   3   7  426.46   12.60
  -1   3   7  413.66   11.80
  -1   3   7  401.06   13.00
  -1   3   7  436.86   13.80
   1   3  -7  435.76   13.10
   1   3  -7  415.06   12.70
  -1   3   7  418.86   15.00
   1   3  -7  415.36   11.50
   1   3  -7  432.56   14.50
  -1   3   7  432.16   12.10
  -1  -3   7  410.76   15.30
  -1  -3   7  422.06   12.90
  -1  -3   7  420.46   12.70
   1  -3  -7  427.16   12.10
   1  -3  -7  408.76   13.80
   1  -3  -7  405.76   13.20
  -1  -3   7  427.26   11.60
   1  -3  -7  410.46   14.80
   1   3  -6   14.50    3.30
   1   3  -6   17.30    2.50
   1   3  -6   19.40    1.70
   1   3  -6   21.60    2.60
  -1   3   6   20.80    3.40
  -1   3   6   16.00    1.80
  -1   3   6   21.30    2.70
   1   3  -6   23.40    3.50
  -1   3   6   16.20    3.80
  -1   3   6   21.50    3.60
   1   3  -6   20.40    3.80
   1   3  -6   17.70    2.10
  -1   3   6   17.40    2.10
  -1   3   6   21.50    3.60
  -1   3   6   17.40    2.20
   1   3  -6   19.10    3.00
  -1  -3   6   20.10    2.40
   1  -3  -6   16.50    2.40
  -1  -3   6   20.00    4.00
   1  -3  -6   16.20    4.00
  -1  -3   6   20.20    3.10
   1  -3  -6   22.90    3.80
  -1  -3   6   18.70    1.60
   1  -3  -6   19.60    2.00
  -1  -3   6   15.80    2.00
  -1   3   5  185.18    8.50
  -1   3   5  178.18    7.40
  -1   3   5  185.88    5.80
  -1   3   5  190.78    7.30
   1   3  -5  193.38    6.90
   1   3  -5  186.98    6.40
   1   3  -5  187.08    5.50
   1   3  -5  164.58    7.90
   1   3  -5  183.08    5.20
  -1   3   5  184.48    5.90
  -1   3   5  184.08    6.80
   1   3  -5  180.88    7.50
   1   3  -5  188.78    8.20
   1   3  -5  183.48    6.80
  -1   3   5  178.48    7.80
   1   3  -5  186.78    5.00
  -1   3   5  186.58    6.50
  -1   3   5  187.58    6.70
  -1   3   5  188.18    5.30
  -1  -3   5  190.88    7.40
   1  -3  -5  178.58    8.50
  -1  -3   5  189.98    5.80
   1  -3  -5  183.18    6.10
  -1  -3   5  177.68    6.60
  -1  -3   5  183.48    9.10
   1  -3  -5  189.58    6.90
   1  -3  -5  193.88    7.50
  -1  -3   5  185.08    6.60
   1   3  -4 1586.14   43.20
  -1   3   4 1599.74   42.70
   1   3  -4 1632.24   41.50
  -1   3   4 1572.14   40.90
  -1   3   4 1582.54   41.80
   1   3  -4 1572.54   42.70
   1   3  -4 1566.04   40.60
  -1   3   4 1645.14   42.30
   1   3  -4 1609.74   42.20
   1   3  -4 1584.04   41.30
  -1   3   4 1571.74   42.80
  -1   3   4 1589.44   42.10
   1   3  -4 1530.35   40.40
   1   3  -4 1564.54   40.80
  -1   3   4 1568.54   41.10
   1   3  -4 1598.64   41.70
   1   3  -4 1541.45   42.60
  -1   3   4 1573.14   40.90
   1  -3  -4 1583.14   43.10
  -1  -3   4 1598.14   41.80
   1  -3  -4 1581.44   42.00
   1  -3  -4 1549.84   42.90
  -1  -3   4 1575.84   41.10
   1  -3  -4 1564.14   42.30
  -1  -3   4 1626.64   43.70
   1  -3  -4 1582.44   41.40
  -1  -3   4 1533.95   41.70
  -1   3   3 2120.89   54.09
  -1   3   3 2127.09   55.19
  -1   3   3 2134.29   55.69
   1   3  -3 2030.10   53.89
   1   3  -3 2077.99   53.79
   1   3  -3 2088.59   54.19
   1   3  -3 2116.39   55.49
   1   3  -3 2069.69   54.29
  -1   3   3 2110.19   54.79
  -1   3   3 2063.59   54.69
  -1   3   3 2073.69   54.19
   1   3  -3 2084.09   54.59
  -1   3   3 2123.29   55.49
   1   3  -3 2033.60   55.29
  -1   3   3 2060.29   55.39
   1   3  -3 2149.88   55.19
   1   3  -3 2100.49   55.89
  -1  -3   3 2179.28   56.29
   1  -3  -3 2177.18   55.79
   1  -3  -3 2054.19   54.89
  -1  -3   3 2111.59   54.69
   1  -3  -3 2025.90   55.09
  -1  -3   3 2024.70   54.69
  -1   3   2  817.42   21.80
  -1   3   2  809.02   22.80
  -1   3   2  784.52   22.10
   1   3  -2  826.92   22.70
  -1   3   2  778.62   22.20
   1   3  -2  819.02   21.60
  -1   3   2  802.42   22.80
   1   3  -2  799.22   22.00
   1   3  -2  804.32   22.70
   1   3  -2  807.82   23.20
   1   3  -2  798.22   22.00
  -1   3   2  801.82   22.70
   1   3  -2  810.12   21.60
  -1   3   2  795.62   22.70
   1   3  -2  792.02   22.80
  -1   3   2  804.72   22.10
  -1  -3   2  785.72   22.20
   1  -3  -2  800.92   23.00
   1  -3  -2  794.52   22.60
  -1  -3   2  824.32   23.00
   1  -3  -2  821.12   23.10
   1  -3  -2  789.72   22.50
  -1  -3   2  800.22   23.50
  -1   3   1  368.66   11.40
   1   3  -1  378.86   11.30
   1   3  -1  377.56   11.80
  -1   3   1  374.16   11.10
   1   3  -1  380.06   11.20
  -1   3   1  371.36   11.70
  -1   3   1  360.36   11.70
   1   3  -1  379.16   12.20
  -1   3   1  374.56   11.10
   1   3  -1  378.56   11.80
  -1   3   1  367.76   12.00
  -1   3   1  366.66   11.20
   1   3  -1  369.46   11.60
  -1   3   1  379.46   11.60
   1   3  -1  379.96   11.00
   1   3  -1  375.46   11.00
  -1   3   1  376.46   11.70
  -1  -3   1  372.36   12.50
  -1  -3   1  369.56   11.70
   1  -3  -1  371.06   12.00
  -1  -3   1  361.96   11.50
   1  -3  -1  366.86   11.70
  -1  -3   1  378.46   12.10
   1  -3  -1  365.26   12.10
   1  -3  -1  360.76   12.00
   1   3   0   -0.60    1.40
   1   3   0    4.30    1.50
  -1   3   0   -0.30    1.50
   1   3   0    2.10    1.10
  -1   3   0    0.10    1.20
   1   3   0    1.20    1.40
  -1   3   0    0.70    1.40
  -1   3   0    0.40    1.60
   1   3   0   -1.80    1.50
  -1   3   0   -0.20    1.30
   1   3   0   -2.10    1.40
   1   3   0    1.30    1.60
  -1   3   0   -0.70    1.50
  -1   3   0   -1.70    1.60
  -1   3   0    0.80    1.30
  -1   3   0   -1.90    1.60
   1   3   0    3.60    1.40
   1  -3   0    3.10    2.40
   1  -3   0   -0.10    1.90
  -1  -3   0   -0.40    2.20
  -1  -3   0    1.40    1.70
   1  -3   0    7.00    2.20
  -1  -3   0   -2.20    1.90
  -1  -3   0   -0.80    1.90
   1  -3   0    1.80    2.00
  -1   3  -1  472.95   14.20
  -1   3  -1  484.15   14.00
   1   3   1  475.95   14.20
  -1   3  -1  488.45   13.50
   1   3   1  481.25   14.50
   1   3   1  474.05   13.50
   1   3   1  460.75   14.20
  -1   3  -1  487.45   14.00
  -1   3  -1  491.15   15.00
  -1   3  -1  459.25   14.80
   1   3   1  473.65   14.10
  -1   3  -1  488.65   14.20
   1   3   1  484.25   14.40
   1   3   1  486.65   13.50
  -1   3  -1  491.05   13.50
   1   3   1  476.85   14.20
   1  -3   1  470.15   14.40
  -1  -3  -1  456.25   14.40
   1  -3   1  458.55   14.10
   1  -3   1  482.45   15.20
  -1  -3  -1  476.15   14.70
  -1  -3  -1  438.86   14.50
  -1  -3  -1  475.15   14.40
   1  -3   1  474.35   14.30
  -1   3  -2 1512.25   40.00
   1   3   2 1543.25   40.40
   1   3   2 1490.55   40.00
  -1   3  -2 1499.55   38.80
  -1   3  -2 1442.66   39.00
  -1   3  -2 1480.25   39.70
   1   3   2 1509.75   39.90
   1   3   2 1463.35   38.70
   1   3   2 1485.05   40.00
  -1   3  -2 1503.05   40.80
  -1   3  -2 1480.05   39.50
   1   3   2 1471.05   39.10
  -1   3  -2 1514.65   39.80
   1   3   2 1490.15   40.00
   1   3   2 1478.85   39.80
  -1   3  -2 1541.65   40.80
   1  -3   2 1490.45   39.90
   1  -3   2 1456.85   39.50
   1  -3   2 1448.56   39.80
  -1  -3  -2 1509.55   40.50
  -1  -3  -2 1468.95   39.80
  -1  -3  -2 1460.15   40.10
  -1  -3  -2 1470.15   40.00
   1  -3   2 1549.34   40.90
   1   3   3   50.09    4.60
  -1   3  -3   52.39    3.10
  -1   3  -3   52.29    3.30
  -1   3  -3   54.49    4.30
  -1   3  -3   49.10    3.20
  -1   3  -3   47.20    3.50
   1   3   3   50.19    4.00
   1   3   3   52.39    2.50
   1   3   3   58.09    4.50
  -1   3  -3   57.19    5.50
  -1   3  -3   51.39    4.00
   1   3   3   57.49    3.50
   1   3   3   56.79    3.80
   1   3   3   51.09    3.40
  -1   3  -3   52.19    2.50
   1   3   3   47.80    3.30
  -1   3  -3   50.99    2.30
   1  -3   3   53.69    5.80
  -1  -3  -3   51.49    5.10
  -1  -3  -3   42.60    4.50
   1  -3   3   51.69    2.80
  -1  -3  -3   49.90    3.60
   1  -3   3   47.10    3.90
  -1  -3  -3   52.19    2.90
   1  -3   3   49.70    3.40
   1   3   4 5841.92  150.98
   1   3   4 5748.72  149.88
   1   3   4 5827.62  149.09
  -1   3  -4 6053.59  151.88
  -1   3  -4 6013.20  150.58
   1   3   4 6016.90  150.08
   1   3   4 5836.92  150.18
  -1   3  -4 5803.72  151.38
  -1   3  -4 5871.91  150.08
  -1   3  -4 5790.62  149.69
  -1   3  -4 5804.02  150.58
  -1   3  -4 5702.73  149.49
   1   3   4 6169.68  151.08
   1   3   4 6002.40  150.98
   1   3   4 5845.42  149.39
  -1   3  -4 5859.91  149.88
   1  -3   4 5638.84  150.08
   1  -3   4 6079.39  150.68
   1  -3   4 5679.83  151.48
  -1  -3  -4 5835.12  149.79
   1  -3   4 5825.92  149.59
  -1  -3  -4 5901.41  149.88
  -1  -3  -4 5792.72  151.18
  -1   3  -5  793.52   21.00
  -1   3  -5  772.92   21.30
   1   3   5  773.62   20.20
  -1   3  -5  765.42   20.10
  -1   3  -5  761.32   22.10
   1   3   5  776.42   21.60
  -1   3  -5  748.43   22.90
   1   3   5  747.13   22.30
   1   3   5  781.12   21.50
  -1   3  -5  777.62   21.50
   1   3   5  768.32   20.70
   1   3   5  772.92   22.80
  -1   3  -5  743.53   19.70
  -1   3  -5  786.72   22.40
   1   3   5  758.62   20.00
   1   3   5  739.63   22.30
  -1   3  -5  748.93   23.60
   1   3   5  767.52   21.20
   1  -3   5  750.12   22.00
  -1  -3  -5  792.82   22.40
  -1  -3  -5  752.82   22.90
   1  -3   5  770.72   21.60
   1  -3   5  772.12   21.10
  -1  -3  -5  777.42   21.40
  -1  -3  -5  774.72   20.50
   1  -3   5  758.72   23.30
  -1   3  -6  102.99    4.50
   1   3   6  105.29    6.90
  -1   3  -6   96.19    5.30
  -1   3  -6  101.19    6.50
   1   3   6  103.99    4.00
  -1   3  -6   98.29    4.60
  -1   3  -6  100.59    2.90
  -1   3  -6  106.79    6.40
   1   3   6  109.29    4.50
  -1   3  -6  103.59    3.50
   1   3   6   90.59    5.30
  -1   3  -6   98.09    7.60
  -1   3  -6   98.59    4.80
   1   3   6   96.49    5.10
   1   3   6   99.69    3.60
   1   3   6   94.99    5.80
   1   3   6   99.19    4.70
   1  -3   6  100.89    7.40
  -1  -3  -6   99.49    6.10
   1  -3   6   99.09    4.40
   1  -3   6  100.39    5.30
  -1  -3  -6  106.79    4.70
  -1  -3  -6  103.59    6.90
   1  -3   6  103.29    5.40
  -1  -3  -6  101.39    3.70
  -1   3  -7   11.70    3.40
   1   3   7   11.40    1.80
   1   3   7    9.90    1.50
  -1   3  -7   11.30    2.40
   1   3   7   14.10    3.20
  -1   3  -7   12.80    1.30
  -1   3  -7   13.70    2.30
   1   3   7   14.50    2.70
  -1   3  -7   11.30    2.00
   1   3   7   11.10    1.50
   1   3   7   10.50    3.80
  -1   3  -7    8.90    4.30
  -1  -3  -7    6.20    3.50
   1  -3   7    7.40    1.60
   1  -3   7   14.50    2.70
  -1  -3  -7   12.10    3.50
   1  -3   7    3.00    3.90
  -1  -3  -7    7.80    1.90
  -1  -3  -7   11.70    1.30
  -1   3  -8    0.50    3.00
   1   3   8    0.40    1.20
  -1   3  -8    0.40    1.00
   1   3   8   -1.00    1.30
   1   3   8    0.60    1.10
  -1   3  -8   -2.00    3.50
  -1   3  -8   -5.20    2.30
   1   3   8   -2.10    2.60
   1   3   8    2.20    3.60
  -1   3  -8   -0.70    2.00
  -1  -3  -8   -0.10    1.00
   1  -3   8   -0.90    1.40
  -1  -3  -8   -0.90    2.10
  -1  -3  -8    0.10    3.70
   1  -3   8    1.40    3.80
  -1  -3  -8   -2.30    2.60
   1  -3   8    0.10    2.70
   1   3   9  817.02   21.90
  -1   3  -9  827.82   24.50
   1   3   9  839.42   24.10
   1   3   9  822.72   25.40
  -1   3  -9  830.92   23.20
  -1   3  -9  796.42   21.90
   1   3   9  812.92   22.50
  -1   3  -9  819.72   26.10
   1   3   9  813.82   22.20
   1  -3   9  839.62   23.50
   1  -3   9  796.32   23.20
   1  -3   9  836.92   24.10
  -1  -3  -9  826.42   21.90
  -1  -3  -9  802.52   24.20
   1  -3   9  809.82   21.10
   1  -3   9  812.22   21.70
  -1  -3  -9  796.02   25.20
   1  -3   9  823.72   25.60
  -1   3 -10  640.24   20.10
   1   3  10  621.94   19.70
  -1   3 -10  645.24   18.80
   1   3  10  615.34   17.90
   1   3  10  638.24   20.90
   1   3  10  600.84   16.80
  -1   3 -10  637.24   21.80
   1   3  10  623.04   17.80
  -1   3 -10  615.34   17.30
  -1  -3 -10  612.14   20.80
   1  -3  10  638.54   19.70
   1  -3  10  633.74   16.40
   1  -3  10  627.74   21.10
   1  -3  10  588.24   16.90
  -1  -3 -10  625.24   18.50
   1  -3  10  634.84   18.90
  -1  -3 -10  633.44   17.20
  -1  -3 -10  648.34   19.80
   1   3  11    3.10    3.40
   1   3  11    2.40    2.10
  -1   3 -11    1.30    2.80
  -1   3 -11   -6.90    4.10
   1   3  11   -8.20    3.90
   1   3  11   -5.30    1.80
  -1   3 -11   -2.70    3.30
  -1   3 -11   -2.80    1.30
  -1  -3 -11   -0.90    4.30
  -1  -3 -11   -0.20    2.60
   1  -3  11    1.70    3.10
   1  -3  11    2.90    3.60
  -1  -3 -11    2.00    3.50
   1  -3  11    0.40    0.80
  -1  -3 -11   -1.60    1.20
   1  -3  11   -0.50    1.10
   1  -3  11   -0.90    4.50
  -1   3 -12  109.89    8.20
  -1   3 -12  110.99   10.00
  -1   3 -12   99.59    4.60
   1   3  12   76.29    8.80
   1   3  12   99.19    7.90
   1   3  12   99.89    5.90
  -1   3 -12   96.79    6.60
   1  -3  12   98.49    3.50
  -1  -3 -12   94.39    4.10
  -1  -3 -12  106.09    8.90
  -1  -3 -12  107.59    6.50
   1  -3  12   92.19    7.60
   1  -3  12   95.19    4.10
   1  -3  12  107.59    6.60
  -1  -3 -12  102.59    7.80
   1  -3  12  105.19    9.70
   1   3  13  456.75   16.50
  -1   3 -13  489.95   17.00
  -1   3 -13  428.46   18.30
  -1   3 -13  452.35   13.60
  -1   3 -13  445.96   15.40
   1   3  13  484.05   17.80
  -1  -3 -13  467.15   14.90
  -1  -3 -13  473.35   17.60
   1  -3  13  470.25   18.10
   1  -3  13  429.96   15.10
  -1  -3 -13  447.26   13.30
   1  -3  13  425.96   12.40
  -1  -3 -13  459.75   16.40
   1  -3  13  490.45   16.80
   1  -3  13  431.06   13.10
  -1   3 -14  235.68    8.20
   1   3  14  234.48   11.60
  -1   3 -14  227.38   11.60
  -1   3 -14  247.98   10.70
   1   3  14  242.58   12.30
  -1   3 -14  237.68   13.60
  -1  -3 -14  233.38   11.40
   1  -3  14  220.98    7.60
   1  -3  14  192.38    6.70
   1  -3  14  236.58   12.60
   1  -3  14  205.18    9.60
   1  -3  14  241.78   12.00
  -1  -3 -14  238.18    9.50
  -1  -3 -14  211.38    7.80
  -1  -3 -14  234.58   12.50
  -1   3 -15    0.40    3.80
   1   3  15    2.90    5.20
   1   3  15    3.10    4.90
  -1   3 -15   -0.50    5.90
  -1   3 -15    0.80    4.30
   1  -3  15    8.30    5.50
  -1  -3 -15   -3.40    4.40
   1  -3  15   -8.40    3.20
  -1  -3 -15   -1.10    5.10
  -1  -3 -15    1.30    2.70
  -1  -3 -15    4.00    3.00
   1  -3  15    0.40    1.90
   1  -3  15    8.00    4.80
  -1   3 -16   42.10    5.90
  -1   3 -16   34.70    7.70
   1   3  16   41.00    7.30
   1   3  16   51.79    7.30
  -1   3 -16   52.69    6.90
  -1  -3 -16   36.40    6.20
   1  -3  16   36.40    4.80
  -1  -3 -16   44.40    7.50
  -1  -3 -16   38.80    4.80
   1  -3  16   40.50    7.00
   1  -3  16   43.00    7.10
  -1   3 -17   45.50    8.20
  -1   3 -17   43.60    6.00
  -1   3 -17   47.80    7.00
   1   3  17   43.40    7.30
   1   3  17   44.00    7.80
   1  -3  17   43.80    7.50
  -1  -3 -17   61.89    8.00
  -1  -3 -17   42.40    5.00
  -1  -3 -17   52.89    7.80
   1  -3  17   45.00    7.90
   1  -3  17   40.60    4.20
   1   3  18   44.80    7.60
  -1   3 -18   45.00    8.70
  -1   3 -18   54.99    7.00
   1   3  18   63.19    8.50
  -1   3 -18   49.80    7.00
   1  -3  18   42.50    5.60
  -1  -3 -18   56.89    8.00
   1  -3  18   65.39    9.30
   1  -3  18   61.09    8.50
  -1  -3 -18   55.89    9.00
  -1  -3 -18   53.99    5.80
   1   3  19   18.80    7.10
  -1   3 -19   17.80    6.30
  -1   3 -19    5.10    7.20
  -1   3 -19    5.00    5.70
  -1   3 -19   10.30    5.00
   1   3  19   12.70    6.60
   1  -3  19   14.90    6.60
  -1  -3 -19   13.50    4.50
  -1  -3 -19   12.80    6.70
  -1  -3 -19   12.80    7.50
   1  -3  19    7.90    7.90
   1   3  20    1.80    6.70
   1   3  20    0.30    7.50
  -1   3 -20   -5.50    6.00
  -1   3 -20   -4.20    4.90
  -1   3 -20    9.30    6.70
  -1   3 -20   -5.70    6.90
   1  -3  20    5.50    8.60
   1  -3  20    7.00    7.00
  -1  -3 -20   -2.50    7.00
  -1  -3 -20    2.50    4.70
  -1  -3 -20   -2.10    6.20
  -1   3 -21   19.80    7.40
  -1   3 -21   -0.30    6.30
  -1   3 -21   13.70    7.30
   1   3  21   20.90    8.10
   1   3  21   27.30    9.60
  -1  -3 -21   19.00    5.80
   1  -3  21    7.80    5.90
  -1  -3 -21   12.50    7.40
  -1  -3 -21   26.00    9.00
   1  -3  21   12.00    7.70
   1  -3  21    3.90    9.50
   1   4 -20   30.40    7.90
  -1   4  20   36.10    9.10
   1  -4 -20   29.50   10.30
   1  -4 -20   17.30    8.10
  -1  -4  20   26.60    7.90
   1   4 -19   32.40    9.50
  -1   4  19   26.00    8.40
   1   4 -19   39.80    7.70
   1   4 -19   24.50    7.50
  -1   4  19   28.20    8.30
  -1  -4  19   39.40    5.70
   1  -4 -19   60.19   11.20
  -1  -4  19   48.30    8.20
   1  -4 -19   43.10    8.00
  -1  -4  19   41.20   10.40
   1   4 -18   26.40    6.90
   1   4 -18    3.50    8.40
  -1   4  18   15.50    7.60
  -1   4  18   12.50    6.70
   1   4 -18   17.80    6.50
  -1  -4  18   14.00    8.40
   1  -4 -18   23.60    8.60
  -1  -4  18   18.90    5.40
  -1  -4  18    9.70    6.90
   1  -4 -18   16.50    6.80
   1   4 -17    7.80    5.10
   1   4 -17   -6.60    7.00
  -1   4  17    5.50    7.40
  -1   4  17    2.40    6.20
  -1   4  17    2.40    5.40
   1   4 -17   -1.60    5.90
   1  -4 -17    1.50    6.00
  -1  -4  17    0.50    4.10
  -1  -4  17   -5.00    6.00
  -1  -4  17   -0.80    6.80
   1  -4 -17   -3.30    6.90
  -1   4  16   15.50    6.50
  -1   4  16   11.60    6.50
  -1   4  16   23.00    5.00
   1   4 -16    7.40    5.60
   1   4 -16   17.10    5.00
   1   4 -16    2.60    8.00
   1  -4 -16   13.10    7.20
  -1  -4  16   19.30    4.40
   1  -4 -16   12.00    6.20
  -1  -4  16   -0.70    7.20
  -1  -4  16   15.00    5.60
  -1   4  15  115.49   12.90
   1   4 -15  116.89   13.70
  -1   4  15  138.09   11.20
   1   4 -15  106.39   10.90
  -1   4  15  122.79    8.70
   1   4 -15  129.19    9.00
   1  -4 -15  127.59   10.60
  -1  -4  15  124.39   10.70
  -1  -4  15  123.59    8.00
  -1  -4  15  132.29   12.70
   1  -4 -15  126.69   11.90
   1   4 -14   48.80    8.60
   1   4 -14   65.29    7.20
   1   4 -14   73.29    7.30
  -1   4  14   70.09    8.80
  -1   4  14   56.19    7.80
  -1   4  14   64.99    6.80
   1  -4 -14   77.09    9.40
  -1  -4  14   60.59    8.80
   1  -4 -14   60.09    7.80
  -1  -4  14   72.29    6.60
   1   4 -13   63.49    7.30
   1   4 -13   59.19    8.20
  -1   4  13   65.89    6.70
  -1   4  13   57.19    7.00
   1   4 -13   66.69    7.20
  -1   4  13   65.59    8.00
  -1   4  13   57.09    3.80
   1  -4 -13   81.69    8.20
  -1  -4  13   75.29    6.40
   1  -4 -13   64.79    4.50
   1  -4 -13   71.39    8.70
  -1  -4  13   71.29    8.80
  -1  -4  13   60.19    3.00
  -1   4  12   50.99    3.80
  -1   4  12   45.30    7.10
   1   4 -12   47.20    5.10
   1   4 -12   41.30    6.00
  -1   4  12   49.00    6.50
  -1   4  12   46.90    4.80
  -1   4  12   38.20    3.90
   1   4 -12   34.40    7.70
   1  -4 -12   49.00    7.70
  -1  -4  12   44.80    2.40
  -1  -4  12   35.00    7.30
   1  -4 -12   61.99    7.50
  -1  -4  12   48.90    5.70
   1  -4 -12   33.20    3.50
  -1   4  11    1.40    2.10
  -1   4  11   -7.40    4.10
   1   4 -11   -9.40    4.40
   1   4 -11    4.00    4.00
  -1   4  11    0.10    1.60
  -1   4  11   -4.20    3.90
  -1   4  11    3.70    2.90
   1   4 -11   -4.70    3.10
  -1  -4  11   -2.30    3.10
   1  -4 -11    3.70    3.90
   1  -4 -11    1.40    1.70
  -1  -4  11    0.40    5.70
  -1  -4  11   -1.70    1.10
   1  -4 -11   -6.50    4.60
  -1   4  10   22.90    2.80
  -1   4  10   23.30    2.30
  -1   4  10   28.00    4.80
  -1   4  10   20.50    5.40
   1   4 -10   38.10    6.90
   1   4 -10   30.60    4.00
   1   4 -10   31.70    5.20
  -1   4  10   26.10    3.10
  -1  -4  10   19.80    5.60
   1  -4 -10   23.80    2.80
  -1  -4  10   26.40    2.00
   1  -4 -10   29.20    4.90
   1  -4 -10   30.50    6.30
  -1  -4  10   27.20    4.20
  -1   4   9   58.29    3.30
   1   4  -9   57.59    2.70
   1   4  -9   51.99    7.00
  -1   4   9   62.59    6.70
   1   4  -9   58.79    5.60
  -1   4   9   59.49    4.00
  -1   4   9   60.39    4.40
   1   4  -9   64.89    7.30
  -1   4   9   46.10    5.90
  -1  -4   9   55.79    6.00
   1  -4  -9   63.49    3.50
  -1  -4   9   56.19    2.80
   1  -4  -9   58.79    7.70
   1  -4  -9   59.19    6.60
  -1  -4   9   60.69    8.00
  -1   4   8  265.47   11.00
  -1   4   8  271.57    9.50
  -1   4   8  261.47    8.50
  -1   4   8  263.37    8.20
   1   4  -8  257.97    7.60
   1   4  -8  266.87   10.00
   1   4  -8  262.07   13.50
   1   4  -8  259.57    9.50
  -1   4   8  283.67   12.70
   1   4  -8  294.87   12.00
   1   4  -8  224.78    9.60
  -1  -4   8  285.97   13.40
  -1  -4   8  260.17    7.90
  -1  -4   8  271.67   10.40
   1  -4  -8  254.57   11.00
   1  -4  -8  263.67   12.30
   1  -4  -8  268.77    8.60
   1   4  -7   62.79    8.40
  -1   4   7   56.79    4.30
  -1   4   7   48.50    5.80
   1   4  -7   57.79    5.80
   1   4  -7   58.19    2.60
   1   4  -7   63.49    4.80
  -1   4   7   56.79    3.60
   1   4  -7   47.30    4.00
   1   4  -7   56.69    5.20
  -1   4   7   48.60    2.90
  -1   4   7   59.49    7.20
   1  -4  -7   47.40    5.90
  -1  -4   7   55.19    6.70
  -1  -4   7   64.09    5.90
   1  -4  -7   53.99    3.20
   1  -4  -7   58.49    6.30
  -1   4   6   34.80    2.90
  -1   4   6   33.80    1.80
   1   4  -6   26.00    4.20
   1   4  -6   42.20    3.40
  -1   4   6   25.60    4.60
   1   4  -6   30.50    4.10
  -1   4   6   31.60    2.50
   1   4  -6   39.10    4.50
  -1   4   6   28.60    2.10
  -1   4   6   32.40    3.90
   1   4  -6   32.60    2.10
  -1   4   6   31.20    4.00
  -1  -4   6   31.80    3.70
   1  -4  -6   27.50    4.90
  -1  -4   6   29.10    5.30
   1  -4  -6   42.10    5.00
  -1  -4   6   24.60    3.50
   1   4  -5  403.36   14.00
   1   4  -5  387.36   12.00
   1   4  -5  413.06   12.90
  -1   4   5  392.06   13.10
  -1   4   5  402.56   11.70
   1   4  -5  418.56   10.80
  -1   4   5  392.76   11.50
  -1   4   5  418.56   14.80
   1   4  -5  396.36   11.10
  -1   4   5  408.96   11.50
   1   4  -5  399.86   12.20
  -1   4   5  406.46   13.30
   1   4  -5  373.86   13.10
   1   4  -5  408.46   11.30
  -1  -4   5  392.46   12.90
   1  -4  -5  393.36   14.60
   1  -4  -5  400.06   13.80
  -1  -4   5  393.56   15.30
  -1  -4   5  390.96   12.50
  -1   4   4  199.08    8.30
   1   4  -4  196.08    5.90
  -1   4   4  188.78    7.40
   1   4  -4  185.28    7.80
  -1   4   4  193.08    8.10
   1   4  -4  197.28    6.20
   1   4  -4  196.38    6.30
  -1   4   4  188.38    6.60
   1   4  -4  191.48    7.90
  -1   4   4  194.68    9.30
   1   4  -4  191.68    6.90
   1   4  -4  182.78    6.80
  -1   4   4  187.88    6.40
  -1   4   4  192.38    6.70
   1   4  -4  189.68    9.00
   1  -4  -4  189.28    8.30
  -1  -4   4  185.78   10.00
   1  -4  -4  185.38    8.60
   1  -4  -4  185.98    9.00
  -1  -4   4  202.08    7.90
   1  -4  -4  183.78    9.20
  -1  -4   4  186.48    7.00
  -1   4   3  251.27    8.40
  -1   4   3  239.98    8.70
  -1   4   3  238.98   10.30
  -1   4   3  241.08    9.20
   1   4  -3  237.18    8.20
   1   4  -3  242.08    7.90
  -1   4   3  234.58    8.00
   1   4  -3  237.58    7.60
   1   4  -3  228.78    9.10
   1   4  -3  231.38    8.80
   1   4  -3  243.18    7.80
  -1   4   3  232.98    9.20
   1   4  -3  249.08    9.90
  -1  -4   3  233.38    9.90
   1  -4  -3  241.98    9.90
   1  -4  -3  235.18   10.00
   1  -4  -3  231.78    9.70
  -1  -4   3  210.08    8.80
   1  -4  -3  230.88   10.10
  -1  -4   3  244.48   10.90
  -1   4   2 1320.17   34.50
  -1   4   2 1281.27   35.20
  -1   4   2 1320.57   35.90
  -1   4   2 1332.37   35.10
   1   4  -2 1288.37   35.70
   1   4  -2 1337.47   34.30
   1   4  -2 1135.39   34.60
  -1   4   2 1313.57   36.00
  -1   4   2 1316.07   34.70
   1   4  -2 1302.97   34.80
  -1   4   2 1140.59   34.70
   1   4  -2 1332.77   35.70
   1   4  -2 1316.37   34.30
  -1  -4   2 1133.79   35.00
   1  -4  -2 1305.07   36.10
   1  -4  -2 1316.37   35.80
  -1  -4   2 1306.67   36.70
   1  -4  -2 1298.77   35.70
  -1  -4   2 1303.77   35.90
   1  -4  -2 1261.57   35.90
   1   4  -1  190.88    8.30
  -1   4   1  190.28    7.90
  -1   4   1  212.18    8.10
  -1   4   1  195.78    8.20
  -1   4   1  204.58    7.60
   1   4  -1  203.08    7.20
  -1   4   1  201.78    8.50
   1   4  -1  199.88    7.50
   1   4  -1  199.98    7.50
  -1   4   1  205.18    7.80
  -1   4   1  191.08    8.30
  -1   4   1  193.98    8.20
  -1   4   1  201.58    7.80
  -1   4   1  206.08    8.80
   1   4  -1  210.98    9.10
   1   4  -1  212.38    7.70
  -1   4   1  187.98    8.80
   1  -4  -1  213.58    9.00
  -1  -4   1  200.28    8.80
   1  -4  -1  206.48    8.90
   1  -4  -1  201.68    8.80
  -1  -4   1  212.18    8.90
  -1  -4   1  206.68    9.40
  -1  -4   1  207.58    8.80
   1  -4  -1  210.78    9.40
   1   4   0   92.79    5.60
  -1   4   0   95.19    5.40
  -1   4   0   88.49    6.30
  -1   4   0  102.29    5.90
  -1   4   0   90.89    5.20
   1   4   0   91.79    6.10
  -1   4   0   85.99    5.40
   1   4   0  103.39    6.40
   1   4   0   83.49    5.70
  -1   4   0   99.79    5.70
   1   4   0   88.29    5.50
  -1   4   0   93.89    5.50
  -1   4   0  102.59    5.00
  -1   4   0  103.69    6.80
  -1   4   0   94.39    5.30
  -1   4   0   94.39    5.80
   1   4   0   97.39    4.70
   1   4   0   97.99    5.30
   1   4   0   92.69    5.20
   1  -4   0   88.19    6.30
  -1  -4   0   89.89    7.20
  -1  -4   0   97.99    6.30
   1  -4   0  104.89    6.60
   1  -4   0   95.19    6.70
  -1  -4   0   99.09    6.40
  -1  -4   0  105.89    6.30
   1  -4   0   92.29    6.30
  -1   4  -1   15.90    2.40
  -1   4  -1   11.50    2.40
  -1   4  -1   10.40    3.70
   1   4   1   14.60    2.30
   1   4   1   13.20    2.80
   1   4   1   12.30    2.80
  -1   4  -1    6.80    2.90
   1   4   1    9.40    2.70
  -1   4  -1   13.50    2.60
   1   4   1   14.40    2.20
   1   4   1   14.00    2.80
  -1   4  -1   15.00    3.10
  -1   4  -1    0.80    3.90
   1   4   1   17.30    3.20
   1   4   1   14.50    3.10
  -1   4  -1   13.00    2.20
  -1   4  -1   10.30    2.80
   1  -4   1   13.70    3.30
  -1  -4  -1   15.60    3.60
   1  -4   1   16.10    3.40
  -1  -4  -1   15.90    3.90
  -1  -4  -1   19.40    4.10
  -1  -4  -1   18.70    3.70
   1  -4   1   16.20    4.00
   1  -4   1   12.20    3.40
   1   4   2    9.60    2.70
   1   4   2    4.80    2.30
   1   4   2   11.80    2.80
   1   4   2   15.30    3.50
  -1   4  -2   12.10    1.90
  -1   4  -2   16.50    2.90
   1   4   2   12.60    3.20
  -1   4  -2   11.90    2.40
  -1   4  -2   10.30    3.20
   1   4   2   13.60    2.00
  -1   4  -2   12.80    2.20
  -1   4  -2   10.10    2.80
  -1   4  -2   10.80    3.60
   1   4   2   12.60    2.30
  -1  -4  -2   10.70    3.70
  -1  -4  -2   12.80    3.60
  -1  -4  -2   16.70    3.40
   1  -4   2   11.10    3.40
   1  -4   2   11.60    3.50
  -1  -4  -2   12.00    3.70
   1  -4   2   12.80    3.40
   1  -4   2   15.20    4.10
  -1   4  -3  179.38    8.20
  -1   4  -3  176.48    5.90
   1   4   3  176.18    8.30
   1   4   3  169.38    7.50
  -1   4  -3  179.78    9.50
  -1   4  -3  173.58    7.20
   1   4   3  173.88    8.60
  -1   4  -3  167.58    6.60
  -1   4  -3  170.48    6.80
   1   4   3  179.48    6.10
   1   4   3  173.58    7.10
   1   4   3  175.78    7.10
   1  -4   3  168.48    9.50
  -1  -4  -3  180.98    8.80
  -1  -4  -3  181.88    8.30
  -1  -4  -3  159.28    7.60
  -1  -4  -3  169.88    8.20
   1  -4   3  178.18    8.20
   1   4   4  231.68    7.70
  -1   4  -4  238.68    8.20
   1   4   4  238.28   10.10
  -1   4  -4  242.28    9.70
   1   4   4  230.58    8.70
  -1   4  -4  231.78    8.20
  -1   4  -4  221.68   10.80
   1   4   4  244.38   10.10
  -1   4  -4  229.08    6.90
  -1   4  -4  232.48    8.20
   1   4   4  236.88    7.20
  -1   4  -4  238.18    8.70
   1   4   4  238.98    8.00
  -1   4  -4  229.68    7.10
   1   4   4  199.08    8.60
  -1  -4  -4  227.28    9.90
  -1  -4  -4  240.28   10.40
  -1  -4  -4  222.78    8.80
   1  -4   4  223.38    7.80
   1  -4   4  233.18   10.90
   1  -4   4  229.08    9.40
  -1   4  -5  152.48    4.50
   1   4   5  146.69    7.20
   1   4   5  144.19    5.50
  -1   4  -5  144.09    6.30
  -1   4  -5  148.69    4.80
   1   4   5  148.29    5.60
  -1   4  -5  141.69    9.50
  -1   4  -5  141.49    6.10
   1   4   5  156.48    5.00
  -1   4  -5  151.38    7.90
  -1   4  -5  137.19    6.30
   1   4   5  141.69    6.40
   1   4   5  141.09    8.40
  -1   4  -5  152.48    6.50
   1   4   5  148.39    5.20
   1   4   5  143.19    8.20
  -1  -4  -5  147.19    6.50
  -1  -4  -5  141.29    8.40
  -1  -4  -5  154.18    8.10
   1  -4   5  136.89    5.70
   1  -4   5  148.69    9.20
  -1  -4  -5  141.09    6.10
   1  -4   5  141.89    7.60
  -1   4  -6    7.90    3.60
  -1   4  -6   -3.40    3.70
   1   4   6    4.60    1.20
   1   4   6    3.60    1.40
  -1   4  -6    6.60    2.20
   1   4   6    2.90    1.20
  -1   4  -6    2.50    0.70
   1   4   6    0.70    3.70
  -1   4  -6    2.80    1.00
   1   4   6    2.70    2.10
  -1   4  -6    6.20    2.30
   1   4   6    3.80    1.10
   1   4   6    2.50    2.90
  -1   4  -6    0.90    2.60
  -1  -4  -6    8.00    3.70
   1  -4   6   -5.80    4.10
   1  -4   6    1.70    1.60
  -1  -4  -6    2.00    3.90
   1  -4   6   -1.30    3.00
  -1  -4  -6    2.30    2.10
  -1   4  -7   98.69    5.10
  -1   4  -7   98.39    7.10
  -1   4  -7   84.49    8.30
  -1   4  -7   93.99    5.70
  -1   4  -7   89.19    3.40
  -1   4  -7   72.49    5.20
   1   4   7   95.39    7.80
   1   4   7   94.99    4.90
   1   4   7   93.89    3.80
   1   4   7  102.19    6.30
   1   4   7   85.89    4.10
   1  -4   7   86.89    6.50
  -1  -4  -7   77.09    7.70
   1  -4   7   97.69    4.90
  -1  -4  -7   94.49    7.00
   1  -4   7   97.79    8.70
   1   4   8   69.69    6.10
   1   4   8   64.89    3.30
  -1   4  -8   60.39    6.70
   1   4   8   62.49    3.60
  -1   4  -8   57.19    4.40
   1   4   8   59.99    7.70
  -1   4  -8   60.59    2.80
  -1   4  -8   51.29    6.50
  -1   4  -8   62.09    5.10
   1   4   8   69.89    4.00
  -1  -4  -8   55.39    3.00
   1  -4   8   66.39    8.50
  -1  -4  -8   56.09    7.40
   1  -4   8   59.19    5.80
  -1  -4  -8   66.69    6.60
   1  -4   8   64.99    4.70
  -1   4  -9   21.30    4.50
   1   4   9   15.20    3.70
  -1   4  -9   27.70    3.30
  -1   4  -9   28.30    5.90
   1   4   9   20.30    2.50
  -1   4  -9   18.20    2.00
  -1   4  -9   24.10    3.60
   1   4   9   20.10    2.60
   1   4   9   24.30    3.10
   1   4   9   24.10    5.20
   1  -4   9   15.70    5.50
  -1  -4  -9   17.50    2.10
  -1  -4  -9   20.80    5.60
   1  -4   9   26.00    4.20
  -1  -4  -9   17.40    4.40
   1   4  10  115.29    5.50
  -1   4 -10  128.39    4.50
  -1   4 -10  136.09    7.10
   1   4  10  146.39    8.50
  -1   4 -10  127.89    6.30
   1   4  10  123.69    5.30
  -1   4 -10  127.79    8.60
   1   4  10  122.09    5.30
  -1   4 -10  127.69   10.70
   1   4  10  123.69    9.60
   1  -4  10  137.29   10.60
   1  -4  10  132.19    7.60
  -1  -4 -10  130.59    8.60
  -1  -4 -10  129.49    4.80
  -1  -4 -10  130.79    9.60
   1   4  11  139.29    9.60
   1   4  11  135.19    8.60
   1   4  11  136.69    5.80
   1   4  11  133.29    5.00
  -1   4 -11  132.29    7.20
  -1   4 -11  120.29    6.60
  -1   4 -11  123.99   11.10
  -1   4 -11  123.09    9.10
  -1   4 -11  130.19    4.60
  -1  -4 -11  130.29    4.90
  -1  -4 -11  133.49   10.00
   1  -4  11  122.59   10.80
  -1  -4 -11  137.69    9.10
   1  -4  11  134.29    7.80
   1   4  12    4.60    2.50
  -1   4 -12   -1.50    5.40
   1   4  12   -0.30    4.90
  -1   4 -12    8.10    4.50
  -1   4 -12    6.50    1.60
   1   4  12    6.50    4.10
  -1   4 -12    9.30    3.40
  -1  -4 -12    7.70    4.90
   1  -4  12    5.80    5.30
   1  -4  12   11.10    3.50
  -1  -4 -12    5.70    5.20
  -1  -4 -12    3.20    1.60
  -1   4 -13    9.30    1.60
  -1   4 -13   14.50    4.60
   1   4  13   14.10    3.10
   1   4  13   11.70    4.60
  -1   4 -13    8.00    6.30
  -1   4 -13   11.00    3.80
   1   4  13   10.20    5.90
  -1  -4 -13    6.50    5.40
   1  -4  13   11.10    6.10
   1  -4  13   14.60    4.20
  -1  -4 -13    9.30    5.50
  -1   4 -14    8.40    5.30
   1   4  14   -0.40    4.50
   1   4  14    6.60    4.00
  -1   4 -14    4.10    3.80
  -1   4 -14   -4.00    6.10
   1   4  14   10.90    6.40
   1  -4  14   11.00    6.20
   1  -4  14    8.10    3.90
  -1  -4 -14   -3.20    5.40
  -1  -4 -14    0.60    5.70
  -1   4 -15    2.40    6.20
   1   4  15    3.00    5.10
  -1   4 -15   -7.30    5.00
   1   4  15    0.30    6.60
  -1   4 -15    1.60    4.10
  -1  -4 -15    4.40    6.20
  -1  -4 -15    3.50    6.00
   1  -4  15   -3.90    6.10
   1  -4  15   10.40    3.90
   1   4  16   -3.20    6.40
  -1   4 -16   -5.50    7.30
  -1   4 -16    2.00    4.50
  -1   4 -16    1.50    5.20
   1   4  16    8.00    5.70
  -1  -4 -16    2.40    6.80
   1  -4  16   -4.70    6.80
  -1  -4 -16    4.70    6.00
   1   4  17   -8.50    6.10
  -1   4 -17   -2.50    6.60
  -1   4 -17   -1.40    5.50
   1   4  17    3.90    7.00
  -1   4 -17    4.20    5.30
  -1  -4 -17   -1.60    7.20
  -1  -4 -17   -1.90    6.50
   1  -4  17    9.70    4.30
   1  -4  17    3.50    6.80
  -1   4 -18   -7.80    6.60
   1   4  18   -4.80    6.30
   1   4  18   -3.60    6.90
  -1   4 -18    6.60    6.30
  -1   4 -18    2.90    6.30
  -1  -4 -18    7.40    6.80
   1  -4  18   15.10    8.90
  -1  -4 -18   -3.10    7.30
   1  -4  18    4.90    5.00
  -1   4 -19    1.90    7.10
   1   4  19   -7.90    6.90
  -1   4 -19  -10.70    7.30
   1   4  19    2.10    7.40
  -1   4 -19   -0.50    6.00
   1  -4  19    5.80    5.40
   1  -4  19   -4.90    8.80
  -1  -4 -19   17.20    8.80
  -1  -4 -19    0.70    6.60
   1   5 -18   82.19   10.80
  -1   5  18   65.09   10.70
   1   5 -18  102.39   11.80
  -1   5  18   71.39    9.80
   1   5 -18   55.79   11.60
  -1  -5  18   85.69   13.00
   1  -5 -18  101.89   11.40
   1  -5 -18   97.49   13.60
   1   5 -17   53.39    7.30
  -1   5  17   55.89    8.70
   1   5 -17   36.30   10.00
  -1   5  17   64.39   10.20
   1   5 -17   65.99    9.50
   1  -5 -17   73.49   11.20
  -1  -5  17   47.70   11.10
   1  -5 -17   98.19   11.40
  -1  -5  17   88.19    9.20
   1   5 -16   22.00    6.30
   1   5 -16    0.10    8.70
   1   5 -16   23.20    7.50
  -1   5  16   29.60    7.20
  -1   5  16   40.80    9.00
   1  -5 -16   25.70    6.70
  -1  -5  16   37.70    5.80
   1  -5 -16   29.70    9.30
  -1  -5  16   31.10    9.90
   1   5 -15   -0.20    8.00
  -1   5  15    6.70    6.20
   1   5 -15   -1.80    5.00
  -1   5  15   -0.90    7.30
  -1   5  15    1.80    5.20
   1   5 -15   -1.40    5.90
  -1  -5  15    5.80    4.40
   1  -5 -15   18.70    8.50
  -1  -5  15    5.40    8.10
   1  -5 -15   12.90    6.30
  -1   5  14   12.80    5.90
   1   5 -14   22.00    5.40
   1   5 -14   17.70    8.40
  -1   5  14   28.30    7.90
   1   5 -14   27.30    7.10
  -1   5  14   30.50    5.00
   1  -5 -14   25.00    6.70
   1  -5 -14   20.80    8.10
  -1  -5  14   28.00    5.00
  -1  -5  14   14.90    7.80
   1   5 -13    3.10    7.40
   1   5 -13    3.30    4.10
  -1   5  13    1.40    7.30
  -1   5  13    1.60    5.20
  -1   5  13    6.00    3.80
   1   5 -13    2.30    5.70
  -1  -5  13   -0.30    7.50
   1  -5 -13    7.60    7.00
  -1  -5  13    6.00    4.00
   1  -5 -13    9.10    5.40
  -1   5  12    1.30    3.70
  -1   5  12  -11.80    4.60
   1   5 -12   -3.80    6.70
   1   5 -12    0.20    3.70
   1   5 -12    1.10    4.60
  -1   5  12    2.50    6.10
   1  -5 -12   -5.70    4.80
  -1  -5  12   11.80    3.60
  -1  -5  12   -1.80    6.20
   1  -5 -12   -0.70    6.80
   1   5 -11  108.29    7.70
  -1   5  11  109.09    7.00
   1   5 -11  113.29    9.90
  -1   5  11  109.99    9.10
  -1   5  11  119.29   10.90
   1   5 -11  107.69   12.80
  -1  -5  11   99.39   11.50
  -1  -5  11  106.29    7.50
   1  -5 -11   89.19   11.30
   1  -5 -11  130.69   10.10
  -1   5  10    4.30    2.80
  -1   5  10    3.10    3.90
  -1   5  10   -1.70    2.90
   1   5 -10    2.00    3.00
  -1   5  10    1.50    1.80
   1   5 -10   -3.70    5.40
   1   5 -10   -6.00    4.10
  -1   5  10    3.80    5.40
  -1  -5  10   -8.70    5.50
   1  -5 -10   -1.80    5.50
  -1  -5  10    7.50    3.60
   1  -5 -10   -2.70    4.50
  -1   5   9   30.30    5.20
   1   5  -9   22.10    3.80
   1   5  -9   33.20    2.00
  -1   5   9   35.40    3.10
  -1   5   9   31.80    3.50
  -1   5   9   24.10    3.70
  -1   5   9   35.50    6.20
   1   5  -9   23.80    6.80
   1   5  -9   26.60    5.30
  -1  -5   9   29.30    6.40
   1  -5  -9   33.80    5.80
  -1  -5   9   35.90    4.60
   1  -5  -9   36.30    7.00
   1   5  -8  257.07    9.90
  -1   5   8  244.98    8.50
  -1   5   8  248.18   11.00
  -1   5   8  234.78    9.90
   1   5  -8  241.88   14.10
   1   5  -8  242.08    7.10
  -1   5   8  245.98   12.80
   1   5  -8  246.78   12.00
  -1   5   8  225.78    7.80
   1  -5  -8  249.18   12.90
  -1  -5   8  239.28   13.50
   1  -5  -8  253.17   11.80
  -1  -5   8  245.88   10.40
  -1   5   7   38.70    6.20
  -1   5   7   45.30    2.00
  -1   5   7   46.40    5.10
   1   5  -7   49.99    5.50
  -1   5   7   53.39    6.50
  -1   5   7   49.00    4.20
  -1   5   7   48.30    2.20
   1   5  -7   46.00    2.60
  -1   5   7   43.30    3.10
   1   5  -7   42.10    5.40
   1   5  -7   34.20    6.40
  -1  -5   7   60.69    7.50
   1  -5  -7   53.69    7.10
  -1  -5   7   51.69    5.80
   1  -5  -7   62.99    7.10
   1   5  -6    9.70    3.10
  -1   5   6   14.80    2.80
   1   5  -6   10.90    4.30
   1   5  -6   10.70    1.20
   1   5  -6   11.50    2.60
  -1   5   6   11.30    1.80
   1   5  -6   10.60    1.70
  -1   5   6    9.50    3.80
  -1   5   6   22.10    4.90
  -1   5   6   12.60    1.70
  -1   5   6   10.10    1.50
   1   5  -6    8.70    1.00
   1   5  -6    5.90    5.10
  -1  -5   6    7.70    3.90
  -1  -5   6   15.40    5.70
   1  -5  -6   11.00    4.90
   1  -5  -6   15.00    4.50
  -1   5   5   -7.60    3.70
   1   5  -5   -3.10    2.10
  -1   5   5    4.10    1.60
   1   5  -5   -2.50    2.80
   1   5  -5   -4.30    3.90
   1   5  -5    2.70    1.50
   1   5  -5    2.20    1.30
   1   5  -5    2.70    1.10
   1   5  -5   -8.00    3.90
  -1   5   5    1.80    2.40
  -1   5   5   -1.80    3.10
  -1   5   5    2.00    1.70
  -1  -5   5   -2.20    4.70
   1  -5  -5    3.00    3.70
   1  -5  -5    3.80    4.40
  -1  -5   5    4.50    3.60
  -1   5   4  149.49    8.00
  -1   5   4  155.88    6.70
   1   5  -4  149.79    7.50
  -1   5   4  164.38    7.10
   1   5  -4  149.49    9.10
  -1   5   4  151.88    8.90
   1   5  -4  135.39   10.70
   1   5  -4  145.39    5.70
   1   5  -4  135.99    6.20
  -1   5   4  130.99    9.50
   1   5  -4  154.48    5.20
   1   5  -4  155.18    5.90
   1  -5  -4  160.28    8.30
  -1  -5   4  153.18   10.20
   1  -5  -4  141.59    9.10
   1  -5  -4  150.48    8.60
   1  -5  -4  146.29    9.30
  -1  -5   4  151.28    8.30
   1   5  -3   16.30    2.50
   1   5  -3   17.10    3.60
   1   5  -3   24.80    5.30
  -1   5   3   23.60    3.90
  -1   5   3   23.10    3.70
  -1   5   3   22.80    3.90
   1   5  -3   21.40    4.40
  -1   5   3   23.80    3.60
   1   5  -3   26.90    3.60
  -1   5   3   22.10    4.40
   1   5  -3   21.60    3.00
  -1   5   3   19.10    4.40
   1  -5  -3   22.30    4.60
   1  -5  -3   27.60    4.90
   1  -5  -3   18.20    4.80
  -1  -5   3   29.70    4.40
   1  -5  -3   24.30    4.30
  -1  -5   3   21.30    5.10
   1   5  -2  463.65   13.90
  -1   5   2  431.56   15.00
   1   5  -2  416.56   13.50
  -1   5   2  432.16   15.10
  -1   5   2  431.96   14.20
  -1   5   2  441.86   14.50
  -1   5   2  441.66   13.90
   1   5  -2  428.06   16.70
  -1   5   2  425.06   14.20
  -1   5   2  422.26   15.40
   1   5  -2  438.36   15.40
   1   5  -2  434.56   14.20
   1  -5  -2  418.96   15.10
   1  -5  -2  420.66   15.30
  -1  -5   2  420.06   14.90
  -1  -5   2  432.86   15.50
   1  -5  -2  426.16   15.60
   1  -5  -2  440.96   15.80
  -1  -5   2  426.56   16.50
   1   5  -1  166.98    8.80
   1   5  -1  157.08    7.80
  -1   5   1  166.78    8.20
  -1   5   1  158.88    8.20
  -1   5   1  161.38    7.90
   1   5  -1  172.38    8.00
  -1   5   1  162.08    9.00
   1   5  -1  181.38    7.90
  -1   5   1  177.58    9.00
  -1   5   1  173.98    7.90
   1   5  -1  161.98   10.20
  -1   5   1  173.58    7.90
  -1  -5   1  166.28    8.70
  -1  -5   1  161.48    9.80
   1  -5  -1  161.78    8.70
  -1  -5   1  165.18    9.20
  -1  -5   1  161.28    8.60
   1  -5  -1  164.68    9.10
   1  -5  -1  156.58    9.20
   1  -5  -1  173.48    9.00
  -1   5   0  250.97   10.10
   1   5   0  239.38   10.70
   1   5   0  258.07   10.20
   1   5   0  242.38    9.50
  -1   5   0  244.98    9.60
   1   5   0  262.67   10.00
   1   5   0  259.27   10.00
  -1   5   0  252.47   10.60
  -1   5   0  249.88   10.30
  -1   5   0  253.87   11.30
  -1   5   0  261.77   10.00
   1   5   0  239.98   11.50
  -1   5   0  255.97   10.00
   1   5   0  245.08   10.30
  -1  -5   0  251.17   11.10
   1  -5   0  255.07   10.80
   1  -5   0  250.87   11.00
  -1  -5   0  240.98   10.80
  -1  -5   0  238.88   10.80
   1  -5   0  245.58   10.80
   1  -5   0  256.87   11.70
  -1  -5   0  256.47   11.70
  -1   5  -1  499.65   16.60
   1   5   1  514.25   17.50
  -1   5  -1  527.15   16.70
   1   5   1  494.25   16.70
  -1   5  -1  517.45   15.80
  -1   5  -1  519.05   16.80
   1   5   1  519.85   16.50
   1   5   1  508.95   16.60
  -1   5  -1  514.15   16.20
  -1   5  -1  515.55   18.10
   1   5   1  535.95   16.00
   1   5   1  516.85   15.90
   1   5   1  515.35   16.80
  -1  -5  -1  506.85   17.50
  -1  -5  -1  504.65   17.60
  -1  -5  -1  513.85   17.50
  -1  -5  -1  496.05   17.20
   1  -5   1  520.45   17.20
   1  -5   1  492.45   17.30
   1  -5   1  485.75   16.80
   1  -5   1  507.95   18.20
   1   5   2  385.76   14.50
  -1   5  -2  391.06   13.20
   1   5   2  382.66   14.20
   1   5   2  400.36   13.10
   1   5   2  400.66   14.10
   1   5   2  386.86   13.70
  -1   5  -2  401.16   12.90
  -1   5  -2  415.96   15.60
  -1   5  -2  397.56   14.10
  -1   5  -2  401.56   14.20
   1   5   2  390.56   12.60
  -1   5  -2  394.36   12.40
   1  -5   2  379.26   14.30
  -1  -5  -2  392.16   14.80
  -1  -5  -2  396.96   14.40
  -1  -5  -2  405.06   14.60
  -1  -5  -2  390.86   14.80
   1  -5   2  392.36   13.80
   1  -5   2  379.96   15.50
   1  -5   2  385.66   14.30
  -1   5  -3   12.80    4.80
   1   5   3   11.30    4.10
  -1   5  -3    8.50    2.40
   1   5   3   14.50    3.30
   1   5   3   10.40    2.50
   1   5   3   12.40    4.00
  -1   5  -3   14.00    3.20
   1   5   3   14.70    3.60
  -1   5  -3   12.60    2.00
  -1   5  -3   12.20    3.60
   1  -5   3   12.10    4.00
  -1  -5  -3    8.50    4.10
  -1  -5  -3    7.50    4.30
  -1  -5  -3   13.80    3.90
   1  -5   3    9.20    4.40
  -1   5  -4  426.16   13.50
  -1   5  -4  407.96   13.00
  -1   5  -4  410.46   16.80
   1   5   4  428.16   13.90
   1   5   4  416.86   13.60
  -1   5  -4  404.56   12.10
  -1   5  -4  419.66   12.20
  -1   5  -4  441.96   15.30
   1   5   4  420.86   15.70
   1   5   4  426.26   12.50
   1   5   4  422.56   15.60
   1   5   4  427.26   13.10
  -1  -5  -4  427.06   15.60
   1  -5   4  422.56   15.00
   1  -5   4  417.26   16.70
  -1  -5  -4  425.56   15.90
  -1  -5  -4  426.06   14.70
   1   5   5  225.68    8.00
   1   5   5  220.68    7.30
  -1   5  -5  222.18    7.80
  -1   5  -5  219.78    6.90
  -1   5  -5  211.98   10.50
  -1   5  -5  236.88    8.80
   1   5   5  222.48    9.80
   1   5   5  216.58    7.70
   1   5   5  222.38    9.30
   1   5   5  231.38   11.20
   1   5   5  215.28    8.10
   1   5   5  201.38   11.20
  -1   5  -5  219.38    7.00
  -1   5  -5  242.68   12.50
   1  -5   5  229.08   10.10
   1  -5   5  229.58   12.20
  -1  -5  -5  229.38   11.60
  -1  -5  -5  224.28    9.80
  -1  -5  -5  230.88   10.80
   1   5   6   11.30    2.10
  -1   5  -6   13.70    4.30
   1   5   6    8.00    4.20
   1   5   6   10.60    3.40
   1   5   6   13.90    1.80
  -1   5  -6    8.40    3.00
   1   5   6   13.60    3.60
  -1   5  -6   14.10    1.50
  -1   5  -6   12.20    1.60
   1   5   6   13.10    1.90
   1   5   6   14.40    4.50
  -1   5  -6   15.50    2.00
  -1   5  -6   12.00    5.30
   1   5   6   12.80    1.90
   1  -5   6   15.20    4.20
  -1  -5  -6   13.80    4.70
   1  -5   6   15.10    5.60
  -1  -5  -6   18.10    5.80
  -1   5  -7   91.29    9.70
  -1   5  -7   90.99    6.10
   1   5   7   79.99    3.10
  -1   5  -7   78.39    3.90
  -1   5  -7   85.09    8.10
   1   5   7   83.49    3.30
   1   5   7   75.59    5.90
   1   5   7   92.19    8.60
   1   5   7   85.39    6.80
   1   5   7   76.39    8.50
  -1   5  -7   85.89    3.30
   1   5   7   88.19    4.80
   1   5   7   86.49    3.80
  -1  -5  -7   72.19    8.40
   1  -5   7   74.89    6.80
   1  -5   7  107.19   10.30
  -1  -5  -7   82.89    8.10
   1   5   8   42.40    3.00
  -1   5  -8   36.90    6.80
   1   5   8   39.00    6.10
   1   5   8   43.20    4.90
  -1   5  -8   36.70    4.10
  -1   5  -8   43.20    5.80
  -1   5  -8   35.40    2.20
   1   5   8   44.10    4.70
   1   5   8   44.00    6.50
  -1   5  -8   38.70    2.50
   1  -5   8   45.60    7.50
  -1  -5  -8   52.79    6.60
   1  -5   8   50.19    6.30
  -1  -5  -8   29.70    6.00
   1   5   9   13.90    2.90
   1   5   9   18.10    4.30
  -1   5  -9    7.60    5.90
   1   5   9   17.40    2.00
  -1   5  -9   14.80    3.40
   1   5   9   11.70    5.20
  -1   5  -9   15.90    4.70
   1   5   9   13.10    4.90
  -1  -5  -9   22.20    5.50
   1  -5   9    6.20    5.40
   1  -5   9   17.30    4.00
  -1  -5  -9    8.30    5.10
   1   5  10    4.90    4.00
  -1   5 -10    1.90    5.60
  -1   5 -10   -0.20    4.00
   1   5  10   -0.10    4.30
   1   5  10   -2.70    4.60
  -1   5 -10    6.60    3.20
   1   5  10    8.20    2.60
  -1  -5 -10   -3.10    5.60
  -1  -5 -10   -0.70    5.20
   1  -5  10    3.50    5.90
   1  -5  10   10.10    4.30
   1   5  11   22.20    2.50
  -1   5 -11   15.50    4.70
   1   5  11    7.40    5.90
  -1   5 -11   25.10    3.90
   1   5  11   25.80    6.80
   1   5  11   17.60    4.80
  -1   5 -11   10.80    7.10
   1  -5  11   10.50    7.00
  -1  -5 -11   12.30    7.20
  -1  -5 -11   22.90    6.30
   1  -5  11   24.30    4.80
  -1   5 -12    5.60    3.50
   1   5  12    2.70    5.50
   1   5  12    1.40    2.30
   1   5  12   -0.90    5.60
  -1   5 -12   -9.10    6.80
   1   5  12   -3.90    4.50
  -1   5 -12   -0.70    4.80
  -1  -5 -12   -5.80    6.00
  -1  -5 -12   11.70    5.10
   1  -5  12    4.30    7.50
   1  -5  12   11.20    4.20
   1   5  13    6.30    4.70
   1   5  13    3.40    7.10
  -1   5 -13    3.20    5.50
   1   5  13   -2.40    6.20
  -1   5 -13   -3.60    6.70
  -1   5 -13   -1.70    3.90
   1   5  13    3.00    2.50
   1  -5  13    8.20    4.10
  -1  -5 -13    5.00    7.60
   1  -5  13    2.00    6.80
  -1  -5 -13    3.40    5.80
  -1   5 -14   12.30    8.00
   1   5  14    7.50    5.80
   1   5  14    9.60    6.40
  -1   5 -14   11.50    4.80
   1   5  14    1.10    7.00
  -1   5 -14    5.60    5.50
   1  -5  14   16.90    5.10
  -1  -5 -14    8.10    6.40
  -1  -5 -14    9.70    7.90
   1  -5  14   10.30    7.10
   1   5  15   96.39   12.80
  -1   5 -15   99.59   11.10
  -1   5 -15   90.89    9.40
  -1   5 -15   82.39   11.50
   1   5  15  125.19   13.70
   1   5  15   90.39   11.20
   1  -5  15   83.69   11.30
  -1  -5 -15  121.29   12.00
   1  -5  15  116.39    9.50
  -1  -5 -15   96.89   13.00
  -1   5 -16   99.59   12.20
   1   5  16   98.49   11.30
   1   5  16  115.59   14.30
  -1   5 -16   97.19   12.20
  -1   5 -16   99.69   10.60
   1   5  16  113.19   12.00
  -1  -5 -16  107.89   12.20
   1  -5  16  123.29   15.40
   1  -5  16  138.99   10.40
  -1  -5 -16  135.09   12.20
   1   5  17    0.00    7.90
  -1   5 -17    1.40    7.90
   1   5  17   -0.80    7.20
  -1   5 -17    4.70    6.40
  -1   5 -17    1.40    6.00
   1   5  17   -5.70    6.60
   1  -5  17   11.10    6.10
  -1  -5 -17    7.50    8.90
   1  -5  17   -8.60    8.90
  -1  -5 -17   13.00    7.20
   1   5  18   55.49    9.50
  -1   5 -18   34.10    8.90
  -1   5 -18   35.40   11.00
   1   5  18   37.00    9.30
   1   5  18   46.70   10.20
  -1   5 -18   41.30    7.80
  -1  -5 -18   68.79   11.60
  -1  -5 -18   64.19    9.60
   1  -5  18   56.59   11.30
  -1   6  15   20.70    7.70
  -1   6  15   11.70    8.00
   1   6 -15    6.30   10.50
   1   6 -15   12.90    6.20
  -1   6  15    2.60    8.20
   1   6 -15   -6.50    7.40
  -1  -6  15   10.70    9.40
   1  -6 -15   30.00    8.40
   1  -6 -15   14.80    9.60
  -1   6  14  112.39   12.50
  -1   6  14   64.39   10.30
  -1   6  14   89.89   11.10
   1   6 -14   76.89   11.80
   1   6 -14   96.19   10.30
   1   6 -14   76.29   10.00
   1  -6 -14   82.49   12.30
  -1  -6  14   85.29    9.30
   1  -6 -14   93.59   12.60
  -1  -6  14   90.69   12.60
  -1   6  13    3.10    6.80
   1   6 -13    2.50    4.90
  -1   6  13  -12.20    6.70
   1   6 -13    0.80    6.50
   1   6 -13   -2.60    9.30
  -1  -6  13    5.40    8.20
   1  -6 -13    4.80    6.60
  -1  -6  13    2.90    4.60
   1  -6 -13   -9.00    7.80
   1   6 -12    8.40    4.60
   1   6 -12    6.00    6.30
   1   6 -12   -3.20    7.90
  -1   6  12    4.40    5.50
  -1   6  12   -2.10    7.30
  -1   6  12    4.10    6.70
   1  -6 -12  -10.50    6.40
  -1  -6  12   -0.50    4.50
  -1  -6  12   16.30    9.10
   1  -6 -12   -2.20    7.00
   1   6 -11   32.20    5.10
  -1   6  11   23.50    7.80
  -1   6  11   29.60    6.30
  -1   6  11   42.40    4.90
   1   6 -11   27.40    6.60
   1   6 -11   17.20    8.00
  -1   6  11   25.60    7.60
  -1  -6  11   42.00    8.80
   1  -6 -11   43.60    7.90
   1  -6 -11   43.90    9.00
  -1  -6  11   37.80    5.30
   1   6 -10    4.10    3.80
   1   6 -10   18.20    8.70
  -1   6  10   -5.00    3.40
  -1   6  10   -1.30    5.90
  -1   6  10   -1.40    4.70
  -1   6  10  -14.10    5.50
   1   6 -10   -3.70    5.40
  -1  -6  10   -7.20    7.10
  -1  -6  10    0.80    4.30
   1  -6 -10   -0.80    6.60
   1  -6 -10    3.00    5.40
   1   6  -9    9.10    5.60
  -1   6   9    5.80    6.50
  -1   6   9    6.70    6.40
   1   6  -9   -0.80    6.60
  -1   6   9    5.00    3.00
  -1   6   9    7.30    4.80
   1   6  -9    4.00    3.80
   1  -6  -9    3.90    6.00
  -1  -6   9    6.20    4.20
   1  -6  -9   14.40    6.70
  -1  -6   9    7.20    7.50
  -1   6   8    7.70    4.20
   1   6  -8   -5.30    4.50
   1   6  -8    7.00    6.70
  -1   6   8    0.80    5.40
  -1   6   8    4.70    2.90
   1   6  -8    6.00    1.20
  -1   6   8   -3.60    5.10
   1   6  -8    3.10    3.50
   1  -6  -8   11.20    6.70
  -1  -6   8    7.60    7.20
  -1  -6   8   -0.30    4.00
   1  -6  -8    9.00    5.90
  -1   6   7   -5.90    5.00
   1   6  -7   -2.10    6.30
   1   6  -7   -2.50    3.10
  -1   6   7    0.10    4.80
  -1   6   7    5.80    2.80
   1   6  -7    4.90    1.60
   1   6  -7   10.80    4.90
  -1   6   7    3.10    1.20
  -1   6   7    8.40    4.20
  -1  -6   7   17.00    7.20
  -1  -6   7    5.00    4.20
   1  -6  -7    2.50    6.10
   1  -6  -7    6.10    5.20
  -1   6   6  361.46   13.10
   1   6  -6  350.96   10.70
  -1   6   6  335.77   10.90
  -1   6   6  372.86   15.60
   1   6  -6  373.86   15.50
   1   6  -6  335.27   10.00
   1   6  -6  346.17   17.10
  -1   6   6  353.06   11.70
  -1   6   6  375.76   16.00
   1   6  -6  343.37   13.00
  -1   6   6  368.86   14.00
   1  -6  -6  364.76   16.30
  -1  -6   6  341.77   17.40
  -1  -6   6  353.26   13.80
   1  -6  -6  374.86   15.50
  -1   6   5  673.63   20.10
   1   6  -5  693.43   19.60
  -1   6   5  725.73   24.00
  -1   6   5  691.33   20.40
  -1   6   5  691.83   22.00
   1   6  -5  726.03   21.50
  -1   6   5  701.33   23.20
   1   6  -5  701.43   19.30
   1   6  -5  706.53   25.50
  -1   6   5  681.23   21.30
   1   6  -5  723.23   23.40
   1   6  -5  648.54   19.20
   1  -6  -5  688.33   24.10
  -1  -6   5  668.83   22.20
   1  -6  -5  710.23   23.50
  -1  -6   5  720.13   25.40
   1   6  -4  201.08   11.10
   1   6  -4  203.68    7.70
  -1   6   4  210.48    8.60
  -1   6   4  202.18    9.80
  -1   6   4  195.18   10.10
   1   6  -4  211.78    8.30
  -1   6   4  216.48   11.60
   1   6  -4  214.98   13.10
  -1   6   4  213.78   10.00
  -1   6   4  205.78   11.10
   1   6  -4  208.28    6.90
   1   6  -4  204.98    9.60
  -1   6   4  219.38   10.10
  -1  -6   4  199.58   10.60
   1  -6  -4  204.48   11.80
  -1  -6   4  206.78   13.50
   1  -6  -4  230.58   12.30
   1  -6  -4  196.68   11.50
   1   6  -3    2.60    4.90
  -1   6   3    5.70    3.90
  -1   6   3    0.80    3.50
   1   6  -3    0.40    3.40
  -1   6   3    7.90    4.20
  -1   6   3    7.40    3.30
   1   6  -3    0.90    4.30
   1   6  -3    1.50    3.00
  -1   6   3    7.40    3.50
  -1   6   3    4.60    3.60
  -1   6   3   -1.00    3.50
   1   6  -3    1.60    3.30
   1   6  -3    3.10    2.70
  -1  -6   3    4.50    5.40
   1  -6  -3   -3.30    4.60
   1  -6  -3   -0.20    4.60
   1  -6  -3    4.30    4.30
   1  -6  -3    9.30    5.10
  -1  -6   3    9.20    4.20
  -1   6   2   -3.30    3.90
   1   6  -2    2.30    3.40
   1   6  -2   -2.00    2.90
   1   6  -2    2.90    4.70
  -1   6   2   -0.30    3.40
   1   6  -2    1.90    3.50
  -1   6   2    1.90    3.40
   1   6  -2    2.30    3.10
  -1   6   2   -1.40    3.40
   1   6  -2   -1.30    4.00
  -1   6   2   -1.20    4.00
  -1   6   2   -3.30    4.20
   1   6  -2    3.40    4.20
  -1   6   2    3.60    3.30
   1  -6  -2   -7.80    4.40
  -1  -6   2   11.30    5.60
   1  -6  -2   -1.40    4.70
  -1  -6   2    1.10    4.40
   1  -6  -2   -1.40    4.20
  -1  -6   2    2.50    5.10
   1  -6  -2    5.70    4.90
   1   6  -1    2.80    4.50
  -1   6   1   -0.40    3.30
  -1   6   1   -5.00    3.90
  -1   6   1   -4.00    3.40
  -1   6   1   -4.10    4.00
   1   6  -1    1.90    3.00
  -1   6   1    5.60    3.70
   1   6  -1    2.40    3.10
   1   6  -1   -0.20    3.50
  -1   6   1    0.30    3.50
   1   6  -1   -3.50    3.70
   1   6  -1    0.00    3.10
   1   6  -1   -4.10    3.60
  -1   6   1   -5.00    3.30
   1  -6  -1    4.60    5.00
  -1  -6   1   -3.00    4.80
   1  -6  -1   -2.00    4.70
  -1  -6   1    0.60    4.30
  -1  -6   1    0.50    4.20
   1  -6  -1   -1.00    4.50
  -1  -6   1    0.80    4.50
   1  -6  -1    4.20    4.90
  -1   6   0  100.39    7.20
   1   6   0  101.19    8.00
  -1   6   0   96.59    7.20
   1   6   0   94.79    7.40
  -1   6   0   99.49    7.50
   1   6   0   91.19    7.10
   1   6   0   92.09    7.30
   1   6   0   94.69    8.00
  -1   6   0   89.29    7.80
   1   6   0   83.39    9.00
   1   6   0   95.39    6.60
  -1   6   0   84.79    8.00
  -1   6   0   90.39    6.70
  -1   6   0   98.09    8.80
  -1  -6   0   96.39    9.70
  -1  -6   0   93.59    8.70
  -1  -6   0  104.49    8.40
  -1  -6   0   87.89    8.90
   1  -6   0   85.89    9.30
   1  -6   0   89.59    8.80
   1  -6   0   90.69    8.10
   1  -6   0  102.09    8.70
   1   6   1   31.30    4.20
  -1   6  -1   34.30    5.10
   1   6   1   23.90    4.60
  -1   6  -1   39.90    4.80
   1   6   1   30.00    4.30
   1   6   1   30.50    4.90
  -1   6  -1   32.20    5.50
  -1   6  -1   28.60    4.80
  -1   6  -1   34.90    5.20
   1   6   1   27.80    5.40
   1   6   1   29.00    4.90
  -1   6  -1   33.60    4.30
   1   6   1   28.80    4.50
  -1   6  -1   25.70    4.00
   1  -6   1   31.00    6.50
  -1  -6  -1   36.10    6.20
   1  -6   1   27.10    5.40
  -1  -6  -1   25.50    5.30
   1  -6   1   37.10    5.70
  -1  -6  -1   35.60    6.30
  -1  -6  -1   37.80    5.70
   1  -6   1   38.10    6.00
   1   6   2  117.89    8.90
  -1   6  -2   95.09    7.20
   1   6   2  120.49    8.40
  -1   6  -2  112.09    6.70
  -1   6  -2  117.39    7.20
  -1   6  -2  113.99    9.50
   1   6   2  104.19    6.60
  -1   6  -2  108.49    8.10
   1   6   2  108.99    8.60
   1   6   2  123.29    8.30
   1   6   2  102.09    7.80
  -1   6  -2  125.49    8.50
  -1   6  -2  108.49    7.80
   1   6   2  122.19    7.30
  -1  -6  -2  141.09   10.00
  -1  -6  -2  108.69    9.30
  -1  -6  -2  108.39    9.40
   1  -6   2  123.79    9.10
  -1  -6  -2  101.59    9.10
   1  -6   2  119.19   10.10
   1   6   3   30.20    4.50
  -1   6  -3   44.20    5.90
  -1   6  -3   39.50    3.60
  -1   6  -3   38.50    3.90
   1   6   3   36.50    5.00
  -1   6  -3   36.90    4.80
  -1   6  -3   41.90    4.40
   1   6   3   39.80    5.70
  -1   6  -3   34.90    6.10
   1   6   3   43.00    5.20
   1   6   3   41.20    5.30
   1   6   3   36.30    5.20
  -1   6  -3   36.20    5.10
   1   6   3   31.30    5.10
  -1  -6  -3   42.80    6.50
  -1  -6  -3   36.30    5.50
  -1  -6  -3   41.80    6.80
   1  -6   3   35.90    5.70
   1  -6   3   36.40    6.90
   1   6   4   41.20    4.60
   1   6   4   35.00    4.70
  -1   6  -4   32.60    5.40
   1   6   4   36.80    5.00
  -1   6  -4   34.90    6.40
   1   6   4   34.90    5.70
   1   6   4   39.90    5.10
  -1   6  -4   33.30    3.80
  -1   6  -4   43.20    3.10
   1   6   4   39.90    5.10
   1   6   4   40.50    5.70
  -1   6  -4   33.30    4.20
   1   6   4   36.40    5.10
  -1   6  -4   38.50    4.40
  -1  -6  -4   33.50    5.10
   1  -6   4   46.00    6.30
  -1  -6  -4   46.70    7.10
   1  -6   4   33.70    6.90
  -1  -6  -4   39.20    7.10
  -1   6  -5   -0.30    2.20
  -1   6  -5    7.10    2.40
   1   6   5    4.50    2.60
   1   6   5   17.50    3.40
  -1   6  -5    0.40    1.70
  -1   6  -5   -5.30    5.20
  -1   6  -5    6.00    4.30
  -1   6  -5    7.30    3.20
   1   6   5    6.70    3.40
   1   6   5    7.80    3.70
   1   6   5   -0.30    4.50
   1   6   5    5.90    4.80
   1  -6   5    7.10    4.60
  -1  -6  -5    3.90    4.90
  -1  -6  -5    1.90    4.90
   1  -6   5    5.80    6.00
  -1   6  -6  267.27    8.00
   1   6   6  278.37   13.60
  -1   6  -6  290.97   13.20
   1   6   6  272.07   11.50
   1   6   6  273.77    9.00
  -1   6  -6  264.97    9.00
   1   6   6  267.97    9.50
   1   6   6  283.37   13.50
  -1   6  -6  275.37   10.60
  -1   6  -6  265.17   14.90
   1  -6   6  270.27   15.50
   1  -6   6  274.27   12.50
  -1  -6  -6  270.47   13.80
  -1  -6  -6  270.97   14.00
   1   6   7   61.99    7.10
  -1   6  -7   53.39    3.30
   1   6   7   62.99    7.40
   1   6   7   54.19    6.90
  -1   6  -7   45.60    8.00
   1   6   7   51.79    3.10
  -1   6  -7   59.49    6.90
  -1   6  -7   48.30    5.90
   1   6   7   59.49    3.90
  -1  -6  -7   76.49    8.50
  -1  -6  -7   53.09    8.00
   1  -6   7   66.79    7.00
   1  -6   7   56.09    8.70
  -1   6  -8   21.80    7.40
  -1   6  -8   17.80    3.70
   1   6   8   24.60    4.60
  -1   6  -8   21.30    5.60
   1   6   8   20.60    2.40
   1   6   8   31.90    6.70
   1   6   8   21.10    6.10
   1  -6   8   24.50    7.90
   1  -6   8   23.10    5.20
  -1  -6  -8   24.80    6.80
  -1  -6  -8   18.00    7.10
  -1   6  -9   38.10    6.20
  -1   6  -9   25.60    8.40
  -1   6  -9   39.00    4.70
   1   6   9   39.50    5.70
   1   6   9   34.40    3.10
   1   6   9   26.60    7.10
   1   6   9   37.60    6.90
   1  -6   9   39.90    5.40
  -1  -6  -9   34.10    7.70
   1  -6   9   24.50    8.10
  -1  -6  -9   18.70    7.30
  -1   6 -10   11.60    8.20
   1   6  10    9.40    4.70
  -1   6 -10    8.10    3.90
   1   6  10   14.10    6.40
  -1   6 -10    6.80    5.90
   1   6  10   11.80    6.60
   1  -6  10    9.30    4.70
  -1  -6 -10    1.90    6.90
   1  -6  10   17.80    8.00
  -1  -6 -10    7.40    7.50
  -1   6 -11    2.20    7.70
   1   6  11   -8.70    6.70
   1   6  11   -1.60    6.80
  -1   6 -11    5.60    5.30
   1   6  11    5.50    5.40
  -1   6 -11    2.10    3.90
  -1  -6 -11   11.40    7.30
  -1  -6 -11    1.20    6.60
   1  -6  11  -10.90    7.30
   1  -6  11   16.20    4.90
  -1   6 -12   72.99   10.10
  -1   6 -12   80.29    8.80
  -1   6 -12  103.39    8.10
   1   6  12   90.39   11.00
   1   6  12   75.39    9.10
   1   6  12  102.19   12.60
   1  -6  12  117.49    9.40
  -1  -6 -12  111.19   12.70
  -1  -6 -12   96.29   12.90
   1  -6  12   92.79   11.60
   1   6  13  143.69   12.70
  -1   6 -13  139.89   16.90
  -1   6 -13  134.49   12.80
   1   6  13  120.29   14.20
   1   6  13  122.99   14.40
  -1   6 -13  144.19    9.80
   1  -6  13  142.29   10.40
  -1  -6 -13  122.29   15.00
  -1  -6 -13  139.79   13.20
   1  -6  13  121.69   13.40
   1   6  14  127.49   15.00
   1   6  14  122.39   14.70
  -1   6 -14  128.59   12.80
  -1   6 -14  128.69   10.50
   1   6  14  129.29   12.80
  -1   6 -14  100.19   12.50
  -1  -6 -14  112.69   15.40
  -1  -6 -14  147.79   14.30
   1  -6  14  146.69   10.90
   1  -6  14  106.39   13.20
   1   6  15   37.10    7.90
   1   6  15   38.70    9.50
  -1   6 -15   32.90    6.50
  -1   6 -15   30.30    8.50
   1   6  15   27.70    9.80
  -1   6 -15   18.30    9.80
  -1  -6 -15   47.60    9.40
   1  -6  15   47.80    6.80
  -1  -6 -15   40.00   10.00
   1  -6  15   33.40   10.40
   1   7 -12    0.60    9.30
   1   7 -12   -1.10    6.00
  -1   7  12   -0.30    9.00
  -1   7  12    0.30    7.30
  -1   7  12    0.30    7.60
   1   7 -12   -1.90    8.00
   1  -7 -12    9.60    7.40
  -1  -7  12  -14.90   10.40
   1  -7 -12    0.80    9.30
   1   7 -11    8.90    7.80
  -1   7  11    6.40    6.70
  -1   7  11   15.00    7.60
   1   7 -11   18.90    5.60
   1   7 -11   18.40   10.00
  -1   7  11   14.10    8.40
   1  -7 -11   25.40    9.30
   1  -7 -11   21.10    8.10
  -1  -7  11    7.60   10.40
  -1  -7  11   23.30    6.10
  -1   7  10    5.30    7.00
  -1   7  10    4.40    6.30
   1   7 -10    3.50    4.50
  -1   7  10    2.00    7.60
   1   7 -10    1.00    8.90
   1   7 -10   -5.70    6.60
   1  -7 -10    8.40    7.40
   1  -7 -10    0.10    7.20
  -1  -7  10    3.50    5.40
  -1  -7  10   -3.50    9.60
  -1   7   9   -2.60    6.40
  -1   7   9    7.20    7.50
   1   7  -9  -10.90    5.90
   1   7  -9    4.20    8.50
  -1   7   9    1.60    5.70
   1   7  -9   -1.20    4.30
   1  -7  -9    4.70    6.70
  -1  -7   9    6.10    8.10
  -1  -7   9   -6.60    5.20
   1  -7  -9   11.10    7.70
  -1   7   8    4.30    5.40
   1   7  -8   -1.40    7.60
  -1   7   8    7.90    4.40
  -1   7   8   12.40    6.90
   1   7  -8    2.40    4.30
  -1   7   8    4.90    6.60
   1   7  -8   10.00    6.20
   1  -7  -8   14.30    7.50
   1  -7  -8    1.20    6.40
  -1  -7   8    6.10    8.50
  -1  -7   8    2.50    5.40
   1   7  -7   17.80    4.60
  -1   7   7   14.20    4.90
   1   7  -7   11.90    5.90
  -1   7   7   10.80    6.40
  -1   7   7   18.20    5.60
   1   7  -7    9.30    7.50
  -1   7   7    9.40    6.80
  -1   7   7   22.40    3.30
   1  -7  -7   25.70    7.80
   1  -7  -7   27.30    7.40
  -1  -7   7   19.10    5.90
  -1  -7   7   21.10    8.70
  -1   7   6   21.80    3.90
  -1   7   6   17.90    5.00
  -1   7   6   27.50    5.50
   1   7  -6   22.40    6.70
  -1   7   6   20.80    7.10
  -1   7   6   27.00    7.10
  -1   7   6   29.20    5.90
   1   7  -6   18.70    7.50
   1   7  -6   24.10    4.60
  -1  -7   6   21.60    7.80
  -1  -7   6   23.50    5.40
   1  -7  -6   31.30    7.70
   1  -7  -6   33.30    7.30
   1   7  -5   15.90    6.30
   1   7  -5   14.80    3.40
  -1   7   5   16.00    3.90
  -1   7   5    8.50    5.00
  -1   7   5   10.40    5.70
   1   7  -5   18.40    4.60
  -1   7   5   12.50    6.50
  -1   7   5    8.50    4.50
   1   7  -5   14.30    4.50
   1   7  -5   14.70    7.00
  -1   7   5   22.70    5.10
  -1   7   5    7.40    4.20
  -1  -7   5   34.90    8.60
   1  -7  -5   23.20    7.10
   1  -7  -5   14.90    7.20
  -1  -7   5   26.00    5.30
   1   7  -4   78.39    9.70
  -1   7   4   58.59    6.20
  -1   7   4   64.79    8.30
  -1   7   4   73.19    7.90
   1   7  -4   53.69    6.40
   1   7  -4   69.49    8.50
  -1   7   4   80.99    8.10
  -1   7   4   77.49    6.30
   1   7  -4   53.89    8.40
   1   7  -4   62.39    7.30
   1   7  -4   81.29   10.30
   1   7  -4   60.69    6.10
  -1   7   4   64.99    7.20
  -1   7   4   77.49   10.00
   1  -7  -4   70.49    8.60
  -1  -7   4   72.39    7.50
  -1  -7   4   97.39   12.60
   1  -7  -4   82.89   11.20
   1   7  -3   22.60    5.40
  -1   7   3   26.90    5.10
  -1   7   3   30.70    4.50
   1   7  -3   29.30    4.90
  -1   7   3   25.50    6.00
  -1   7   3   22.30    5.30
   1   7  -3   29.60    6.10
   1   7  -3   23.00    4.50
  -1   7   3   25.80    5.00
   1   7  -3   31.50    7.20
   1   7  -3   23.40    4.50
   1   7  -3   18.30    3.90
  -1   7   3   23.10    5.40
  -1   7   3   37.90    5.10
  -1  -7   3   32.40    5.80
  -1  -7   3   29.60    7.80
   1  -7  -3   25.20    7.20
   1  -7  -3   26.70    7.00
  -1   7   2   -3.80    4.20
   1   7  -2   -1.50    5.00
  -1   7   2   -3.10    4.50
   1   7  -2   -5.90    4.10
  -1   7   2   -3.80    3.90
  -1   7   2    4.00    4.30
   1   7  -2    1.30    4.00
  -1   7   2    2.00    4.40
   1   7  -2    0.70    3.90
   1   7  -2    3.80    4.60
   1   7  -2   -1.00    3.50
  -1   7   2    1.50    4.00
  -1   7   2    2.40    4.90
   1   7  -2    0.00    5.60
  -1  -7   2   -2.00    6.30
   1  -7  -2   -0.80    5.60
   1  -7  -2   -6.00    5.20
   1  -7  -2    5.30    6.40
  -1  -7   2   -1.90    4.80
   1  -7  -2   -2.60    5.60
  -1   7   1   66.69    8.20
  -1   7   1   73.19    8.80
  -1   7   1   77.09    7.80
  -1   7   1   70.09    7.80
   1   7  -1   73.59    8.10
   1   7  -1   86.19    9.60
  -1   7   1   76.29    7.80
  -1   7   1   82.49   10.00
   1   7  -1   65.19    7.80
   1   7  -1   69.79    7.50
   1   7  -1   69.19    7.20
   1   7  -1   64.49    8.00
   1   7  -1   78.19    7.30
  -1   7   1   71.79    9.30
  -1  -7   1   88.39    9.40
   1  -7  -1   78.59    8.40
  -1  -7   1   77.99    9.10
   1  -7  -1   74.09    8.50
  -1  -7   1   76.39    9.20
   1  -7  -1   76.19   10.30
   1  -7  -1   69.39    8.20
   1   7   0    3.40    4.00
  -1   7   0   -2.90    3.80
   1   7   0   -1.10    5.20
  -1   7   0    6.90    4.20
  -1   7   0    1.30    4.90
   1   7   0    6.80    4.40
   1   7   0    6.00    3.90
  -1   7   0    8.00    4.50
   1   7   0    1.60    4.10
   1   7   0    9.90    4.90
  -1   7   0    3.80    3.90
   1   7   0   -0.70    3.60
  -1   7   0    2.10    4.30
  -1   7   0   -1.20    4.50
  -1  -7   0   15.70    5.60
  -1  -7   0    2.50    6.40
  -1  -7   0   12.00    6.40
   1  -7   0    8.30    6.60
   1  -7   0   12.80    5.80
  -1  -7   0    8.10    6.10
   1  -7   0    1.50    5.00
   1  -7   0   -1.50    5.60
   1   7   1  137.19    9.70
  -1   7  -1  139.19    9.00
  -1   7  -1  125.59    8.20
  -1   7  -1  137.49   11.60
   1   7   1  130.09    8.10
   1   7   1  133.49    9.30
  -1   7  -1  131.69   10.00
   1   7   1  138.39    8.50
   1   7   1  138.49    9.40
   1   7   1  153.68   10.20
   1   7   1  131.69   10.90
  -1   7  -1  120.39    9.40
  -1   7  -1  131.89    9.20
  -1   7  -1  138.49    8.50
   1  -7   1  145.19   13.40
   1  -7   1  143.39   11.20
  -1  -7  -1  141.19   11.30
  -1  -7  -1  135.79   12.00
  -1  -7  -1  141.49   12.30
  -1   7  -2    5.40    3.50
   1   7   2    0.30    3.90
   1   7   2    3.80    4.50
  -1   7  -2    2.90    4.20
  -1   7  -2    9.00    3.90
  -1   7  -2    3.10    4.00
  -1   7  -2   -1.90    4.40
  -1   7  -2    9.00    6.00
   1   7   2    4.00    4.50
   1   7   2    9.90    4.20
   1   7   2    9.70    4.50
   1   7   2    6.50    4.60
   1   7   2    3.30    4.80
  -1   7  -2    5.40    5.10
  -1  -7  -2   -6.10    6.30
   1  -7   2    3.20    5.30
  -1  -7  -2   13.90    7.00
   1  -7   2   -2.70    7.00
  -1  -7  -2    5.50    5.40
   1   7   3   -0.80    3.40
  -1   7  -3    4.50    3.60
   1   7   3    2.40    4.70
   1   7   3   -0.80    4.40
  -1   7  -3    3.00    4.00
  -1   7  -3    1.90    5.10
   1   7   3    1.20    4.90
  -1   7  -3    3.50    4.60
  -1   7  -3    4.20    4.90
   1   7   3    6.40    4.80
  -1   7  -3   -3.90    5.60
   1   7   3    5.00    3.80
  -1   7  -3    3.40    3.50
   1   7   3   -4.90    4.80
  -1  -7  -3   11.70    6.80
   1  -7   3    8.60    5.60
   1  -7   3    9.10    6.70
  -1  -7  -3    4.70    5.10
  -1  -7  -3    6.10    6.40
  -1   7  -4    6.40    5.90
   1   7   4    3.70    5.00
   1   7   4   13.90    5.90
   1   7   4   17.30    3.80
   1   7   4   16.80    6.00
  -1   7  -4   16.40    4.60
   1   7   4   13.90    4.70
   1   7   4   12.30    4.20
  -1   7  -4   13.70    3.90
   1   7   4   16.70    5.10
  -1   7  -4   13.60    3.50
  -1   7  -4   10.50    5.30
  -1   7  -4   10.40    4.50
  -1   7  -4    3.50    6.40
   1  -7   4   17.60    7.70
  -1  -7  -4   15.20    7.30
   1  -7   4   10.30    5.90
  -1  -7  -4   21.60    7.30
  -1  -7  -4   11.40    4.90
  -1   7  -5   54.59    6.60
   1   7   5   58.39    7.70
   1   7   5   39.10    5.50
   1   7   5   50.69    5.50
   1   7   5   66.49    7.60
  -1   7  -5   55.99    8.80
  -1   7  -5   41.80    6.50
   1   7   5   48.80    5.80
   1   7   5   63.39    7.00
   1   7   5   38.30    7.00
  -1   7  -5   49.70    7.40
  -1  -7  -5   38.40    8.10
  -1  -7  -5   61.39    9.10
   1  -7   5   56.19    7.00
   1  -7   5   56.49    9.10
   1   7   6   10.70    5.90
   1   7   6    8.50    5.50
   1   7   6    0.40    4.50
   1   7   6    9.80    6.30
  -1   7  -6   -1.30    6.20
   1   7   6    1.30    4.50
  -1   7  -6   11.50    6.90
  -1   7  -6    3.20    5.60
  -1   7  -6   10.40    4.00
  -1  -7  -6   17.20    7.10
   1  -7   6    9.70    7.70
   1  -7   6   14.60    5.60
  -1  -7  -6   -2.50    6.50
  -1   7  -7   64.09    9.50
   1   7   7   76.59    8.70
  -1   7  -7   72.29    7.10
   1   7   7   63.99    8.40
   1   7   7   72.49    9.00
  -1   7  -7   67.39    7.90
   1   7   7   88.49   10.80
  -1  -7  -7   66.29    9.50
   1  -7   7   75.19    9.90
   1  -7   7   65.49    9.80
  -1  -7  -7   83.39    9.70
  -1   7  -8    5.20    7.90
  -1   7  -8   19.70    6.70
   1   7   8    7.80    7.00
  -1   7  -8   13.30    4.40
   1   7   8    9.20    5.20
   1   7   8   11.90    6.60
   1  -7   8    0.30    8.30
  -1  -7  -8   18.90    7.80
   1  -7   8   13.50    5.80
  -1  -7  -8   25.10    8.00
   1   7   9    9.80    7.00
  -1   7  -9   20.40    6.60
  -1   7  -9   23.80    4.90
   1   7   9   21.40    5.50
  -1   7  -9    4.00    7.90
   1   7   9   19.60    7.20
  -1  -7  -9   19.40    7.20
   1  -7   9   16.80    8.80
   1  -7   9   25.20    6.50
  -1  -7  -9   25.80    8.50
   1   7  10   68.69    9.60
  -1   7 -10   93.19   11.90
  -1   7 -10   64.19   11.20
  -1   7 -10   65.09    6.70
   1   7  10   69.19    9.50
   1   7  10   71.59    8.30
   1  -7  10   73.59    8.50
  -1  -7 -10   85.49   11.40
   1  -7  10   72.49   12.20
  -1  -7 -10  107.19   13.10
  -1   7 -11    9.40    5.40
   1   7  11    5.60    6.70
   1   7  11   17.20    8.00
  -1   7 -11   16.60    7.00
  -1   7 -11   13.90    9.80
   1   7  11   17.30    8.30
   1  -7  11   17.10    6.70
   1  -7  11   20.60    9.80
  -1  -7 -11   17.30    7.80
  -1  -7 -11   22.00    9.20
  -1   7 -12   -2.80    7.70
  -1   7 -12   -5.00    5.20
   1   7  12   10.30    8.60
   1   7  12   -7.40    7.00
   1   7  12    1.90    9.00
  -1   7 -12  -16.70    9.40
   1  -7  12    9.20    6.50
  -1  -7 -12    9.80    8.40
  -1  -7 -12   15.70    8.40
   1  -7  12  -12.60    9.30
   1   8  -6    7.90    7.00
  -1   8   6    7.40    7.10
   1   8  -6    0.60    8.70
  -1   8   6    6.40    7.60
  -1   8   6    7.90    7.90
  -1   8   6    4.00    6.80
   1   8  -6   -2.20    7.20
   1   8  -6    4.10    5.60
  -1  -8   6   16.40    7.20
   1  -8  -6   14.20    7.30
  -1  -8   6   -1.40    9.00
   1  -8  -6   13.30    8.20
  -1   8   5   53.89    7.40
   1   8  -5   60.29    8.90
  -1   8   5   50.29    8.40
   1   8  -5   42.60    6.60
  -1   8   5   55.19    9.20
   1   8  -5   40.00    7.60
  -1   8   5   57.29    8.20
   1   8  -5   57.59   10.10
  -1  -8   5   54.79    9.80
  -1  -8   5   60.49    8.20
   1  -8  -5   43.20    8.80
   1  -8  -5   63.49    9.90
  -1   8   4   22.00    6.60
  -1   8   4   26.70    6.40
   1   8  -4   14.60    8.30
  -1   8   4   19.60    7.10
   1   8  -4   18.70    7.10
  -1   8   4   22.30    8.00
   1   8  -4   21.90    6.10
   1   8  -4   22.80    7.80
  -1  -8   4   23.30    6.90
  -1  -8   4   20.60    9.10
   1  -8  -4   29.70    8.20
   1  -8  -4   33.70    8.20
  -1   8   3   -8.90    5.30
  -1   8   3    4.20    5.70
   1   8  -3    0.40    5.50
   1   8  -3   -7.90    6.10
  -1   8   3    6.50    6.30
   1   8  -3    3.40    7.20
   1   8  -3   -2.10    7.90
  -1   8   3   -1.20    6.10
  -1   8   3    1.90    6.80
  -1  -8   3    6.60    8.10
   1  -8  -3    1.70    7.20
  -1  -8   3    6.80    7.10
   1  -8  -3    4.00    7.20
  -1   8   2   -3.80    4.90
  -1   8   2    8.70    6.80
  -1   8   2    8.60    5.80
  -1   8   2    7.00    5.40
  -1   8   2   15.70    5.90
   1   8  -2    6.60    6.20
  -1   8   2    3.50    6.10
   1   8  -2   -0.30    7.40
   1   8  -2    8.00    5.40
  -1   8   2    8.60    5.70
   1   8  -2    6.10    6.60
  -1  -8   2   15.70    7.50
   1  -8  -2   18.30    7.70
   1  -8  -2    5.80    6.80
  -1  -8   2    6.70    6.70
   1   8  -1   -7.60    5.00
   1   8  -1   -2.50    4.70
  -1   8   1   -4.70    5.20
  -1   8   1    6.00    6.10
  -1   8   1   -6.50    5.10
   1   8  -1    2.70    7.30
   1   8  -1    1.10    5.40
  -1   8   1   -4.70    6.40
  -1   8   1   -3.20    4.80
  -1   8   1    0.60    5.60
   1   8  -1    9.70    6.60
  -1   8   1    3.00    5.50
   1  -8  -1    2.60    7.10
  -1  -8   1  -11.70    7.40
   1  -8  -1   -4.30    6.90
   1  -8  -1    5.70    7.00
   1  -8  -1   -0.60    6.40
   1   8   0    9.60    5.40
  -1   8   0    3.40    6.20
  -1   8   0   -1.00    5.70
   1   8   0    5.30    5.40
   1   8   0   -5.40    6.20
  -1   8   0    5.40    5.40
   1   8   0    5.00    9.00
  -1   8   0    3.30    5.10
   1   8   0    3.90    5.30
  -1   8   0    3.40    5.20
  -1   8   0    0.10    5.90
  -1   8   0   -0.40    6.90
   1   8   0    0.30    7.00
  -1  -8   0    9.00    7.10
   1  -8   0    7.50    7.10
  -1  -8   0    6.90    7.30
   1  -8   0   10.10    6.80
   1   8   1    8.00    6.80
  -1   8  -1    5.60    6.10
  -1   8  -1   -2.80    5.80
   1   8   1    2.00    5.60
  -1   8  -1    3.30    5.10
   1   8   1   -1.90    5.90
   1   8   1   13.20    6.50
   1   8   1    6.70    5.90
  -1   8  -1   16.20    7.60
  -1   8  -1    9.40    5.30
   1   8   1   -0.10    5.60
  -1  -8  -1   17.00    7.40
   1  -8   1    6.90    6.80
   1  -8   1    5.20    7.40
  -1  -8  -1   13.40    7.50
   1   8   2    0.40    5.80
  -1   8  -2   -4.40    5.00
  -1   8  -2    2.60    6.20
  -1   8  -2  -12.00    6.90
  -1   8  -2    4.70    6.40
  -1   8  -2   -1.50    4.80
   1   8   2    0.40    6.10
   1   8   2   -2.50    5.80
   1   8   2    9.10    6.40
   1   8   2   -3.80    6.30
  -1  -8  -2   -4.10    7.00
  -1  -8  -2   -1.50    6.60
  -1  -8  -2  -14.80    6.80
   1  -8   2    4.90    6.90
   1  -8   2   -2.30    7.70
   1   8   3   -5.20    5.80
   1   8   3    6.90    6.50
   1   8   3   -4.80    8.20
  -1   8  -3   -6.00    6.30
  -1   8  -3  -10.90    8.00
   1   8   3   -5.40    5.80
  -1   8  -3    3.20    5.10
  -1   8  -3   -0.40    4.70
   1   8   3    3.70    6.40
  -1   8  -3    3.20    6.00
  -1  -8  -3    1.60    7.40
   1  -8   3    3.80    6.70
   1  -8   3    1.50    7.70
  -1  -8  -3   -7.00    7.40
   1   8   4   26.70    7.30
  -1   8  -4   14.40    5.10
   1   8   4   19.40    6.10
  -1   8  -4   20.60    7.40
   1   8   4   21.80    7.00
  -1   8  -4   15.00    5.70
   1   8   4   12.40    6.90
   1   8   4   24.80    6.80
  -1   8  -4   21.70    7.70
  -1   8  -4    5.40    7.90
   1  -8   4   27.40    9.10
  -1  -8  -4   15.30    8.10
   1  -8   4   32.20    7.80
  -1  -8  -4   27.60    8.30
   1   8   5   -8.30    6.80
  -1   8  -5  -13.50    7.70
   1   8   5   -5.90    6.50
   1   8   5   11.60    7.00
   1   8   5   -3.20    6.30
  -1   8  -5    3.50    7.10
  -1   8  -5    3.60    7.20
   1   8   5  -13.00    7.30
  -1   8  -5   -2.50    7.10
  -1  -8  -5  -15.20    7.20
   1  -8   5   -9.10    8.80
   1  -8   5   15.50    7.00
  -1  -8  -5   -1.70    7.90
  -1   8  -6    4.20    7.30
   1   8   6    4.20    5.80
  -1   8  -6    2.20    8.60
   1   8   6  -14.00    6.60
  -1   8  -6    9.80    8.00
   1   8   6   14.00    7.80
   1   8   6    8.70    7.50
  -1  -8  -6   19.90    8.40
   1  -8   6   14.90    8.90
   1  -8   6   16.70    7.20
  -1  -8  -6    5.90    8.00
  -2   0  22   38.30    8.30
   2   0 -22   47.50    8.70
   2   0 -22   57.39    8.90
   2   0 -22   44.90    6.60
   2   0 -22   45.40    6.60
  -2   0  22   43.60    7.30
   2   0 -21   -3.80    6.70
  -2   0  21    6.50    5.50
   2   0 -21   -3.30    5.20
  -2   0  21    4.80    6.60
  -2   0  21  -10.10    5.90
   2   0 -21   -4.90    4.40
   2   0 -21    8.40    6.70
   2   0 -20   36.10    5.90
   2   0 -20   40.90    6.00
   2   0 -20   69.89    8.70
   2   0 -20   55.49    7.60
  -2   0  20   33.90    5.90
  -2   0  20   41.20    7.10
  -2   0  20   36.80    7.10
   2   0 -19   -9.10    5.20
  -2   0  19    1.30    5.20
   2   0 -19    0.80    4.00
   2   0 -19    3.50    5.40
   2   0 -19   -1.90    4.30
  -2   0  19   -4.00    4.80
  -2   0  19    1.00    4.40
  -2   0  18   20.50    5.30
  -2   0  18   24.10    6.40
  -2   0  18   18.40    4.50
   2   0 -18   13.10    5.70
   2   0 -18   17.40    4.60
   2   0 -18   20.40    5.70
   2   0 -18   25.40    5.20
   2   0 -17   -0.20    3.40
   2   0 -17    3.40    4.20
   2   0 -17   -2.60    4.50
  -2   0  17   -0.90    4.20
  -2   0  17    1.50    4.80
  -2   0  17    3.00    3.80
   2   0 -17   -2.90    3.60
   2   0 -16  341.67   14.10
   2   0 -16  361.86   13.90
  -2   0  16  375.36   14.80
  -2   0  16  345.77   13.50
   2   0 -16  342.37   14.00
  -2   0  16  352.86   13.70
   2   0 -16  352.36   12.90
  -2   0  15   -8.00    3.60
   2   0 -15   -1.30    3.50
  -2   0  15   -0.50    3.30
   2   0 -15   -0.60    3.60
   2   0 -15   -0.80    3.70
  -2   0  15   -6.10    3.60
   2   0 -15    0.40    2.90
   2   0 -14   17.10    3.30
  -2   0  14    9.70    4.00
  -2   0  14    8.60    3.50
   2   0 -14   17.50    4.10
   2   0 -14   13.40    4.20
  -2   0  14    8.10    4.10
   2   0 -14    8.10    3.70
  -2   0  13   -3.50    3.30
   2   0 -13    1.40    2.70
  -2   0  13   -4.20    3.30
  -2   0  13   -5.00    4.00
   2   0 -13   -2.00    3.90
  -2   0  13   -1.80    3.10
   2   0 -13    1.20    3.30
   2   0 -13    0.00    3.20
  -2   0  12  173.38    7.80
  -2   0  12  168.38    8.30
   2   0 -12  172.68    8.30
   2   0 -12  171.88    7.60
  -2   0  12  165.08    6.90
  -2   0  12  175.18    9.10
  -2   0  12  165.88    8.60
   2   0 -12  160.48    8.10
   2   0 -11   -0.90    2.60
  -2   0  11   -1.00    2.10
   2   0 -11    0.90    2.30
   2   0 -11    1.40    2.40
  -2   0  11    0.80    3.30
   2   0 -11    2.50    2.20
  -2   0  11    2.20    1.50
  -2   0  11    0.30    2.90
  -2   0  11   -1.90    1.90
  -2   0  11   -3.20    2.90
   2   0 -10 4245.18  107.29
  -2   0  10 4190.28  107.59
   2   0 -10 4137.59  107.69
   2   0 -10 4060.59  107.29
  -2   0  10 4224.58  108.19
   2   0 -10 4105.99  107.59
  -2   0  10 4032.20  107.29
  -2   0  10 4176.88  107.19
  -2   0  10 4228.38  107.39
  -2   0  10 4212.38  107.89
  -2   0  10 4170.68  107.69
   2   0  -9    1.10    2.30
  -2   0   9    0.50    1.70
  -2   0   9    2.30    1.40
   2   0  -9    1.00    1.50
  -2   0   9    1.70    1.70
   2   0  -9    0.90    1.20
   2   0  -9    0.10    1.70
  -2   0   9   -2.50    1.50
  -2   0   9   -3.00    2.20
  -2   0   9   -0.80    1.10
  -2   0   9   -0.80    2.30
  -2   0   8  394.96   12.00
   2   0  -8  408.26   12.00
  -2   0   8  409.26   11.90
   2   0  -8  405.26   12.20
  -2   0   8  401.36   11.90
  -2   0   8  396.76   12.30
  -2   0   8  400.86   12.50
  -2   0   8  383.66   12.50
   2   0  -8  396.96   12.00
   2   0  -8  410.66   12.30
  -2   0   8  401.26   12.00
   2   0  -7    0.50    1.40
   2   0  -7    0.50    1.20
   2   0  -7    1.90    1.20
  -2   0   7    1.60    1.10
   2   0  -7    0.80    1.20
  -2   0   7    1.00    1.30
  -2   0   7   -1.00    1.60
  -2   0   7   -0.40    1.00
  -2   0   7    0.80    1.20
  -2   0   7   -0.60    1.50
   2   0  -6  380.56   11.20
  -2   0   6  375.96   10.90
   2   0  -6  381.66   11.20
   2   0  -6  384.76   11.10
  -2   0   6  384.66   11.00
  -2   0   6  391.36   11.10
  -2   0   6  374.26   11.40
   2   0  -6  357.66   10.90
  -2   0   6  361.46   11.20
  -2   0   6  385.66   11.20
  -2   0   5    0.40    1.20
   2   0  -5   -0.60    1.20
  -2   0   5    0.80    1.20
  -2   0   5   -1.40    0.90
   2   0  -5   -0.90    1.20
   2   0  -5    0.90    1.20
  -2   0   5    0.20    1.30
   2   0  -5    0.80    1.10
  -2   0   5    1.40    1.10
  -2   0   5    0.20    1.10
  -2   0   3    0.00    0.50
   2   0  -3    0.00    0.60
  -2   0   3   -0.20    0.60
  -2   0   3    0.50    0.50
  -2   0   3   -0.20    0.50
  -2   0   3    1.40    0.70
   2   0  -3    2.70    0.70
   2   0  -3   -0.10    0.60
   2   0  -3    1.60    0.60
   2   0  -2 1009.10   27.00
   2   0  -2 1053.29   27.00
   2   0  -2 1035.90   27.00
  -2   0   2 1050.69   27.00
  -2   0   2 1073.79   27.00
   2   0  -2 1073.19   26.90
  -2   0   2 1037.30   27.00
   2   0  -2 1055.39   27.00
   2   0  -1    0.20    0.20
   2   0  -1    0.20    0.20
  -2   0   1    0.00    0.10
  -2   0   1    0.20    0.20
   2   0  -1    0.10    0.20
  -2   0   1    0.30    0.10
   2   0   0   -0.10    0.10
   2   0   0   -0.20    0.10
  -2   0   0    0.30    0.20
   2   0   0    0.00    0.20
   2   0   1   -0.20    0.20
   2   0   1   -0.10    0.10
  -2   0  -1    0.00    0.20
  -2   0  -1    0.00    0.20
  -2   0  -1   -0.10    0.20
   2   0   1   -0.30    0.20
   2   0   2 2225.38   55.79
  -2   0  -2 2146.29   55.59
  -2   0  -2 2072.69   55.69
   2   0   2 2207.18   55.69
  -2   0  -2 2269.37   55.69
   2   0   3    0.60    0.70
  -2   0  -3    0.40    0.60
   2   0   3    1.00    0.70
  -2   0  -3   -0.40    0.60
  -2   0  -3    0.60    0.60
   2   0   3   -0.40    0.60
  -2   0  -3    0.60    0.60
   2   0   3    0.10    0.50
  -2   0  -3    0.40    0.60
   2   0   3    0.80    0.50
  -2   0  -3    0.50    0.50
  -2   0  -3    0.70    0.60
   2   0   3   -0.10    0.60
   2   0   3    2.70    0.60
  -2   0  -4 3449.46   89.09
   2   0   4 3548.84   89.19
  -2   0  -4 3531.35   89.29
  -2   0  -4 3418.66   89.19
   2   0   4 3453.55   89.29
  -2   0  -4 3310.07   88.99
   2   0   4 3497.45   89.09
   2   0   4 3543.15   89.09
   2   0   4 3585.64   89.39
  -2   0  -4 3570.64   89.29
   2   0   5    0.80    1.10
  -2   0  -5    0.20    1.20
  -2   0  -5    0.40    1.10
  -2   0  -5    1.50    1.10
  -2   0  -5    2.50    1.20
   2   0   5    1.20    1.30
   2   0   5    1.20    1.30
   2   0   5   -0.10    1.20
  -2   0  -5    1.80    1.30
   2   0   5    0.10    0.90
  -2   0  -5    0.90    1.20
   2   0   5    0.10    1.00
  -2   0  -5    0.50    1.20
  -2   0  -5    1.50    1.00
  -2   0  -6 1247.08   32.80
   2   0   6 1221.98   33.20
   2   0   6 1269.37   33.40
  -2   0  -6 1274.87   33.10
   2   0   6 1254.17   33.00
  -2   0  -6 1247.78   33.20
   2   0   6 1230.88   32.60
  -2   0  -6 1239.18   33.10
  -2   0  -6 1281.37   33.30
   2   0   6 1259.37   33.10
   2   0   6 1248.48   32.90
  -2   0  -6 1202.18   33.00
  -2   0  -6 1275.47   32.50
  -2   0  -6 1214.08   32.90
  -2   0  -7    1.00    1.20
   2   0   7   -0.20    1.00
  -2   0  -7    0.30    1.10
  -2   0  -7    1.50    1.20
   2   0   7    0.40    1.70
   2   0   7   -0.20    1.40
   2   0   7    1.00    1.00
  -2   0  -7   -1.20    1.30
  -2   0  -7    2.40    1.00
  -2   0  -7   -0.50    1.10
  -2   0  -7    0.90    1.40
  -2   0  -7   -1.40    1.40
   2   0   8 1378.36   36.20
  -2   0  -8 1336.47   36.40
  -2   0  -8 1382.16   36.40
  -2   0  -8 1354.06   36.20
   2   0   8 1341.17   36.30
  -2   0  -8 1313.47   36.00
   2   0   8 1328.07   36.40
  -2   0  -8 1332.77   35.60
  -2   0  -8 1374.46   36.60
  -2   0  -8 1370.96   36.60
  -2   0  -8 1348.37   36.40
   2   0   8 1345.07   35.80
   2   0   8 1463.05   36.90
  -2   0  -9    2.80    1.90
  -2   0  -9    2.50    1.80
   2   0   9    1.20    1.30
   2   0   9    0.00    2.00
  -2   0  -9    2.00    1.60
   2   0   9    0.90    1.40
  -2   0  -9    1.60    2.20
  -2   0  -9    3.20    1.50
  -2   0  -9    0.40    1.70
  -2   0  -9    2.60    2.00
  -2   0  -9    0.10    1.00
   2   0   9    2.80    2.50
   2   0   9   -3.50    1.40
   2   0  10  262.57   10.10
  -2   0 -10  273.87    9.30
  -2   0 -10  270.37    9.90
   2   0  10  269.67    9.60
   2   0  10  263.87    9.40
  -2   0 -10  276.97    9.80
   2   0  10  296.67   10.20
  -2   0 -10  282.67    9.80
   2   0  10  287.17    9.00
  -2   0 -10  273.87    9.60
  -2   0 -10  275.27    9.60
   2   0  11    2.70    1.90
   2   0  11   -2.40    3.00
  -2   0 -11   -1.30    2.70
  -2   0 -11    2.10    1.80
  -2   0 -11    0.40    2.60
  -2   0 -11    0.80    2.10
   2   0  11    1.00    2.90
  -2   0 -11    2.10    2.20
  -2   0 -11   -1.60    2.10
  -2   0 -12   15.70    3.10
  -2   0 -12   15.20    3.60
  -2   0 -12    9.00    3.60
  -2   0 -12   10.70    3.50
   2   0  12   10.90    3.10
   2   0  12   13.10    3.80
   2   0  12   13.60    2.50
  -2   0 -13    3.20    3.20
   2   0  13   -2.40    2.10
  -2   0 -13    3.20    3.00
  -2   0 -13   -1.00    2.90
   2   0  13   -1.30    3.30
   2   0  13   -2.70    2.80
  -2   0 -13   -4.50    2.50
  -2   0 -14  648.24   20.40
  -2   0 -14  662.93   19.80
   2   0  14  623.24   18.90
  -2   0 -14  617.04   20.00
   2   0  14  641.04   20.20
  -2   0 -14  641.34   20.00
   2   0  14  644.04   21.00
  -2   0 -15    1.90    3.70
  -2   0 -15    0.70    3.60
   2   0  15   -1.10    4.10
  -2   0 -15   -0.70    3.20
   2   0  15   -1.10    3.40
  -2   0 -15    4.90    3.50
   2   0  15    2.70    2.70
  -2   0 -16  249.28   11.60
  -2   0 -16  236.38   10.80
   2   0  16  220.48    9.90
   2   0  16  228.28   10.60
  -2   0 -16  238.58   10.50
  -2   0 -16  249.48   11.00
   2   0  16  229.18   12.10
   2   0  17    0.00    3.60
  -2   0 -17    2.90    4.20
  -2   0 -17    0.10    3.60
   2   0  17    1.80    5.10
   2   0  17    1.60    4.30
  -2   0 -17   -2.50    3.30
  -2   0 -17   -1.50    4.40
  -2   0 -18   -5.30    3.70
  -2   0 -18    1.20    3.80
  -2   0 -18    3.50    5.30
   2   0  18    1.60    4.20
  -2   0 -18   -2.80    4.70
   2   0  18   -0.50    4.70
   2   0  18   -1.70    5.70
  -2   0 -19    6.10    5.60
  -2   0 -19   -2.40    3.70
   2   0  19    0.80    5.00
  -2   0 -19   -2.30    5.10
   2   0  19   -4.30    4.50
  -2   0 -19   -3.20    4.10
   2   0  19   -0.70    5.90
  -2   0 -20   10.80    6.10
  -2   0 -20   14.50    5.00
   2   0  20   17.20    4.90
  -2   0 -20   22.30    6.80
  -2   0 -20   14.00    4.70
   2   0  20   10.50    6.50
   2   0  21  -11.70    5.20
  -2   0 -21    4.40    6.70
   2   0  21   -5.90    6.80
  -2   0 -21    0.40    4.60
  -2   0 -21    4.00    6.60
  -2   0 -21   -5.40    4.60
   2   0  22   10.30    7.50
  -2   0 -22    1.50    5.00
  -2   0 -22   13.60    8.00
   2   0  22   -0.30    5.40
   2   1 -22   22.00    7.40
  -2   1  22   31.10    8.50
   2   1 -22   28.10    8.50
  -2   1  22   32.20    7.10
   2   1 -22   25.70    7.70
   2   1 -22   26.50    6.30
   2  -1 -22   28.80    8.20
  -2  -1  22   18.20    8.10
  -2  -1  22   22.30    5.50
   2  -1 -22   27.90    5.20
  -2  -1  22   33.50    7.60
   2  -1 -22   31.70    8.80
   2   1 -21   10.60    6.30
   2   1 -21   -5.70    5.80
   2   1 -21    2.60    6.40
  -2   1  21    8.20    7.30
   2   1 -21    9.50    5.30
  -2   1  21   10.10    6.00
   2  -1 -21    8.40    6.90
  -2  -1  21   11.50    4.70
   2  -1 -21   18.00    7.50
   2  -1 -21    0.10    4.00
  -2  -1  21   13.80    6.90
  -2  -1  21    5.60    7.20
  -2   1  20   45.90    6.70
  -2   1  20   38.60    7.90
   2   1 -20   51.59    7.50
   2   1 -20   35.00    6.70
   2   1 -20   25.60    5.90
   2   1 -20   38.00    7.20
  -2  -1  20   30.30    7.00
  -2  -1  20   25.50    5.10
   2  -1 -20   38.90    5.10
   2  -1 -20   37.20    6.90
   2  -1 -20   41.10    7.90
   2  -1 -20   55.39    7.10
  -2  -1  20   37.80    7.10
  -2   1  19   92.39   10.10
   2   1 -19   91.59   10.30
  -2   1  19   86.59    9.10
   2   1 -19   95.69    9.30
  -2   1  19   87.19    9.40
   2   1 -19   78.09   10.10
   2   1 -19   82.79    9.60
  -2  -1  19   89.29   10.70
   2  -1 -19   96.59   10.50
  -2  -1  19   85.99    7.70
   2  -1 -19   92.99   10.50
   2  -1 -19   91.49    7.50
   2  -1 -19   86.09    7.60
  -2  -1  19   91.99   10.50
   2   1 -18  145.59   10.10
  -2   1  18  143.99   11.20
   2   1 -18  148.29   10.40
  -2   1  18  136.59   11.50
   2   1 -18  149.69    9.70
  -2   1  18  130.89    9.60
   2   1 -18  135.89   10.90
   2  -1 -18  137.89   10.70
  -2  -1  18  134.39    8.30
   2  -1 -18  129.89    8.00
  -2  -1  18  142.49   10.40
  -2  -1  18  143.69   11.30
   2  -1 -18  143.39   10.90
   2  -1 -18  123.39    8.30
   2   1 -17    7.10    4.00
   2   1 -17   11.10    4.70
  -2   1  17    9.10    4.50
   2   1 -17    5.50    4.90
   2   1 -17   12.40    4.40
  -2   1  17   16.70    5.70
  -2   1  17   16.50    5.10
  -2  -1  17   12.30    3.50
  -2  -1  17   19.00    5.60
   2  -1 -17   11.80    3.40
   2  -1 -17   12.00    5.20
   2  -1 -17    8.10    4.00
   2  -1 -17    7.10    5.20
  -2  -1  17   19.00    5.30
  -2   1  16  763.62   22.90
  -2   1  16  780.52   25.10
  -2   1  16  772.22   25.20
   2   1 -16  783.12   24.50
   2   1 -16  780.72   24.10
   2   1 -16  785.12   25.80
   2  -1 -16  784.62   23.20
  -2  -1  16  746.83   23.00
  -2  -1  16  765.62   24.90
   2  -1 -16  788.12   23.10
   2  -1 -16  778.92   25.00
  -2  -1  16  762.52   24.80
   2  -1 -16  771.32   24.60
  -2   1  15   37.40    5.40
  -2   1  15   34.70    5.50
   2   1 -15   29.20    4.60
   2   1 -15   31.00    5.20
   2   1 -15   32.80    4.70
  -2   1  15   36.60    5.60
  -2   1  15   37.50    4.10
   2  -1 -15   39.80    5.70
  -2  -1  15   27.30    4.70
   2  -1 -15   33.60    4.80
   2  -1 -15   37.10    4.50
  -2  -1  15   32.80    5.70
   2  -1 -15   38.90    4.80
  -2  -1  15   37.90    4.20
   2   1 -14    4.20    3.80
  -2   1  14    5.50    3.60
   2   1 -14   -4.10    4.10
  -2   1  14    0.60    2.40
  -2   1  14    1.30    3.80
   2   1 -14   -3.00    3.20
  -2   1  14   -2.60    4.00
  -2  -1  14    2.60    4.10
   2  -1 -14    2.10    2.30
  -2  -1  14   -0.90    3.10
   2  -1 -14   -2.90    3.60
  -2  -1  14   -1.00    3.00
   2  -1 -14   -2.50    3.40
   2  -1 -14    4.50    2.60
   2   1 -13   56.59    5.90
  -2   1  13   59.39    6.70
   2   1 -13   62.49    6.40
  -2   1  13   53.69    6.50
   2   1 -13   50.99    5.80
  -2   1  13   52.79    6.50
  -2   1  13   58.29    4.50
  -2  -1  13   51.09    6.10
   2  -1 -13   57.69    4.30
  -2  -1  13   52.49    5.80
   2  -1 -13   54.49    6.60
   2  -1 -13   58.29    6.20
  -2  -1  13   49.80    3.50
  -2  -1  13   55.29    6.70
   2  -1 -13   61.19    5.00
   2   1 -12   36.90    4.30
  -2   1  12   35.40    4.40
  -2   1  12   42.90    4.10
   2   1 -12   28.00    4.90
   2   1 -12   45.70    5.40
  -2   1  12   44.10    5.40
  -2   1  12   36.90    4.60
  -2   1  12   40.40    3.70
  -2  -1  12   50.79    3.00
  -2  -1  12   38.60    5.00
   2  -1 -12   32.90    3.50
   2  -1 -12   44.10    4.80
   2  -1 -12   34.00    4.30
   2  -1 -12   42.40    4.60
  -2  -1  12   38.70    4.10
  -2  -1  12   51.09    5.70
   2  -1 -12   39.10    3.60
  -2   1  11   64.39    6.00
  -2   1  11   71.69    4.00
  -2   1  11   69.29    6.00
   2   1 -11   60.49    5.30
   2   1 -11   61.59    5.50
  -2   1  11   59.39    4.10
  -2   1  11   70.69    6.20
   2  -1 -11   72.79    6.00
  -2  -1  11   70.79    6.60
   2  -1 -11   64.29    5.60
  -2  -1  11   64.89    3.50
   2  -1 -11   73.29    4.90
  -2  -1  11   68.49    5.70
   2  -1 -11   68.19    3.90
  -2  -1  11   64.19    4.20
   2  -1 -11   72.49    3.90
   2   1 -10  139.99    6.90
  -2   1  10  138.69    5.40
   2   1 -10  130.49    6.60
  -2   1  10  128.59    7.50
   2   1 -10  120.99    5.80
  -2   1  10  128.09    6.70
   2  -1 -10  138.79    5.60
  -2  -1  10  127.59    5.40
  -2  -1  10  147.09    7.50
   2  -1 -10  130.49    5.20
  -2  -1  10  121.19    6.30
  -2  -1  10  136.19    7.00
   2  -1 -10  135.39    6.80
   2  -1 -10  131.69    7.00
   2  -1 -10  134.99    5.20
  -2  -1  10  124.09    4.90
   2   1  -9  386.46   12.40
  -2   1   9  399.46   13.30
   2   1  -9  372.86   12.40
   2   1  -9  397.26   12.70
  -2   1   9  394.96   11.70
   2   1  -9  379.86   12.10
  -2   1   9  380.06   12.80
  -2   1   9  399.06   12.30
  -2  -1   9  394.46   13.00
  -2  -1   9  375.96   12.40
  -2  -1   9  420.36   12.70
   2  -1  -9  394.16   11.50
  -2  -1   9  378.36   11.90
  -2  -1   9  382.66   11.50
   2  -1  -9  374.96   12.50
  -2  -1   9  387.96   11.20
   2  -1  -9  398.26   12.90
   2  -1  -9  399.06   11.60
   2  -1  -9  371.36   12.40
  -2   1   8 1255.17   34.40
  -2   1   8 1114.09   34.70
  -2   1   8 1251.17   35.30
   2   1  -8 1389.76   34.70
   2   1  -8 1297.97   34.60
   2   1  -8 1316.47   34.90
  -2   1   8 1277.57   34.00
   2   1  -8 1294.27   34.90
  -2   1   8 1299.67   34.40
  -2  -1   8 1283.97   33.90
  -2  -1   8 1328.17   35.00
  -2  -1   8 1271.27   34.70
   2  -1  -8 1275.07   33.80
   2  -1  -8 1277.27   34.00
  -2  -1   8 1279.57   35.20
  -2  -1   8 1284.77   33.80
   2  -1  -8 1331.37   34.90
  -2  -1   8 1282.07   34.40
   2  -1  -8 1284.57   34.70
   2  -1  -8 1353.86   35.10
  -2   1   7  103.39    4.30
   2   1  -7   90.59    4.10
  -2   1   7   95.79    5.00
  -2   1   7  100.89    3.90
   2   1  -7  106.29    4.30
   2   1  -7   96.09    4.50
  -2   1   7   87.39    5.40
   2   1  -7   95.99    4.70
  -2   1   7   94.99    4.40
   2   1  -7  107.29    5.10
   2  -1  -7  104.29    3.90
  -2  -1   7   94.39    5.30
   2  -1  -7   98.79    4.70
   2  -1  -7   91.69    5.00
  -2  -1   7   96.09    3.70
  -2  -1   7  102.59    4.70
   2  -1  -7  101.59    3.80
  -2  -1   7   93.89    3.60
   2  -1  -7   98.19    4.50
  -2  -1   7   98.79    4.30
  -2  -1   7   95.49    5.20
  -2  -1   7   94.99    4.60
   2   1  -6  204.88    6.40
   2   1  -6  199.38    6.80
  -2   1   6  211.48    7.10
  -2   1   6  201.88    6.70
   2   1  -6  200.98    7.20
  -2   1   6  196.28    6.60
   2   1  -6  210.18    7.10
  -2   1   6  203.68    7.20
  -2   1   6  195.38    7.60
  -2   1   6  209.88    6.30
   2   1  -6  205.48    6.70
   2   1  -6  211.28    7.20
  -2  -1   6  201.28    7.60
  -2  -1   6  212.18    6.80
  -2  -1   6  192.58    6.80
   2  -1  -6  189.48    7.10
  -2  -1   6  208.08    7.10
  -2  -1   6  201.98    6.10
   2  -1  -6  205.98    7.00
   2  -1  -6  204.38    6.40
  -2  -1   6  206.68    6.10
   2  -1  -6  205.68    5.90
  -2  -1   6  198.68    7.50
   2  -1  -6  209.48    6.10
   2  -1  -6  187.78    6.80
  -2   1   5  192.48    6.60
   2   1  -5  179.48    6.20
   2   1  -5  190.38    6.50
   2   1  -5  185.68    6.70
  -2   1   5  183.48    6.00
  -2   1   5  189.68    6.50
   2   1  -5  184.98    5.70
  -2   1   5  169.18    5.90
  -2   1   5  187.98    7.00
   2   1  -5  179.18    6.40
  -2   1   5  187.58    5.60
   2   1  -5  185.88    6.00
  -2  -1   5  176.58    6.00
  -2  -1   5  193.98    5.60
  -2  -1   5  182.08    5.40
   2  -1  -5  187.48    6.20
  -2  -1   5  180.18    6.90
   2  -1  -5  187.58    5.80
  -2  -1   5  184.38    6.50
   2  -1  -5  183.58    5.30
   2  -1  -5  189.98    5.50
   2  -1  -5  175.18    6.20
   2  -1  -5  172.78    6.50
  -2  -1   5  191.58    6.20
  -2  -1   5  176.68    6.90
   2   1  -3 6083.49  154.78
   2   1  -2 1048.30   26.90
   2   1  -2 1063.59   27.30
   2   1  -2 1030.80   26.60
   2   1  -2 1041.00   26.70
   2   1  -2 1079.19   27.50
   2   1  -2 1042.10   27.20
  -2   1   2 1025.80   26.80
  -2   1   2 1059.99   27.50
  -2   1   2 1038.70   27.00
  -2   1   2 1029.20   26.70
  -2   1   2 1040.10   26.90
   2   1  -2 1068.49   27.40
  -2   1   2 1064.39   27.30
  -2   1   2 1011.50   26.40
  -2   1   2 1037.90   27.20
   2   1  -2 1061.19   27.50
  -2  -1   2 1055.19   27.20
   2  -1  -2 1016.20   26.90
  -2  -1   2 1058.19   27.40
  -2  -1   2 1012.50   26.60
   2  -1  -2 1038.70   26.70
  -2  -1   2 1048.60   27.40
   2  -1  -2  986.80   27.30
   2  -1  -2 1002.60   26.90
  -2  -1   2 1091.39   26.90
  -2  -1   2 1037.20   27.60
  -2  -1   2 1015.70   26.70
   2  -1  -2 1092.19   27.40
   2  -1  -2 1021.30   27.50
   2  -1  -2 1064.99   27.00
  -2   1   1 3004.60   76.39
   2   1  -1 3038.30   76.39
  -2   1   1 2993.40   76.29
  -2   1   1 3031.30   76.29
  -2  -1   1 2958.00   76.39
  -2  -1   1 2981.20   76.49
   2  -1  -1 2907.11   76.19
   2  -1  -1 2989.40   76.39
  -2   1   0  720.03   19.10
  -2   1   0  725.43   19.00
   2   1   0  714.73   19.10
   2   1   0  726.63   18.60
  -2   1   0  724.43   18.70
  -2   1   0  696.73   18.80
  -2   1   0  712.33   19.00
   2   1   0  736.53   19.20
   2   1   0  746.73   18.80
  -2   1   0  717.43   18.80
   2   1   0  710.73   19.00
  -2   1   0  735.43   19.20
   2   1   0  732.53   19.00
   2   1   0  747.63   19.10
   2   1   0  721.13   18.40
  -2   1   0  718.03   18.60
   2   1   0  722.43   18.80
   2  -1   0  744.53   19.20
  -2  -1   0  717.73   19.20
   2  -1   0  709.53   18.70
   2  -1   0  719.13   18.90
  -2  -1   0  717.23   19.00
  -2  -1   0  713.83   18.80
   2  -1   0  725.93   18.70
  -2  -1   0  728.33   19.20
   2  -1   0  694.23   19.00
   2  -1   0  705.73   19.10
  -2  -1   0  712.23   19.10
   2  -1   0  714.03   19.10
   2   1   1  507.05   13.90
  -2   1  -1  534.75   14.20
  -2   1  -1  512.15   13.70
   2   1   1  519.35   13.70
   2   1   1  501.95   13.40
   2   1   1  519.95   13.90
  -2   1  -1  524.95   13.80
  -2   1  -1  534.75   14.20
   2   1   1  503.85   13.20
  -2   1  -1  515.15   13.60
   2   1   1  533.25   14.00
   2   1   1  539.25   14.10
   2   1   1  515.85   13.70
  -2   1  -1  502.65   13.30
  -2   1  -1  502.25   13.20
  -2   1  -1  507.75   13.50
  -2  -1  -1  511.85   14.00
   2  -1   1  519.15   13.70
   2  -1   1  524.45   14.20
  -2  -1  -1  493.85   13.90
  -2  -1  -1  519.55   14.00
  -2  -1  -1  516.05   14.10
   2  -1   1  527.35   14.20
  -2  -1  -1  520.95   13.40
  -2  -1  -1  513.95   13.70
   2  -1   1  509.45   13.90
  -2  -1  -1  504.65   13.70
   2  -1   1  504.35   13.50
  -2   1  -2 4584.94  117.29
   2  -1   2 4605.14  117.39
  -2   1  -3 4520.95  113.79
   2   1   3 4356.26  112.89
  -2   1  -3 4475.15  113.29
   2   1   3 4494.05  113.39
  -2   1  -3 4572.54  113.59
   2  -1   3 4236.68  113.19
   2  -1   3 4241.28  113.49
  -2  -1  -3 4546.04  113.59
   2  -1   3 4542.95  113.89
  -2   1  -4 4062.29  105.59
  -2   1  -4 3957.70  104.89
  -2   1  -4 4213.28  105.29
  -2   1  -4 4204.18  104.99
   2   1   4 4092.99  105.09
   2   1   4 4144.19  104.89
   2   1   4 4032.70  105.29
  -2  -1  -4 4147.79  105.19
   2  -1   4 4185.78  105.69
  -2  -1  -4 4238.58  105.39
   2  -1   4 4088.09  105.09
   2  -1   4 4143.49  105.29
  -2  -1  -4 3984.10  104.79
   2  -1   4 4008.50  104.99
   2   1   5   13.80    1.60
  -2   1  -5   11.40    1.80
  -2   1  -5   10.90    2.30
   2   1   5   10.40    1.20
   2   1   5   16.20    2.30
   2   1   5   12.80    1.80
  -2   1  -5   12.00    1.90
   2   1   5   13.50    1.70
  -2   1  -5   11.20    2.00
   2   1   5   15.90    2.00
  -2   1  -5   11.30    1.40
  -2   1  -5   10.20    1.40
   2  -1   5   10.90    1.70
   2  -1   5   11.50    1.40
  -2  -1  -5   19.00    2.30
  -2  -1  -5   12.00    2.20
  -2  -1  -5    9.30    1.70
   2  -1   5   13.90    2.10
   2  -1   5   11.10    1.30
   2  -1   5   12.30    1.90
   2   1   6  627.74   16.40
  -2   1  -6  609.74   17.80
   2   1   6  592.84   17.00
  -2   1  -6  607.34   17.20
  -2   1  -6  578.94   16.50
   2   1   6  605.74   17.00
  -2   1  -6  590.74   17.00
  -2   1  -6  620.34   16.60
   2   1   6  589.44   16.90
   2   1   6  608.04   17.50
  -2   1  -6  613.24   17.00
   2   1   6  619.34   16.50
  -2  -1  -6  594.74   16.20
   2  -1   6  567.34   16.20
  -2  -1  -6  619.04   17.00
  -2  -1  -6  589.14   17.20
   2  -1   6  592.44   17.10
   2  -1   6  605.74   17.10
  -2  -1  -6  604.24   16.50
  -2  -1  -6  628.74   17.60
   2  -1   6  612.54   16.50
  -2  -1  -6  587.24   15.90
   2  -1   6  589.54   17.20
  -2   1  -7  305.27    9.10
   2   1   7  302.07    9.80
  -2   1  -7  302.37    9.80
   2   1   7  294.07    9.30
   2   1   7  302.97    9.10
   2   1   7  310.07    9.00
   2   1   7  307.67    9.50
  -2   1  -7  293.87    9.20
  -2   1  -7  286.87    9.50
  -2   1  -7  298.47    9.60
   2   1   7  303.97   10.10
  -2   1  -7  299.87   10.40
  -2  -1  -7  291.07    8.70
  -2  -1  -7  293.67    9.10
  -2  -1  -7  294.47    8.50
   2  -1   7  302.17    9.90
   2  -1   7  297.17    8.90
   2  -1   7  301.07    9.10
   2  -1   7  303.47    9.90
  -2  -1  -7  289.07    9.50
  -2  -1  -7  300.27    9.80
   2   1   8    6.10    1.70
   2   1   8    1.30    2.20
  -2   1  -8    5.20    1.70
   2   1   8    8.10    1.00
  -2   1  -8    2.00    1.70
  -2   1  -8    6.70    2.30
  -2   1  -8    8.00    1.50
  -2   1  -8    5.70    1.70
  -2   1  -8    2.00    2.10
   2   1   8    3.60    2.30
  -2   1  -8    3.40    1.70
   2   1   8    7.10    1.60
   2   1   8    3.20    1.60
  -2  -1  -8    0.50    1.50
  -2  -1  -8    7.10    2.50
  -2  -1  -8    4.60    1.20
   2  -1   8    7.10    2.50
   2  -1   8    3.00    1.90
  -2  -1  -8    0.90    1.40
   2  -1   8    3.30    1.70
   2  -1   8    7.40    1.50
  -2  -1  -8    5.10    1.70
  -2  -1  -8    5.50    1.00
   2  -1   8    3.90    1.30
  -2   1  -9  707.23   20.20
  -2   1  -9  708.93   19.90
  -2   1  -9  709.33   19.70
   2   1   9  708.53   18.30
   2   1   9  663.13   19.90
  -2   1  -9  747.43   21.30
   2   1   9  715.73   20.60
  -2   1  -9  656.83   20.00
  -2   1  -9  701.73   19.90
   2   1   9  680.23   19.60
   2   1   9  715.73   20.90
  -2   1  -9  715.23   20.40
  -2  -1  -9  691.83   20.30
  -2  -1  -9  712.33   20.40
   2  -1   9  716.83   20.60
  -2  -1  -9  704.83   18.90
  -2  -1  -9  686.33   20.70
   2  -1   9  685.33   19.50
  -2  -1  -9  688.83   19.20
  -2  -1  -9  670.23   20.10
   2  -1   9  694.43   19.40
   2  -1   9  691.53   20.30
   2  -1   9  636.34   20.10
   2   1  10    1.20    0.90
  -2   1 -10   -1.60    3.10
   2   1  10    3.20    1.90
  -2   1 -10    4.00    2.60
  -2   1 -10    2.80    1.60
  -2   1 -10    0.90    1.70
  -2   1 -10    3.00    2.40
   2   1  10    1.90    2.90
  -2   1 -10   -2.50    2.40
   2   1  10   -0.50    2.90
  -2  -1 -10    4.20    1.30
  -2  -1 -10    0.90    2.80
   2  -1  10    1.90    3.00
   2  -1  10    0.70    1.60
  -2  -1 -10    0.20    1.20
   2  -1  10    3.30    1.80
   2  -1  10    0.80    1.10
  -2  -1 -10    3.80    2.30
  -2  -1 -10    0.30    3.20
   2  -1  10    3.10    2.50
  -2  -1 -10   -4.80    2.60
  -2   1 -11   21.90    3.30
  -2   1 -11   20.00    3.20
   2   1  11   20.90    2.90
  -2   1 -11   26.60    2.70
  -2   1 -11   22.40    2.90
   2   1  11   24.20    3.90
   2   1  11   28.70    2.10
  -2   1 -11   24.30    4.10
   2   1  11   23.60    3.80
  -2  -1 -11   25.30    2.80
  -2  -1 -11   30.50    2.80
  -2  -1 -11   19.60    3.50
   2  -1  11   21.50    2.70
  -2  -1 -11   23.50    4.00
   2  -1  11   31.40    4.40
   2  -1  11   29.00    2.50
   2  -1  11   29.20    4.30
  -2  -1 -11   30.00    3.20
   2   1  12  585.74   15.90
  -2   1 -12  557.34   17.30
   2   1  12  602.54   19.00
  -2   1 -12  574.14   18.00
  -2   1 -12  572.14   17.70
  -2   1 -12  553.64   17.20
  -2   1 -12  606.94   19.50
  -2   1 -12  587.64   18.20
   2   1  12  595.34   18.90
  -2  -1 -12  576.54   18.40
  -2  -1 -12  565.04   16.70
  -2  -1 -12  585.34   18.70
   2  -1  12  604.04   17.60
  -2  -1 -12  587.64   17.00
   2  -1  12  576.34   18.80
   2  -1  12  575.04   16.60
   2  -1  12  571.84   18.50
  -2  -1 -12  599.14   17.50
  -2   1 -13   70.19    5.50
  -2   1 -13   87.09    7.60
   2   1  13   85.79    7.70
  -2   1 -13   75.99    4.60
  -2   1 -13   72.79    6.30
  -2   1 -13   88.19    5.90
   2   1  13   80.69    3.60
   2   1  13   78.99    6.90
  -2   1 -13   92.89    6.60
  -2  -1 -13   84.49    5.80
   2  -1  13   81.49    5.90
   2  -1  13   66.19    6.50
  -2  -1 -13   78.09    4.60
  -2  -1 -13   75.59    6.80
  -2  -1 -13   74.59    4.80
  -2  -1 -13   85.99    6.90
   2  -1  13   81.79    4.10
   2  -1  13   75.59    6.90
  -2   1 -14   99.59    6.30
  -2   1 -14   94.89    7.40
  -2   1 -14  117.19    7.50
  -2   1 -14  100.69    8.10
   2   1  14   96.99    7.70
   2   1  14  103.19    4.30
   2   1  14   96.79    8.30
   2  -1  14  100.99    6.60
  -2  -1 -14  110.59    7.80
  -2  -1 -14  104.79    6.40
  -2  -1 -14   93.49    7.60
  -2  -1 -14  105.29    5.50
   2  -1  14  110.19    5.00
   2  -1  14   89.99    8.00
   2  -1  14  108.79    8.30
   2   1  15    7.90    4.40
  -2   1 -15   21.70    4.10
  -2   1 -15   13.20    4.00
   2   1  15   12.30    4.70
  -2   1 -15   19.10    4.50
  -2   1 -15   14.40    4.40
   2   1  15   14.40    2.20
  -2  -1 -15   14.00    4.40
  -2  -1 -15   20.00    5.20
  -2  -1 -15   18.10    3.60
  -2  -1 -15   14.00    3.40
   2  -1  15   13.40    4.10
   2  -1  15   20.50    4.90
   2  -1  15   17.00    3.50
   2  -1  15    8.80    2.40
  -2   1 -16   58.79    7.60
   2   1  16   94.99    8.50
   2   1  16   62.99    3.80
   2   1  16   70.19    8.70
  -2   1 -16   69.99    7.40
  -2   1 -16   71.39    7.70
  -2   1 -16   80.89    7.00
   2  -1  16   76.39    8.70
  -2  -1 -16   75.39    6.20
  -2  -1 -16   81.59    8.20
   2  -1  16   76.89    6.30
   2  -1  16   74.09    8.10
  -2  -1 -16   86.49    6.60
   2   1  17   20.60    6.10
  -2   1 -17   23.30    4.80
  -2   1 -17   28.10    5.30
  -2   1 -17   31.50    5.70
  -2   1 -17   20.90    5.40
   2   1  17   23.60    3.10
   2   1  17   18.90    5.20
  -2  -1 -17   22.50    3.80
   2  -1  17   20.50    5.20
   2  -1  17   32.80    6.10
  -2  -1 -17   19.60    4.00
   2  -1  17   28.40    4.30
  -2  -1 -17   39.80    6.10
   2   1  18   16.10    5.80
   2   1  18    9.30    5.30
  -2   1 -18   15.80    4.80
  -2   1 -18    7.80    4.80
  -2   1 -18   15.50    5.40
  -2   1 -18   16.20    5.00
   2   1  18   14.60    2.40
   2  -1  18   24.00    6.00
   2  -1  18   15.70    5.10
  -2  -1 -18   12.30    4.50
  -2  -1 -18   27.00    6.40
  -2  -1 -18    8.10    3.40
   2  -1  18   10.20    3.70
  -2   1 -19   28.20    6.10
  -2   1 -19   36.40    6.00
  -2   1 -19   35.50    6.10
   2   1  19   34.40    7.30
  -2   1 -19   26.70    5.50
   2   1  19   27.50    6.60
  -2  -1 -19   29.40    6.80
   2  -1  19   25.90    5.90
   2  -1  19   23.10    6.90
  -2  -1 -19   30.30    4.90
   2  -1  19   25.10    4.50
  -2  -1 -19   17.20    3.80
  -2   1 -20   60.59    8.10
  -2   1 -20   71.89    8.90
  -2   1 -20   58.89    7.10
  -2   1 -20   67.79    7.30
   2   1  20   53.49    7.50
   2   1  20   54.49    8.80
  -2  -1 -20   41.30    4.80
   2  -1  20   51.79    5.60
   2  -1  20   59.19    7.70
   2  -1  20   51.69    8.30
  -2  -1 -20   59.49    8.60
  -2  -1 -20   70.99    8.30
  -2   1 -21    8.40    6.00
   2   1  21   -3.70    5.30
  -2   1 -21   -5.10    5.00
  -2   1 -21   -2.90    6.20
   2   1  21   -0.70    7.10
  -2   1 -21    1.30    5.70
  -2  -1 -21   17.20    8.00
   2  -1  21   -7.40    6.30
   2  -1  21   -0.60    4.40
  -2  -1 -21    3.10    4.30
   2   1  22    4.70    8.00
  -2   1 -22   -3.20    5.60
  -2   1 -22  -10.70    5.90
  -2   1 -22   13.10    7.60
   2   1  22   -2.60    5.90
  -2   1 -22    3.40    7.60
  -2  -1 -22   -0.50    5.20
   2  -1  22    5.30    7.50
   2  -1  22   18.10    7.10
   2  -1  22   -1.40    5.00
  -2  -1 -22    6.90    8.10
   2   2 -22  -15.80    7.10
  -2   2  22   -6.90    6.90
  -2   2  22   -1.60    8.40
   2   2 -22    1.80    6.80
   2   2 -22   -7.00    5.90
   2   2 -22    5.40    7.00
  -2  -2  22    0.10    9.40
  -2  -2  22   -1.90    7.40
   2  -2 -22   -5.50    8.00
   2  -2 -22   -6.90    4.70
   2   2 -21   36.90    7.90
   2   2 -21   55.99    8.30
  -2   2  21   41.80    7.60
   2   2 -21   49.20    8.10
   2   2 -21   53.59    7.20
  -2   2  21   48.10    9.30
  -2  -2  21   49.99    8.30
   2  -2 -21   67.99    8.30
  -2  -2  21   52.89    9.70
   2  -2 -21   68.49   10.50
  -2   2  20   43.10    8.70
  -2   2  20   22.00    7.00
   2   2 -20   21.90    7.50
   2   2 -20   38.50    6.50
   2   2 -20   37.50    7.60
   2   2 -20   42.50    6.80
   2  -2 -20   36.40    8.30
   2  -2 -20   30.50    4.70
  -2  -2  20   29.50    8.10
  -2  -2  20   24.10    4.30
  -2  -2  20   31.60    7.30
  -2   2  19   28.80    7.50
   2   2 -19   31.70    7.40
   2   2 -19   16.80    6.00
  -2   2  19   21.40    6.90
   2   2 -19   35.70    6.70
  -2  -2  19   15.40    7.00
   2  -2 -19   25.00    7.40
  -2  -2  19   26.90    7.00
  -2  -2  19   18.40    3.90
   2  -2 -19   29.30    4.30
  -2   2  18   41.70    7.10
   2   2 -18   37.60    7.30
  -2   2  18   34.20    7.40
   2   2 -18   43.60    6.90
   2   2 -18   33.50    6.10
  -2   2  18   42.70    4.30
   2  -2 -18   50.09    8.40
  -2  -2  18   40.60    6.90
  -2  -2  18   30.40    4.00
   2  -2 -18   32.80    4.40
  -2  -2  18   39.10    7.50
  -2   2  17   37.50    6.90
   2   2 -17   30.80    5.50
   2   2 -17   29.70    5.50
  -2   2  17   32.60    3.50
   2   2 -17   32.10    6.80
  -2   2  17   32.40    6.00
  -2   2  17   28.10    6.50
  -2  -2  17   30.30    6.90
  -2  -2  17   25.70    3.90
   2  -2 -17   36.50    7.30
  -2  -2  17   37.90    6.90
   2  -2 -17   33.20    4.20
  -2   2  16   49.10    6.80
  -2   2  16   44.20    6.90
   2   2 -16   43.50    5.70
   2   2 -16   46.30    5.80
   2   2 -16   38.60    7.10
  -2   2  16   48.80    4.40
  -2   2  16   59.79    6.60
   2  -2 -16   41.60    2.60
  -2  -2  16   51.39    6.40
   2  -2 -16   49.80    3.00
   2  -2 -16   52.89    6.30
   2  -2 -16   47.90    5.50
   2  -2 -16   49.40    6.90
  -2  -2  16   49.99    7.00
  -2  -2  16   41.20    4.20
   2   2 -15  249.48   11.00
  -2   2  15  237.88    8.40
   2   2 -15  253.67   13.40
  -2   2  15  231.98   12.30
  -2   2  15  246.08   12.10
   2   2 -15  264.07   11.60
  -2   2  15  240.48   11.00
  -2  -2  15  266.27   11.80
   2  -2 -15  222.58    7.10
  -2  -2  15  204.48    8.40
  -2  -2  15  230.78   12.40
   2  -2 -15  240.08    9.20
   2  -2 -15  239.28   11.50
   2  -2 -15  244.38   12.30
   2  -2 -15  242.48    7.20
  -2  -2  15  215.18    8.00
  -2   2  14   61.79    6.70
   2   2 -14   46.40    6.70
   2   2 -14   52.89    6.00
  -2   2  14   46.10    6.10
  -2   2  14   54.19    3.90
  -2   2  14   67.39    7.70
   2   2 -14   53.69    6.50
   2  -2 -14   59.29    7.20
  -2  -2  14   61.09    6.90
   2  -2 -14   54.69    2.70
   2  -2 -14   50.99    2.60
  -2  -2  14   51.59    4.10
   2  -2 -14   71.69    8.00
  -2  -2  14   56.69    7.20
   2  -2 -14   56.79    5.00
  -2  -2  14   50.29    3.30
  -2   2  13    9.60    4.30
   2   2 -13   20.60    4.70
  -2   2  13   13.20    3.80
  -2   2  13   17.90    5.10
  -2   2  13   17.20    2.40
   2   2 -13   14.80    3.80
   2   2 -13   12.00    5.40
  -2   2  13   17.80    2.90
  -2  -2  13   15.50    5.10
   2  -2 -13   19.40    1.70
  -2  -2  13   17.60    4.00
   2  -2 -13   15.80    2.80
  -2  -2  13   13.70    1.80
   2  -2 -13   14.80    4.20
  -2  -2  13   18.00    2.20
   2  -2 -13   23.00    5.40
   2   2 -12  118.89    8.00
  -2   2  12  115.09    8.00
   2   2 -12  110.69    7.00
  -2   2  12  114.59    5.40
  -2   2  12  109.89    8.20
   2   2 -12  123.89    9.20
  -2   2  12  129.19    7.30
   2  -2 -12  117.39    6.00
   2  -2 -12  112.29    3.70
   2  -2 -12  116.49    5.30
  -2  -2  12  132.19    7.70
  -2  -2  12  121.89    8.80
   2  -2 -12  109.49    3.70
  -2  -2  12  109.29    4.50
   2  -2 -12  109.59    8.20
   2  -2 -12  117.39    7.60
  -2  -2  12  112.89    4.60
   2   2 -11   65.29    5.40
   2   2 -11   64.19    6.20
  -2   2  11   60.09    7.00
  -2   2  11   59.29    3.60
  -2   2  11   56.59    5.60
  -2   2  11   65.69    5.90
  -2  -2  11   61.99    3.00
  -2  -2  11   56.99    7.20
  -2  -2  11   61.69    3.00
  -2  -2  11   64.19    5.90
   2  -2 -11   60.19    2.20
   2  -2 -11   55.99    4.00
   2  -2 -11   61.39    2.20
   2  -2 -11   64.09    6.80
   2  -2 -11   60.39    3.50
   2  -2 -11   64.39    6.00
  -2   2  10   13.70    4.10
  -2   2  10   18.50    3.20
   2   2 -10    7.70    3.30
   2   2 -10   10.00    2.90
  -2   2  10   19.70    2.40
  -2   2  10   10.20    3.30
   2   2 -10   20.70    2.80
   2  -2 -10   13.50    3.10
   2  -2 -10   18.40    2.10
  -2  -2  10   16.10    3.30
  -2  -2  10   13.70    4.30
  -2  -2  10   18.30    1.80
   2  -2 -10   23.80    4.40
   2  -2 -10   15.80    1.90
  -2  -2  10   19.20    1.90
   2   2  -9 1045.20   29.20
  -2   2   9  944.41   28.00
  -2   2   9 1033.40   29.80
   2   2  -9 1011.50   28.00
  -2   2   9 1017.00   28.90
  -2   2   9 1016.30   27.80
   2   2  -9 1029.00   28.30
   2   2  -9  984.80   28.80
  -2   2   9 1015.60   27.30
   2  -2  -9 1043.10   27.40
  -2  -2   9 1042.80   28.50
   2  -2  -9 1037.80   28.20
  -2  -2   9 1046.20   26.90
  -2  -2   9  990.80   28.10
  -2  -2   9 1056.59   30.00
   2  -2  -9 1007.60   27.10
   2  -2  -9 1026.60   29.40
  -2  -2   9 1009.20   26.50
   2  -2  -9 1003.00   28.50
  -2   2   8 1999.60   52.89
  -2   2   8 2023.90   53.59
   2   2  -8 2010.40   53.69
   2   2  -8 1969.90   53.69
   2   2  -8 2067.39   53.79
  -2   2   8 1979.10   51.99
  -2   2   8 2023.50   54.39
  -2   2   8 2034.70   53.79
   2   2  -8 1971.40   52.79
   2   2  -8 1995.80   52.09
  -2   2   8 1971.70   52.39
   2   2  -8 2042.80   52.99
   2  -2  -8 2084.89   52.89
  -2  -2   8 2033.80   52.99
  -2  -2   8 1956.70   53.69
   2  -2  -8 2013.70   53.99
   2  -2  -8 2017.10   52.19
   2  -2  -8 2008.90   53.39
  -2  -2   8 2056.59   54.49
  -2  -2   8 2018.30   52.99
   2  -2  -8 2018.60   53.19
  -2  -2   8 2055.29   51.79
  -2  -2   8 1912.71   51.29
   2  -2  -8 1975.20   51.89
  -2   2   7 9862.31  248.28
   2   2  -7 9676.83  247.68
  -2   2   7 9678.13  247.78
   2   2  -7 9895.01  247.88
  -2   2   7 9635.34  246.88
  -2   2   7 9354.46  247.18
   2   2  -7 9642.74  246.78
  -2  -2   7 9772.02  247.78
   2  -2  -7 9834.02  247.38
  -2  -2   7 9460.15  248.28
  -2  -2   7 9999.00  247.08
  -2   2   6 1781.12   45.50
   2   2  -6 1734.63   46.30
   2   2  -6 1654.33   45.50
   2   2  -6 1776.12   46.50
   2   2  -6 1674.73   44.60
   2   2  -6 1779.62   46.30
  -2   2   6 1860.81   46.50
  -2   2   6 1735.13   46.00
  -2   2   6 1773.82   46.00
  -2   2   6 1673.23   45.00
  -2   2   6 1770.22   46.80
  -2   2   6 1686.83   44.50
   2   2  -6 1771.62   45.30
   2  -2  -6 1673.83   45.40
  -2  -2   6 1738.63   44.70
  -2  -2   6 1728.43   45.60
  -2  -2   6 1697.73   44.80
   2  -2  -6 1773.02   45.90
   2  -2  -6 1656.03   46.30
  -2  -2   6 1798.02   46.30
  -2  -2   6 1711.73   45.40
  -2  -2   6 1745.33   46.90
   2  -2  -6 1678.63   44.60
   2  -2  -6 1725.33   45.00
   2   2  -5 3493.35   90.29
  -2   2   5 3518.85   89.49
   2   2  -5 3530.95   89.29
  -2   2   5 3475.85   88.59
   2   2  -5 3561.34   90.49
   2   2  -5 3418.36   89.49
  -2   2   5 3403.36   88.99
  -2   2   5 3667.23   90.49
  -2   2   5 3450.75   89.29
  -2   2   5 3512.05   90.69
  -2   2   5 3474.95   89.89
   2   2  -5 3573.34   90.19
  -2   2   5 3485.35   89.99
   2   2  -5 3432.06   90.09
   2  -2  -5 3498.65   89.09
   2  -2  -5 3404.06   89.49
   2  -2  -5 3483.35   89.89
  -2  -2   5 3420.36   89.29
  -2  -2   5 3456.15   88.79
  -2  -2   5 3538.15   89.69
   2  -2  -5 3381.96   90.29
  -2  -2   5 3468.65   90.79
  -2  -2   5 3327.37   88.89
  -2  -2   5 3676.33   90.39
  -2   2   4  238.38    8.00
  -2   2   4  228.98    7.70
   2   2  -4  223.88    6.60
  -2   2   4  239.88    6.90
  -2   2   4  229.58    6.20
  -2   2   4  232.88    7.00
   2   2  -4  224.98    8.00
  -2   2   4  232.78    7.30
  -2   2   4  223.98    8.40
  -2   2   4  220.28    6.30
  -2   2   4  237.68    7.20
   2   2  -4  232.88    7.80
  -2   2   4  231.88    7.70
   2   2  -4  226.58    7.70
   2   2  -4  233.78    7.00
   2   2  -4  233.68    7.40
   2   2  -4  221.28    8.00
  -2  -2   4  220.08    6.80
  -2  -2   4  220.88    8.50
  -2  -2   4  227.48    7.00
   2  -2  -4  231.68    7.40
  -2  -2   4  225.98    7.30
  -2  -2   4  230.58    6.70
   2  -2  -4  235.68    7.00
  -2  -2   4  230.98    7.90
   2  -2  -4  218.68    8.10
   2  -2  -4  234.18    7.60
   2  -2  -4  221.28    8.10
  -2   2   3  697.43   19.40
   2   2  -3  685.03   18.20
   2   2  -3  686.93   19.60
  -2   2   3  682.13   18.60
  -2   2   3  686.43   18.10
   2   2  -3  710.23   19.40
  -2   2   3  662.93   19.10
   2   2  -3  712.03   19.10
  -2   2   3  703.83   18.50
   2   2  -3  677.13   18.80
   2   2  -3  700.33   18.30
   2   2  -3  705.13   19.20
   2   2  -3  690.23   18.20
  -2   2   3  719.83   19.00
  -2   2   3  656.23   19.00
   2   2  -3  682.83   17.60
  -2   2   3  674.93   17.90
  -2   2   3  695.13   18.60
   2   2  -3  695.43   19.40
   2  -2  -3  643.04   19.40
  -2  -2   3  703.13   18.40
  -2  -2   3  677.43   18.40
   2  -2  -3  683.63   19.50
  -2  -2   3  700.13   18.90
   2  -2  -3  701.53   18.60
  -2  -2   3  671.33   19.80
   2  -2  -3  691.93   18.80
   2  -2  -3  709.43   19.10
  -2   2   2  228.68    6.80
  -2   2   2  220.88    7.00
   2   2  -2  230.68    6.70
  -2   2   2  230.38    7.60
   2   2  -2  231.68    6.80
   2   2  -2  226.68    6.30
  -2   2   2  230.08    7.40
  -2   2   2  227.78    7.40
   2   2  -2  225.78    7.70
   2   2  -2  228.78    7.40
   2   2  -2  224.18    7.80
  -2   2   2  233.28    7.50
   2   2  -2  218.58    7.50
  -2   2   2  231.48    6.90
   2   2  -2  233.78    7.30
  -2  -2   2  221.78    6.90
  -2  -2   2  222.18    7.20
   2  -2  -2  225.18    7.20
  -2  -2   2  209.68    8.00
   2  -2  -2  234.18    7.10
  -2  -2   2  218.78    6.80
   2  -2  -2  229.28    7.70
   2  -2  -2  217.78    7.70
   2   2  -1   11.10    1.50
  -2   2   1    8.40    1.60
   2   2  -1   13.70    2.10
   2   2  -1   13.50    1.60
  -2   2   1   11.00    1.80
   2   2  -1   10.50    1.60
  -2   2   1    7.20    1.40
  -2   2   1   11.50    1.70
  -2   2   1    8.20    1.70
   2   2  -1   13.30    2.00
  -2   2   1    9.30    1.60
   2   2  -1   11.70    1.90
  -2   2   1    7.90    1.80
  -2   2   1    8.00    1.20
   2   2  -1   13.00    1.50
   2  -2  -1   11.70    2.00
  -2  -2   1    7.10    1.90
  -2  -2   1   10.40    2.00
  -2  -2   1    9.50    1.50
  -2  -2   1   10.00    1.80
   2  -2  -1   10.40    2.10
  -2  -2   1    8.60    1.40
   2  -2  -1    7.70    1.80
   2  -2  -1   10.40    1.60
  -2   2   0   85.59    4.20
  -2   2   0   83.99    3.70
   2   2   0   73.59    3.60
  -2   2   0   78.89    3.60
  -2   2   0   77.19    3.70
   2   2   0   84.89    3.40
   2   2   0   84.49    2.90
  -2   2   0   78.29    3.80
   2   2   0   78.49    3.70
  -2   2   0   81.89    3.30
  -2   2   0   82.59    3.00
  -2   2   0   82.79    3.90
   2   2   0   85.69    3.60
   2   2   0   81.39    3.90
   2   2   0   87.89    4.10
  -2  -2   0   84.09    4.20
   2  -2   0   81.09    3.60
  -2  -2   0   77.69    4.10
  -2  -2   0   83.69    4.10
  -2  -2   0   82.89    3.60
  -2  -2   0   83.29    3.40
   2  -2   0   81.19    3.70
  -2  -2   0   80.39    3.60
   2  -2   0   79.49    4.30
   2  -2   0   90.89    4.10
   2   2   1   13.10    1.60
  -2   2  -1   16.30    1.90
  -2   2  -1   10.00    1.90
   2   2   1   21.00    2.30
   2   2   1   16.80    2.10
   2   2   1   14.30    2.00
   2   2   1   14.70    2.00
  -2   2  -1   15.40    1.50
  -2   2  -1   11.40    1.90
  -2   2  -1   13.40    1.80
  -2   2  -1   17.80    1.90
   2   2   1   17.20    2.00
  -2  -2  -1   18.60    2.50
   2  -2   1   16.40    2.10
   2  -2   1   10.50    1.90
  -2  -2  -1   17.80    2.40
  -2  -2  -1   11.20    1.80
  -2  -2  -1   17.10    2.00
   2  -2   1   12.80    1.50
   2  -2   1   15.80    2.40
  -2  -2  -1   15.70    1.60
   2  -2   1   15.30    1.80
  -2   2  -2   56.69    3.20
  -2   2  -2   60.79    3.10
   2   2   2   58.99    3.30
   2   2   2   59.79    2.70
   2   2   2   58.99    3.50
  -2   2  -2   55.69    4.00
  -2   2  -2   62.29    2.50
  -2   2  -2   60.39    2.60
  -2   2  -2   61.39    2.20
  -2   2  -2   60.49    3.10
  -2   2  -2   54.89    3.60
   2   2   2   58.49    3.50
   2   2   2   59.79    2.80
   2   2   2   62.09    2.20
   2   2   2   55.69    3.10
  -2   2  -2   58.89    2.90
   2   2   2   58.39    3.50
   2  -2   2   59.29    3.10
   2  -2   2   57.39    3.40
   2  -2   2   64.89    4.30
  -2  -2  -2   51.89    3.10
   2  -2   2   59.49    2.50
  -2  -2  -2   53.69    3.80
  -2  -2  -2   55.89    3.70
  -2  -2  -2   61.99    2.70
  -2  -2  -2   58.59    3.20
   2  -2   2   63.19    2.80
   2   2   3    8.90    0.90
  -2   2  -3    8.10    1.20
   2   2   3    6.40    1.80
   2   2   3    6.30    1.30
  -2   2  -3    5.50    1.90
   2   2   3    5.80    2.00
   2   2   3    7.30    1.30
   2   2   3    6.70    1.30
   2   2   3    4.40    1.30
  -2   2  -3    6.40    1.30
   2   2   3    8.50    1.80
   2   2   3   10.20    1.80
  -2   2  -3    7.80    1.30
  -2   2  -3    5.30    2.00
  -2   2  -3    5.60    1.30
  -2   2  -3    7.20    1.00
  -2   2  -3    9.40    0.70
  -2   2  -3    9.00    1.70
  -2   2  -3    8.20    1.70
   2   2   3    4.70    1.00
   2  -2   3    7.70    1.10
  -2  -2  -3    8.40    1.30
  -2  -2  -3    9.90    2.10
   2  -2   3    7.60    1.80
  -2  -2  -3   12.30    2.30
   2  -2   3    6.90    2.40
  -2  -2  -3    6.00    1.50
  -2  -2  -3    7.60    1.30
   2  -2   3    5.70    1.30
  -2   2  -4  294.67    9.50
  -2   2  -4  309.07    8.40
   2   2   4  307.97    9.30
  -2   2  -4  310.67    9.30
  -2   2  -4  306.87   10.60
   2   2   4  305.87    8.20
   2   2   4  287.57    9.70
  -2   2  -4  310.37   10.20
   2   2   4  303.97   10.00
  -2   2  -4  313.77    8.70
   2   2   4  310.27    8.80
   2   2   4  297.47    9.60
   2   2   4  302.67    9.20
   2   2   4  302.17    8.10
  -2   2  -4  306.17    8.80
  -2  -2  -4  287.37    9.60
   2  -2   4  290.97    9.20
   2  -2   4  290.27   10.20
   2  -2   4  306.37    8.60
   2  -2   4  305.87    9.60
   2  -2   4  312.87    8.80
  -2  -2  -4  300.37    8.60
  -2  -2  -4  311.77   10.20
  -2  -2  -4  294.97    9.80
  -2  -2  -4  299.67    8.10
  -2  -2  -4  297.77    9.00
   2   2   5   52.29    2.60
   2   2   5   64.99    3.60
  -2   2  -5   45.10    3.70
   2   2   5   48.00    2.10
   2   2   5   53.49    2.30
   2   2   5   53.19    1.90
  -2   2  -5   49.10    3.80
  -2   2  -5   44.60    3.00
   2   2   5   50.19    4.30
  -2   2  -5   50.19    2.80
   2   2   5   48.90    3.30
  -2   2  -5   51.99    4.60
  -2   2  -5   55.29    2.40
   2  -2   5   50.29    2.60
   2  -2   5   51.99    2.40
   2  -2   5   48.70    3.30
   2  -2   5   48.30    4.40
  -2  -2  -5   52.99    4.40
  -2  -2  -5   51.59    1.90
  -2  -2  -5   53.59    2.90
  -2  -2  -5   53.59    3.70
  -2  -2  -5   54.29    3.90
   2  -2   5   49.10    3.20
  -2  -2  -5   51.49    3.00
  -2   2  -6 2146.29   58.19
  -2   2  -6 2121.09   56.09
   2   2   6 2351.56   57.79
   2   2   6 2137.29   55.39
   2   2   6 2241.58   56.89
   2   2   6 2179.38   56.79
   2   2   6 2253.67   57.39
  -2   2  -6 2139.59   56.99
   2   2   6 2133.59   55.59
  -2   2  -6 2133.19   55.79
  -2   2  -6 2189.18   56.89
   2   2   6 2141.89   55.29
  -2   2  -6 2175.28   57.69
   2   2   6 2137.89   56.09
   2  -2   6 2123.49   55.69
   2  -2   6 2205.98   57.79
   2  -2   6 2247.68   56.29
   2  -2   6 2161.58   56.99
  -2  -2  -6 2200.78   55.39
   2  -2   6 2123.29   56.49
  -2  -2  -6 2145.19   56.99
  -2  -2  -6 2069.89   56.19
  -2  -2  -6 2029.30   55.29
  -2  -2  -6 2239.98   56.79
  -2  -2  -6 2203.18   57.69
   2  -2   6 2209.18   57.19
  -2  -2  -6 2183.38   57.59
   2   2   7  779.72   22.90
  -2   2  -7  828.62   23.10
  -2   2  -7  821.22   21.70
   2   2   7  814.02   21.50
   2   2   7  791.62   22.60
  -2   2  -7  787.12   22.60
   2   2   7  820.12   21.10
  -2   2  -7  807.02   23.40
   2   2   7  809.02   21.90
   2   2   7  803.02   22.80
  -2   2  -7  829.62   24.50
   2   2   7  800.42   23.60
  -2   2  -7  798.22   22.00
   2  -2   7  791.02   23.00
  -2  -2  -7  794.62   22.10
   2  -2   7  772.32   21.40
   2  -2   7  855.61   23.90
  -2  -2  -7  797.42   22.60
  -2  -2  -7  807.82   23.50
  -2  -2  -7  791.02   20.90
  -2  -2  -7  833.12   23.00
   2  -2   7  849.72   23.00
   2  -2   7  826.62   22.10
  -2  -2  -7  777.22   23.40
  -2  -2  -7  809.52   21.20
   2  -2   7  815.72   20.70
   2   2   8  567.14   17.90
  -2   2  -8  550.44   16.20
  -2   2  -8  568.64   17.10
   2   2   8  530.15   16.70
  -2   2  -8  566.54   17.30
   2   2   8  560.14   15.80
  -2   2  -8  535.75   16.60
  -2   2  -8  561.54   18.60
   2   2   8  586.44   17.10
   2   2   8  524.95   16.50
   2   2   8  564.74   15.60
  -2   2  -8  569.24   15.70
  -2  -2  -8  565.04   17.60
   2  -2   8  568.44   15.30
   2  -2   8  567.24   14.70
   2  -2   8  525.25   17.00
  -2  -2  -8  579.54   15.20
  -2  -2  -8  554.54   16.50
   2  -2   8  563.34   17.90
  -2  -2  -8  559.74   16.00
   2  -2   8  584.74   16.10
  -2  -2  -8  585.74   17.00
   2  -2   8  556.34   17.10
  -2  -2  -8  530.75   17.50
  -2  -2  -8  550.04   14.70
   2   2   9   25.20    2.70
  -2   2  -9   14.10    2.40
  -2   2  -9   23.10    3.70
  -2   2  -9   19.00    4.00
  -2   2  -9   18.60    2.40
   2   2   9   23.30    2.40
  -2   2  -9   15.40    2.60
   2   2   9   22.70    3.90
   2   2   9   15.80    3.10
  -2   2  -9   18.10    2.90
   2   2   9   17.40    2.90
  -2  -2  -9   19.60    2.80
  -2  -2  -9   24.10    2.80
   2  -2   9   21.40    2.60
  -2  -2  -9   30.70    3.90
  -2  -2  -9   20.60    1.30
   2  -2   9   22.80    2.30
  -2  -2  -9   22.60    4.30
   2  -2   9   17.50    4.00
   2  -2   9   20.30    1.50
  -2  -2  -9   20.50    1.80
   2  -2   9   15.80    3.30
   2   2  10  275.67   10.50
   2   2  10  271.77    9.10
   2   2  10  264.07   11.30
  -2   2 -10  265.57    9.60
   2   2  10  259.37    9.00
  -2   2 -10  273.27    8.80
  -2   2 -10  276.47   10.60
  -2   2 -10  263.07   11.30
  -2   2 -10  244.48   10.00
   2  -2  10  266.17    8.40
   2  -2  10  263.27   11.30
   2  -2  10  279.77    7.70
  -2  -2 -10  266.07    9.30
  -2  -2 -10  276.37   10.10
  -2  -2 -10  269.07   11.10
   2  -2  10  271.47   10.50
  -2  -2 -10  271.87    8.20
  -2  -2 -10  257.57    7.40
   2  -2  10  260.57    9.10
   2   2  11   22.80    4.30
   2   2  11   17.70    2.90
  -2   2 -11   26.80    4.20
  -2   2 -11   32.80    3.20
   2   2  11   33.30    4.60
  -2   2 -11   25.60    4.60
  -2   2 -11   31.80    4.00
  -2  -2 -11   30.30    4.00
  -2  -2 -11   29.50    3.30
   2  -2  11   29.60    4.90
  -2  -2 -11   31.50    5.00
  -2  -2 -11   28.40    2.40
   2  -2  11   30.90    3.20
  -2  -2 -11   23.80    1.60
   2  -2  11   33.20    2.00
   2  -2  11   22.50    4.20
  -2   2 -12   31.50    4.10
   2   2  12   35.60    5.20
  -2   2 -12   27.60    5.40
  -2   2 -12   34.40    3.50
  -2   2 -12   34.40    4.60
   2   2  12   22.50    4.40
  -2  -2 -12   40.70    3.90
   2  -2  12   37.20    4.80
  -2  -2 -12   34.50    2.70
   2  -2  12   35.90    2.30
  -2  -2 -12   33.30    1.90
   2  -2  12   32.30    5.20
  -2  -2 -12   34.50    4.40
   2  -2  12   34.20    3.60
  -2  -2 -12   31.50    5.30
  -2   2 -13   -4.90    4.10
   2   2  13    0.00    4.00
  -2   2 -13   -2.40    3.00
  -2   2 -13   -4.10    2.10
  -2   2 -13    1.10    3.30
   2   2  13    2.00    3.80
  -2  -2 -13    0.50    1.60
   2  -2  13   -0.70    4.10
   2  -2  13    1.70    1.20
  -2  -2 -13    7.50    4.70
   2  -2  13    4.00    3.90
  -2  -2 -13    1.80    2.70
   2  -2  13    1.10    2.60
  -2  -2 -13   -1.80    0.90
  -2   2 -14   13.60    3.80
  -2   2 -14   14.00    3.10
   2   2  14   18.90    5.00
  -2   2 -14   10.90    5.00
  -2   2 -14   20.40    4.30
   2   2  14   19.90    4.50
   2  -2  14   18.40    3.20
  -2  -2 -14   24.90    3.60
  -2  -2 -14   22.30    5.60
  -2  -2 -14   14.90    2.30
   2  -2  14   24.20    5.40
  -2  -2 -14   15.10    1.50
   2  -2  14   11.70    4.50
  -2   2 -15  231.18   10.60
   2   2  15  221.58   11.90
   2   2  15  220.88   11.60
  -2   2 -15  216.08   12.80
  -2   2 -15  228.38   11.00
  -2  -2 -15  197.38    6.80
  -2  -2 -15  228.08    9.70
   2  -2  15  227.88    7.30
   2  -2  15  229.78   11.70
  -2  -2 -15  236.88   12.00
   2  -2  15  203.68    8.70
   2  -2  15  232.68   11.90
  -2   2 -16   17.40    4.00
  -2   2 -16   12.50    5.80
  -2   2 -16   10.90    4.60
   2   2  16    9.50    5.30
  -2   2 -16   13.20    4.70
   2   2  16    0.50    4.60
  -2  -2 -16   10.50    5.30
   2  -2  16   10.20    3.10
   2  -2  16   10.90    5.30
  -2  -2 -16   11.60    3.60
  -2  -2 -16    9.70    1.50
   2  -2  16   12.30    5.30
  -2   2 -17   16.50    4.20
   2   2  17   16.50    6.00
   2   2  17   15.00    5.40
  -2   2 -17    7.70    5.60
  -2   2 -17   16.00    5.30
  -2   2 -17   13.50    4.90
   2  -2  17    3.90    5.60
  -2  -2 -17   24.90    6.80
  -2  -2 -17   14.30    4.10
   2  -2  17   14.80    3.20
   2  -2  17    6.80    5.60
  -2  -2 -17    9.40    1.50
   2   2  18   11.40    6.40
  -2   2 -18   10.60    5.20
  -2   2 -18    6.00    5.50
   2   2  18    7.50    5.50
  -2   2 -18   12.20    4.30
  -2   2 -18    9.50    5.00
   2  -2  18    3.60    3.10
   2  -2  18    9.80    5.30
   2  -2  18    7.20    5.90
  -2  -2 -18    6.40    5.90
  -2  -2 -18    4.40    4.00
   2   2  19   33.30    7.50
  -2   2 -19   28.20    6.20
  -2   2 -19   18.40    6.30
  -2   2 -19   30.40    5.60
  -2   2 -19   32.30    6.70
   2   2  19   23.40    6.40
   2  -2  19   24.10    6.60
   2  -2  19   25.80    6.70
   2  -2  19   19.10    3.90
  -2  -2 -19   36.90    6.80
  -2  -2 -19   38.00    5.20
  -2  -2 -19   29.60    7.40
   2   2  20    4.50    6.40
  -2   2 -20   -1.40    6.00
   2   2  20   -1.70    7.00
  -2   2 -20   -6.50    6.20
  -2   2 -20    7.30    5.10
  -2   2 -20    7.70    5.40
  -2  -2 -20    1.30    5.70
   2  -2  20    0.30    6.50
   2  -2  20   10.50    6.40
  -2  -2 -20    2.40    4.60
   2  -2  20    0.30    3.60
  -2  -2 -20   10.00    7.50
  -2   2 -21   64.89    8.00
  -2   2 -21   60.99    8.60
   2   2  21   78.79   10.40
  -2   2 -21   65.79    8.80
  -2   2 -21   72.79    9.70
   2   2  21   67.39    9.20
  -2  -2 -21   62.59    9.60
  -2  -2 -21   76.59    8.80
   2  -2  21   68.19    9.30
  -2  -2 -21   65.39    6.90
   2  -2  21   85.99   10.30
   2  -2  21   73.69    7.90
   2   3 -21    7.90    7.20
   2   3 -21    3.80    7.90
  -2   3  21    9.70    7.30
   2   3 -21    8.20    6.40
  -2   3  21    2.50    7.80
   2  -3 -21   -0.20    4.90
   2  -3 -21   -4.80    9.10
  -2  -3  21    0.30    9.50
  -2  -3  21  -10.30    5.30
   2  -3 -21    2.10    6.70
  -2  -3  21   -4.90    6.80
   2   3 -20   34.10    6.70
  -2   3  20   33.80    8.60
  -2   3  20   32.40    7.80
   2   3 -20   35.50    8.30
   2   3 -20   46.50    8.00
   2  -3 -20   30.30    5.20
   2  -3 -20   51.39   10.20
  -2  -3  20   33.50    5.50
  -2  -3  20   36.70    7.80
  -2  -3  20   40.80   10.20
   2  -3 -20   13.10    7.00
   2   3 -19   14.60    6.30
   2   3 -19   13.40    5.70
  -2   3  19   21.50    7.30
   2   3 -19   13.30    8.00
  -2   3  19   12.30    6.80
   2  -3 -19   20.60    7.80
  -2  -3  19    8.70    4.50
   2  -3 -19    5.90    6.10
  -2  -3  19   17.10    6.60
   2  -3 -19   15.60    4.30
  -2  -3  19   11.20    8.60
   2   3 -18   26.70    6.50
   2   3 -18   28.60    6.50
  -2   3  18   27.20    6.00
  -2   3  18   18.50    7.20
   2   3 -18    5.30    7.50
  -2   3  18   19.30    6.40
  -2  -3  18   14.80    4.60
  -2  -3  18   28.80    8.20
   2  -3 -18   18.30    7.80
   2  -3 -18   19.10    4.10
  -2  -3  18   18.80    6.50
   2  -3 -18   16.30    5.60
  -2   3  17    7.10    4.50
   2   3 -17   -0.80    5.30
   2   3 -17   10.30    5.30
  -2   3  17   -2.00    5.80
   2   3 -17    2.60    6.70
  -2   3  17    3.40    5.90
  -2  -3  17    3.90    5.60
   2  -3 -17    1.30    3.00
   2  -3 -17    6.30    6.70
  -2  -3  17   -5.80    6.40
  -2  -3  17    1.20    1.70
   2  -3 -17   -2.20    5.10
   2   3 -16   25.10    5.70
   2   3 -16   28.70    5.50
  -2   3  16   28.40    3.10
  -2   3  16   23.40    5.80
  -2   3  16   20.70    6.40
   2   3 -16   37.30    8.00
  -2   3  16   26.30    5.10
   2  -3 -16   22.40    3.60
  -2  -3  16   30.10    5.90
  -2  -3  16   20.20    6.60
  -2  -3  16   20.00    4.20
   2  -3 -16   35.30    7.60
   2  -3 -16   35.20    6.10
  -2  -3  16   22.00    2.00
  -2   3  15   86.29    4.20
   2   3 -15   99.99    8.10
  -2   3  15  103.39    9.00
   2   3 -15   98.59    9.10
  -2   3  15   75.59    4.20
  -2   3  15   95.59   10.40
  -2   3  15   88.29    7.90
   2   3 -15   88.09   11.10
  -2  -3  15   83.59   10.70
   2  -3 -15   95.69    9.90
   2  -3 -15   88.39    8.10
   2  -3 -15   84.49    6.20
  -2  -3  15   77.69    8.30
  -2  -3  15   59.39    6.00
  -2  -3  15   67.09    3.40
  -2   3  14   -5.10    3.90
  -2   3  14    0.80    1.80
   2   3 -14   -6.20    5.30
   2   3 -14   -1.30    3.50
  -2   3  14   -8.60    4.60
   2   3 -14   -5.30    4.20
  -2   3  14    3.40    3.70
   2  -3 -14   -2.10    4.90
   2  -3 -14    2.10    4.30
  -2  -3  14   -5.80    2.80
   2  -3 -14    0.20    2.60
  -2  -3  14    1.20    4.10
  -2  -3  14   -3.70    5.20
   2   3 -13   -3.50    3.20
   2   3 -13   -3.80    4.80
  -2   3  13   -1.40    4.10
  -2   3  13    1.60    1.60
  -2   3  13   -8.00    4.20
  -2   3  13   -2.60    2.10
  -2   3  13    2.80    3.40
   2   3 -13   -8.20    3.60
   2  -3 -13    2.70    2.70
   2  -3 -13    2.70    3.60
   2  -3 -13   -1.50    1.90
  -2  -3  13   -0.10    0.90
   2  -3 -13   -2.40    4.80
  -2  -3  13    1.10    5.60
  -2  -3  13    0.00    2.90
  -2  -3  13   -2.50    1.40
  -2  -3  13   -3.80    3.50
   2   3 -12   49.50    6.00
  -2   3  12   51.89    3.90
  -2   3  12   58.99    3.60
  -2   3  12   58.89    6.10
  -2   3  12   62.39    7.20
  -2   3  12   46.90    6.20
   2   3 -12   53.79    6.40
   2   3 -12   50.59    7.20
  -2  -3  12   49.60    2.20
   2  -3 -12   59.99    3.90
  -2  -3  12   49.10    6.80
   2  -3 -12   54.89    5.40
   2  -3 -12   64.99    7.40
  -2  -3  12   52.29    3.00
   2  -3 -12   58.39    6.50
  -2  -3  12   60.59    6.60
  -2  -3  12   56.89    5.70
  -2   3  11   15.70    2.10
  -2   3  11    6.60    3.80
  -2   3  11   14.70    3.60
   2   3 -11   18.20    3.90
  -2   3  11   14.20    2.10
  -2   3  11    6.50    4.20
   2   3 -11   19.10    4.50
  -2  -3  11   21.40    3.50
  -2  -3  11   18.80    5.60
   2  -3 -11   19.00    4.00
   2  -3 -11   16.80    2.50
   2  -3 -11   14.30    2.10
  -2  -3  11   16.70    1.80
  -2  -3  11   19.20    3.90
   2  -3 -11   19.80    5.00
  -2   3  10   10.50    4.20
  -2   3  10    4.90    1.50
   2   3 -10    3.80    2.20
  -2   3  10    4.90    1.70
   2   3 -10    6.10    3.10
  -2   3  10    2.90    2.70
   2   3 -10    4.30    3.40
  -2   3  10    1.20    4.30
  -2  -3  10    2.60    4.90
   2  -3 -10    4.60    4.30
   2  -3 -10    4.30    1.60
   2  -3 -10    7.00    1.80
  -2  -3  10    6.80    2.40
  -2  -3  10    7.70    3.20
   2  -3 -10    2.40    3.20
  -2  -3  10    6.00    1.20
   2   3  -9  115.69    6.50
   2   3  -9  100.49    4.30
  -2   3   9  107.29    4.90
   2   3  -9  109.19    5.40
  -2   3   9  103.39    4.30
  -2   3   9  104.39    8.20
  -2   3   9  115.69    5.40
   2   3  -9  117.59    7.30
  -2   3   9  108.89    7.10
  -2  -3   9  117.89    7.00
   2  -3  -9  101.69    7.80
  -2  -3   9  111.69    4.10
   2  -3  -9  112.79    6.70
   2  -3  -9  112.69    4.60
  -2  -3   9  115.79    5.20
  -2  -3   9  122.99    9.00
   2   3  -8 3146.49   81.29
  -2   3   8 3102.49   81.29
   2   3  -8 3280.27   83.99
  -2   3   8 2716.63   82.29
  -2   3   8 3177.38   83.29
  -2   3   8 3247.07   82.19
   2   3  -8 3192.18   82.59
  -2   3   8 3293.67   84.69
   2   3  -8 3112.39   82.29
  -2   3   8 3135.69   81.79
  -2  -3   8 3270.57   84.99
  -2  -3   8 3372.96   82.79
  -2  -3   8 3130.29   81.99
   2  -3  -8 3166.38   84.19
  -2  -3   8 3185.88   82.89
   2  -3  -8 3214.48   81.89
   2  -3  -8 3220.48   83.09
  -2  -3   8 3205.38   81.39
  -2   3   7  420.16   15.20
   2   3  -7  402.76   12.70
   2   3  -7  444.16   14.70
  -2   3   7  427.46   13.90
  -2   3   7  436.66   11.80
   2   3  -7  433.86   13.40
  -2   3   7  426.06   12.80
   2   3  -7  407.56   11.70
  -2   3   7  429.06   12.40
  -2   3   7  418.26   13.10
  -2  -3   7  411.56   13.10
  -2  -3   7  432.26   15.70
  -2  -3   7  415.16   12.50
   2  -3  -7  425.86   14.90
   2  -3  -7  438.26   12.40
   2  -3  -7  429.06   13.80
  -2  -3   7  430.26   11.90
   2  -3  -7  416.96   13.60
  -2   3   6    6.40    2.70
   2   3  -6    8.10    1.50
   2   3  -6    9.60    2.60
   2   3  -6    5.80    2.80
  -2   3   6    6.70    2.80
   2   3  -6    9.10    2.40
   2   3  -6    7.70    3.10
   2   3  -6    8.90    1.20
  -2   3   6    6.00    1.80
  -2   3   6    7.00    1.10
  -2   3   6    7.90    3.50
   2   3  -6    4.40    2.80
  -2   3   6    6.70    2.90
  -2   3   6    7.30    1.60
  -2   3   6    8.30    1.90
  -2  -3   6    5.80    1.20
   2  -3  -6    7.50    2.60
   2  -3  -6    7.00    2.00
   2  -3  -6    8.30    1.40
  -2  -3   6    8.00    4.10
   2  -3  -6   10.20    3.80
  -2  -3   6    7.10    1.60
  -2  -3   6    5.10    1.70
   2   3  -5   -0.60    1.50
   2   3  -5    0.00    2.00
   2   3  -5   -1.70    2.10
   2   3  -5    1.60    2.00
  -2   3   5    1.20    0.70
  -2   3   5   -1.20    1.50
   2   3  -5    2.70    2.00
   2   3  -5    0.40    0.80
  -2   3   5    0.10    2.40
   2   3  -5    1.60    1.20
  -2   3   5    0.40    1.30
   2   3  -5   -0.20    2.70
  -2   3   5   -4.10    2.00
  -2   3   5   -0.20    1.30
  -2   3   5    0.40    2.10
  -2   3   5    3.90    3.20
  -2   3   5    2.60    1.30
  -2   3   5    0.70    0.80
   2  -3  -5    1.20    3.00
  -2  -3   5    1.00    0.90
   2  -3  -5    0.00    0.90
   2  -3  -5   -1.30    2.20
  -2  -3   5    0.90    3.70
   2  -3  -5    1.50    1.40
  -2  -3   5    2.50    1.40
   2  -3  -5    2.10    2.70
  -2  -3   5   -1.20    1.30
  -2   3   4  152.48    5.50
   2   3  -4  143.39    4.30
   2   3  -4  151.38    6.10
   2   3  -4  141.59    6.00
   2   3  -4  147.79    4.90
   2   3  -4  150.68    5.20
  -2   3   4  143.49    6.20
  -2   3   4  149.29    6.50
  -2   3   4  149.39    5.60
   2   3  -4  147.79    7.00
  -2   3   4  149.29    4.80
   2   3  -4  150.48    4.20
   2   3  -4  146.29    6.40
   2   3  -4  143.59    7.00
  -2   3   4  148.89    6.10
  -2   3   4  158.58    7.60
   2   3  -4  154.38    5.20
  -2   3   4  158.58    5.40
  -2   3   4  141.49    4.80
  -2   3   4  144.99    6.50
   2  -3  -4  136.49    6.20
  -2  -3   4  146.39    5.20
  -2  -3   4  154.18    5.80
   2  -3  -4  157.78    7.50
   2  -3  -4  157.88    6.00
  -2  -3   4  147.59    5.60
   2  -3  -4  144.19    5.40
  -2  -3   4  154.98    8.20
   2  -3  -4  154.38    7.60
   2   3  -3 1064.09   28.30
   2   3  -3 1059.39   28.80
   2   3  -3 1079.49   28.10
  -2   3   3 1059.29   29.50
   2   3  -3 1059.39   29.50
  -2   3   3 1057.79   28.20
   2   3  -3 1055.99   28.00
   2   3  -3 1052.19   29.20
   2   3  -3 1030.20   27.60
  -2   3   3 1064.49   29.30
  -2   3   3 1055.29   28.60
  -2   3   3 1076.59   29.00
  -2   3   3 1107.49   29.90
  -2   3   3 1054.69   28.30
   2   3  -3 1013.40   29.40
  -2   3   3 1100.29   29.40
   2   3  -3 1048.90   29.80
   2  -3  -3 1044.10   28.50
  -2  -3   3 1119.59   30.50
   2  -3  -3 1089.19   29.80
   2  -3  -3 1020.20   29.00
   2  -3  -3 1093.79   29.80
  -2  -3   3 1072.49   29.60
  -2  -3   3 1051.19   28.80
  -2  -3   3 1086.09   28.40
  -2  -3   3 1015.60   28.50
  -2   3   2 1790.32   46.50
   2   3  -2 1777.12   46.60
   2   3  -2 1762.62   47.60
  -2   3   2 1795.62   46.90
   2   3  -2 1811.52   46.80
  -2   3   2 1775.62   47.20
  -2   3   2 1894.11   47.80
  -2   3   2 1826.32   47.10
  -2   3   2 1737.93   47.50
   2   3  -2 1786.92   46.30
   2   3  -2 1789.42   47.10
  -2   3   2 1769.52   46.70
   2   3  -2 1778.82   47.70
   2   3  -2 1776.02   47.70
   2   3  -2 1788.42   48.10
  -2   3   2 1826.42   47.80
  -2  -3   2 1818.42   48.40
   2  -3  -2 1866.51   48.00
   2  -3  -2 1759.72   47.20
  -2  -3   2 1636.74   47.60
   2  -3  -2 1788.92   47.80
   2  -3  -2 1779.72   47.50
  -2  -3   2 1844.62   46.90
  -2  -3   2 1748.23   46.90
  -2   3   1 1757.62   46.10
  -2   3   1 1726.43   46.10
  -2   3   1 1772.42   46.40
   2   3  -1 1766.82   45.60
   2   3  -1 1727.13   45.70
  -2   3   1 1748.93   46.90
   2   3  -1 1778.42   46.70
   2   3  -1 1753.62   45.90
  -2   3   1 1744.43   46.20
  -2   3   1 1766.12   45.90
  -2   3   1 1746.83   45.60
   2   3  -1 1806.62   46.80
   2   3  -1 1722.93   46.00
   2   3  -1 1788.92   46.90
  -2   3   1 1775.62   46.50
  -2  -3   1 1721.63   46.00
  -2  -3   1 1741.63   46.50
   2  -3  -1 1694.03   46.20
   2  -3  -1 1716.73   46.60
   2  -3  -1 1738.83   46.80
  -2  -3   1 1717.83   47.00
  -2  -3   1 1767.42   46.80
   2  -3  -1 1715.73   46.50
   2   3   0 1062.09   29.30
  -2   3   0 1082.19   28.90
  -2   3   0 1080.79   29.70
  -2   3   0 1073.29   29.20
   2   3   0 1035.60   28.40
   2   3   0 1070.29   28.70
  -2   3   0 1062.49   29.00
  -2   3   0 1072.49   28.80
  -2   3   0 1073.29   28.90
   2   3   0 1063.69   29.20
   2   3   0 1079.39   29.40
   2   3   0 1075.79   28.00
   2   3   0 1036.10   28.70
   2   3   0 1085.89   28.80
  -2   3   0 1053.09   28.40
  -2   3   0 1064.89   28.10
  -2  -3   0 1041.20   29.40
  -2  -3   0 1058.79   29.50
  -2  -3   0 1068.59   29.40
  -2  -3   0 1036.80   28.80
   2  -3   0 1039.20   29.00
   2  -3   0 1063.89   29.60
   2  -3   0 1030.40   29.30
   2  -3   0 1038.50   28.80
   2   3   1   37.20    3.10
  -2   3  -1   35.70    2.40
   2   3   1   37.80    3.30
   2   3   1   36.60    3.10
  -2   3  -1   41.30    3.10
   2   3   1   43.30    2.50
   2   3   1   39.60    3.00
  -2   3  -1   40.40    3.80
  -2   3  -1   38.70    3.00
  -2   3  -1   29.80    3.60
  -2   3  -1   34.60    2.90
  -2   3  -1   39.30    3.00
   2   3   1   39.80    3.40
  -2  -3  -1   39.00    4.10
  -2  -3  -1   38.00    3.40
   2  -3   1   42.50    3.90
   2  -3   1   42.60    4.20
   2  -3   1   38.10    3.10
   2  -3   1   34.50    3.40
  -2  -3  -1   34.60    4.00
  -2  -3  -1   40.60    3.60
  -2   3  -2   32.30    2.30
  -2   3  -2   34.70    3.00
  -2   3  -2   22.70    3.00
   2   3   2   28.90    3.30
   2   3   2   26.50    3.40
  -2   3  -2   25.90    2.80
  -2   3  -2   29.00    2.10
  -2   3  -2   29.70    2.60
   2   3   2   28.90    3.70
   2   3   2   27.20    3.00
   2   3   2   30.00    2.90
   2   3   2   25.90    2.40
  -2   3  -2   27.30    3.40
  -2   3  -2   29.20    2.70
   2   3   2   26.20    2.80
   2   3   2   28.80    2.10
  -2  -3  -2   25.80    3.40
  -2  -3  -2   27.90    3.30
   2  -3   2   20.00    3.30
   2  -3   2   26.50    3.60
  -2  -3  -2   23.70    3.60
   2  -3   2   29.90    2.90
  -2   3  -3  515.35   16.50
  -2   3  -3  503.15   15.40
  -2   3  -3  532.45   16.80
  -2   3  -3  533.45   15.10
   2   3   3  543.45   15.80
   2   3   3  518.95   14.80
   2   3   3  499.85   15.80
  -2   3  -3  530.95   14.30
  -2   3  -3  515.55   13.90
   2   3   3  530.15   15.40
   2   3   3  502.25   16.00
  -2   3  -3  520.75   15.50
   2   3   3  530.45   16.10
   2   3   3  519.65   13.90
  -2   3  -3  516.65   14.40
   2   3   3  521.55   14.60
   2   3   3  523.25   15.20
  -2   3  -3  525.15   15.00
  -2  -3  -3  518.65   14.70
   2  -3   3  535.05   17.00
   2  -3   3  517.95   14.50
  -2  -3  -3  509.45   15.20
   2  -3   3  519.75   15.30
   2  -3   3  514.95   15.60
  -2  -3  -3  519.75   16.50
   2   3   4  637.34   18.40
   2   3   4  603.84   15.60
  -2   3  -4  586.74   18.50
   2   3   4  587.44   17.20
   2   3   4  594.84   16.50
  -2   3  -4  602.24   16.80
  -2   3  -4  584.34   17.40
  -2   3  -4  612.24   17.70
   2   3   4  582.04   18.00
   2   3   4  588.04   16.80
  -2   3  -4  582.04   17.00
  -2   3  -4  587.04   15.40
  -2   3  -4  585.54   15.90
   2   3   4  535.45   17.80
  -2   3  -4  588.04   19.00
  -2   3  -4  590.04   16.30
  -2   3  -4  607.04   16.90
   2   3   4  594.44   16.90
   2   3   4  587.14   16.10
   2   3   4  581.14   17.70
  -2  -3  -4  587.34   16.70
  -2  -3  -4  627.74   17.90
  -2  -3  -4  604.64   18.50
   2  -3   4  585.24   17.40
   2  -3   4  605.94   16.50
  -2  -3  -4  573.14   16.70
  -2  -3  -4  601.64   18.10
   2  -3   4  598.94   18.90
   2  -3   4  592.24   17.40
   2   3   5 2146.49   56.09
  -2   3  -5 2229.48   57.69
  -2   3  -5 2193.48   59.49
  -2   3  -5 2172.78   56.89
   2   3   5 2214.78   58.49
   2   3   5 2141.89   58.59
  -2   3  -5 2212.78   58.19
   2   3   5 2289.57   57.19
   2   3   5 2230.78   58.79
   2   3   5 2096.29   57.59
   2   3   5 2248.38   58.69
   2   3   5 2180.68   57.49
   2   3   5 2180.88   56.89
  -2   3  -5 2159.68   56.29
  -2   3  -5 2245.88   58.19
   2   3   5 2148.89   56.19
  -2   3  -5 2299.97   57.39
  -2   3  -5 2144.69   59.09
  -2  -3  -5 2155.48   58.79
   2  -3   5 2228.28   59.29
  -2  -3  -5 2196.38   57.39
   2  -3   5 2195.78   57.79
  -2  -3  -5 2192.08   58.59
   2  -3   5 2225.28   57.09
  -2  -3  -5 2165.68   58.39
  -2  -3  -5 2257.77   56.99
   2  -3   5 2163.48   58.09
   2   3   6   13.00    1.70
   2   3   6   13.70    1.80
  -2   3  -6   10.40    1.80
   2   3   6   11.30    2.70
  -2   3  -6    6.10    3.10
  -2   3  -6   10.30    2.20
  -2   3  -6    8.40    2.30
   2   3   6    4.00    3.00
  -2   3  -6   11.40    3.00
  -2   3  -6   16.00    4.10
   2   3   6   11.50    1.20
   2   3   6    5.90    2.80
  -2   3  -6   11.80    1.30
   2   3   6   10.70    2.30
  -2   3  -6   12.10    1.90
   2   3   6   12.00    1.00
  -2  -3  -6    6.90    3.20
  -2  -3  -6   12.50    3.80
  -2  -3  -6    7.50    1.70
  -2  -3  -6   11.20    1.20
   2  -3   6   10.10    2.40
   2  -3   6   12.10    2.30
   2  -3   6   10.80    1.60
  -2  -3  -6   11.40    2.60
   2  -3   6   10.20    3.50
  -2   3  -7  423.26   15.60
  -2   3  -7  413.46   12.20
   2   3   7  417.96   13.30
   2   3   7  405.26   11.30
  -2   3  -7  432.26   14.00
  -2   3  -7  409.26   12.40
  -2   3  -7  406.76   11.50
   2   3   7  414.16   14.50
   2   3   7  399.46   11.90
   2   3   7  407.96   11.70
  -2   3  -7  397.56   12.90
  -2  -3  -7  398.96   12.70
  -2  -3  -7  425.66   14.80
   2  -3   7  405.36   14.90
  -2  -3  -7  398.46   13.70
   2  -3   7  406.76   13.20
  -2  -3  -7  402.86   11.20
   2  -3   7  411.06   12.30
  -2   3  -8    5.70    1.40
  -2   3  -8    5.60    1.70
   2   3   8    5.90    1.30
   2   3   8    7.00    3.70
   2   3   8    6.70    1.60
  -2   3  -8    5.10    3.20
  -2   3  -8   12.90    4.50
   2   3   8    7.50    3.00
   2   3   8    5.80    1.30
  -2   3  -8    5.70    2.30
  -2   3  -8    4.60    2.40
  -2  -3  -8    7.00    2.20
   2  -3   8    4.20    1.60
   2  -3   8   13.60    3.30
   2  -3   8    6.00    1.10
  -2  -3  -8    6.80    4.10
   2  -3   8    4.70    3.70
  -2  -3  -8    2.10    2.90
  -2  -3  -8    4.00    1.00
   2   3   9    5.90    3.30
  -2   3  -9    1.20    4.00
  -2   3  -9    0.90    2.50
   2   3   9    3.10    1.00
  -2   3  -9    5.60    3.40
   2   3   9    4.30    1.40
   2   3   9    0.30    3.80
   2   3   9    3.70    1.60
  -2   3  -9    2.00    1.30
  -2  -3  -9    3.30    3.50
  -2  -3  -9    0.70    4.20
   2  -3   9    0.20    4.10
   2  -3   9    3.90    3.00
   2  -3   9   -2.40    1.70
   2  -3   9    5.40    1.20
  -2  -3  -9    5.10    1.10
   2   3  10  907.91   24.80
   2   3  10  920.51   26.90
  -2   3 -10  927.31   25.90
  -2   3 -10  885.11   24.80
   2   3  10  930.61   28.00
  -2   3 -10  950.00   27.30
  -2   3 -10  937.41   29.10
   2   3  10  889.01   25.20
  -2  -3 -10  932.41   27.10
   2  -3  10  892.11   24.50
   2  -3  10  921.51   27.00
   2  -3  10  906.21   28.20
  -2  -3 -10  896.21   28.00
   2  -3  10  924.91   26.30
  -2  -3 -10  911.21   24.40
  -2  -3 -10  928.91   25.90
  -2   3 -11 1021.60   31.60
  -2   3 -11 1026.00   28.50
  -2   3 -11  984.90   27.30
   2   3  11  982.30   29.40
   2   3  11 1016.70   30.70
   2   3  11  983.10   27.40
  -2   3 -11 1015.40   29.70
   2  -3  11 1018.20   29.60
  -2  -3 -11 1026.70   28.40
  -2  -3 -11 1033.00   29.80
  -2  -3 -11  989.60   26.80
  -2  -3 -11  982.30   30.60
   2  -3  11 1022.60   30.80
   2  -3  11  981.50   26.90
   2  -3  11 1017.70   28.70
  -2   3 -12  368.56   13.10
   2   3  12  388.46   14.40
  -2   3 -12  391.46   14.50
  -2   3 -12  376.36   16.20
  -2   3 -12  373.86   11.50
   2   3  12  364.96   15.40
  -2  -3 -12  374.26   10.90
   2  -3  12  378.96   10.00
  -2  -3 -12  373.36   12.70
   2  -3  12  350.66   10.10
  -2  -3 -12  366.36   15.10
   2  -3  12  351.06   11.00
   2  -3  12  356.36   13.00
  -2  -3 -12  374.06   14.30
   2  -3  12  384.26   14.50
   2  -3  12  374.96   15.80
  -2   3 -13   11.70    2.20
   2   3  13   13.30    4.70
   2   3  13   13.70    4.80
  -2   3 -13    6.70    5.60
  -2   3 -13   11.20    4.50
  -2   3 -13   17.80    3.80
   2  -3  13   16.50    3.80
   2  -3  13    8.90    1.90
   2  -3  13    8.60    1.10
  -2  -3 -13    7.80    4.90
  -2  -3 -13    8.90    1.70
   2  -3  13   10.90    4.70
  -2  -3 -13   12.10    3.40
  -2  -3 -13   16.40    4.30
   2  -3  13   16.20    5.60
   2   3  14   -2.30    4.70
  -2   3 -14   -1.20    3.40
   2   3  14    4.00    4.60
  -2   3 -14   -2.60    4.80
  -2   3 -14    2.10    4.40
  -2   3 -14   -1.90    2.30
  -2  -3 -14    0.60    4.40
   2  -3  14   -1.80    5.00
   2  -3  14   -1.20    1.80
  -2  -3 -14   -1.60    1.80
   2  -3  14    2.80    1.20
   2  -3  14   -1.90    4.40
   2  -3  14    3.30    3.90
  -2  -3 -14    6.60    4.90
  -2  -3 -14    4.90    3.00
   2   3  15   16.20    5.60
  -2   3 -15   14.20    6.20
  -2   3 -15    7.60    5.10
   2   3  15   15.70    6.10
  -2   3 -15   22.50    4.80
   2  -3  15   14.60    3.10
   2  -3  15   16.00    1.70
  -2  -3 -15   19.80    5.30
   2  -3  15   17.20    5.80
  -2  -3 -15   15.40    3.80
   2  -3  15   23.80    5.60
   2  -3  15   15.70    4.50
  -2  -3 -15   22.20    6.50
  -2   3 -16    9.60    4.90
  -2   3 -16    6.10    6.00
   2   3  16   12.70    6.30
   2   3  16   11.00    5.50
  -2   3 -16   11.10    4.60
   2  -3  16   17.50    5.80
  -2  -3 -16    8.10    5.70
   2  -3  16    5.40    3.00
  -2  -3 -16   11.80    3.80
   2  -3  16   13.90    1.70
  -2  -3 -16   11.30    5.40
   2  -3  16    3.10    5.50
   2  -3  16    4.80    3.90
   2   3  17  176.48   13.10
  -2   3 -17  136.09   13.50
   2   3  17  157.98   12.30
  -2   3 -17  154.98   10.30
  -2   3 -17  151.68   11.10
  -2  -3 -17  165.08   12.70
  -2  -3 -17  154.38   11.40
   2  -3  17  139.79    7.50
   2  -3  17  170.48   12.50
  -2  -3 -17  149.88    9.10
   2  -3  17  158.38   12.20
  -2   3 -18   17.10    8.10
  -2   3 -18   14.30    4.60
   2   3  18    9.50    6.60
   2   3  18   22.60    7.40
  -2   3 -18   20.70    5.80
  -2   3 -18   22.00    5.80
   2  -3  18   16.30    3.40
   2  -3  18   17.30    7.40
  -2  -3 -18   21.40    4.70
  -2  -3 -18   25.30    6.70
   2  -3  18   24.30    6.80
  -2  -3 -18   12.00    6.80
  -2   3 -19   19.30    6.40
   2   3  19    5.00    6.80
  -2   3 -19    1.60    6.90
   2   3  19   12.50    7.60
  -2   3 -19   11.00    6.60
  -2   3 -19    8.80    5.20
  -2  -3 -19   13.80    7.40
  -2  -3 -19   14.00    4.90
   2  -3  19   26.20    8.50
   2  -3  19    7.80    6.60
  -2  -3 -19   12.30    6.50
   2   3  20   43.50    8.70
  -2   3 -20   60.29    8.50
   2   3  20   46.90    8.80
  -2   3 -20   70.39    8.60
  -2   3 -20   42.40    8.70
  -2   3 -20   43.70    7.50
   2  -3  20   42.00    9.30
  -2  -3 -20   46.60    6.30
  -2  -3 -20   59.19    8.70
   2  -3  20   62.69    7.10
  -2  -3 -20   54.59    9.30
   2  -3  20   49.30    8.30
   2   3  21   15.10    8.50
  -2   3 -21   11.40    7.20
   2   3  21   10.20    8.90
  -2   3 -21    8.80    6.80
   2   3  21    4.10    7.90
   2  -3  21    4.50    5.80
   2  -3  21   19.90    9.10
  -2  -3 -21   10.00    8.80
  -2  -3 -21   -3.80    7.00
   2  -3  21   -8.70    7.40
  -2  -3 -21   -0.80    5.50
  -2   4  20  132.69   15.20
   2   4 -20  102.09   12.80
   2   4 -20   94.59   10.40
  -2  -4  20   98.49   12.40
  -2  -4  20   97.89   12.50
   2  -4 -20   87.59   12.50
   2  -4 -20   91.79   11.40
  -2   4  19   20.60    8.20
   2   4 -19   11.30    6.60
   2   4 -19   20.70    7.30
   2   4 -19    8.50    8.50
  -2   4  19   11.50    8.00
  -2  -4  19   22.00    5.60
   2  -4 -19   20.00    8.60
  -2  -4  19   25.00    7.10
  -2  -4  19   23.40   10.40
   2  -4 -19   33.10    7.50
   2   4 -18   74.69   10.50
  -2   4  18   64.59    8.90
   2   4 -18   75.49    8.80
  -2   4  18   74.79    7.80
   2   4 -18   78.59   10.00
  -2   4  18   60.99   10.00
  -2  -4  18   77.39    8.00
   2  -4 -18   70.19   10.30
  -2  -4  18   58.69   10.30
  -2  -4  18   73.09    8.30
   2  -4 -18   56.69    8.00
  -2   4  17    3.70    6.70
   2   4 -17    8.40    6.30
   2   4 -17  -10.70    7.00
  -2   4  17    6.20    5.30
   2   4 -17   19.40    5.80
  -2   4  17   -1.40    6.30
  -2  -4  17    7.30    4.00
  -2  -4  17   11.20    8.30
   2  -4 -17   17.30    7.50
   2  -4 -17   12.70    6.20
  -2  -4  17   14.90    6.10
  -2   4  16    8.80    6.30
   2   4 -16   -1.40    7.90
   2   4 -16    5.00    5.20
  -2   4  16   -0.40    4.40
  -2   4  16   -5.90    6.80
   2   4 -16    3.00    4.50
   2  -4 -16    9.90    5.60
  -2  -4  16    7.90    7.70
  -2  -4  16   -4.00    4.90
  -2  -4  16   10.80    3.90
   2  -4 -16    0.30    6.50
  -2   4  15   21.20    6.50
  -2   4  15   15.30    4.30
  -2   4  15   -0.70    6.50
   2   4 -15    0.20    7.30
   2   4 -15   14.00    4.90
   2   4 -15   18.60    6.30
   2  -4 -15   20.90    5.80
   2  -4 -15   12.90    6.50
  -2  -4  15   23.70    3.80
  -2  -4  15   14.00    5.10
  -2  -4  15   15.60    6.90
   2   4 -14   -4.20    6.40
  -2   4  14   -2.70    3.90
   2   4 -14    2.20    4.80
   2   4 -14   -3.30    3.80
  -2   4  14    2.50    5.70
  -2   4  14    5.10    5.10
  -2  -4  14   -0.70    6.10
  -2  -4  14   -3.00    4.30
   2  -4 -14    9.50    5.10
  -2  -4  14   -1.70    3.20
   2  -4 -14    1.80    6.30
  -2   4  13  174.08    6.90
  -2   4  13  185.28    8.90
   2   4 -13  181.88   11.20
  -2   4  13  175.68   12.80
  -2   4  13  210.18   11.50
   2   4 -13  194.18    9.60
   2   4 -13  185.78   13.90
  -2  -4  13  170.98   12.60
  -2  -4  13  185.38    8.90
  -2  -4  13  199.48    7.70
   2  -4 -13  194.18   12.40
   2  -4 -13  200.68   10.90
  -2   4  12    6.40    4.40
   2   4 -12    1.20    3.60
  -2   4  12    1.00    4.90
  -2   4  12   -0.60    2.20
   2   4 -12   -2.20    4.00
  -2   4  12    2.40    1.90
   2   4 -12   -6.70    5.90
  -2   4  12    8.00    3.30
   2  -4 -12    1.40    2.20
   2  -4 -12    4.50    4.40
  -2  -4  12    2.20    3.30
  -2  -4  12    0.60    5.80
   2  -4 -12    8.20    5.50
  -2  -4  12   -1.80    1.30
  -2   4  11    5.50    4.80
  -2   4  11   18.00    3.50
   2   4 -11   11.40    4.60
  -2   4  11   13.00    4.60
   2   4 -11    3.50    5.20
  -2   4  11   11.70    1.80
  -2   4  11   13.20    2.60
   2   4 -11   23.00    4.00
  -2  -4  11    8.70    5.50
   2  -4 -11    9.10    2.10
  -2  -4  11   16.10    3.70
   2  -4 -11   13.00    4.30
  -2  -4  11   17.30    2.10
   2  -4 -11   16.80    5.90
  -2   4  10   -2.50    4.40
   2   4 -10    0.90    1.20
  -2   4  10    1.90    2.20
   2   4 -10    3.60    3.90
  -2   4  10    0.20    2.80
  -2   4  10   -1.20    1.40
  -2   4  10   -1.40    3.50
   2   4 -10   -1.10    4.90
   2   4 -10    2.60    3.10
  -2  -4  10    1.40    3.40
  -2  -4  10   -4.60    4.80
  -2  -4  10    1.00    1.20
   2  -4 -10    4.00    3.60
   2  -4 -10   -4.10    1.70
   2  -4 -10    0.70    4.50
  -2   4   9    0.00    3.60
  -2   4   9    4.00    2.60
  -2   4   9    2.20    1.30
  -2   4   9    2.90    4.70
   2   4  -9    4.30    4.20
   2   4  -9   -2.00    2.90
   2   4  -9    0.60    1.20
   2   4  -9    2.30    2.60
  -2   4   9    1.30    2.10
   2  -4  -9    0.60    4.50
  -2  -4   9   -0.70    1.20
  -2  -4   9    8.00    5.20
   2  -4  -9    2.50    3.50
   2  -4  -9    5.00    1.80
  -2  -4   9    3.10    3.40
   2   4  -8  564.94   17.30
  -2   4   8  560.24   19.70
   2   4  -8  576.44   19.00
   2   4  -8  545.25   15.20
   2   4  -8  537.05   16.50
  -2   4   8  533.95   16.80
  -2   4   8  558.84   15.40
  -2   4   8  567.24   18.00
  -2   4   8  564.64   16.10
  -2  -4   8  563.24   20.10
   2  -4  -8  548.15   19.20
  -2  -4   8  568.04   16.80
  -2  -4   8  535.95   15.40
   2  -4  -8  557.54   18.10
   2  -4  -8  556.74   16.10
  -2   4   7   38.40    3.70
   2   4  -7   45.20    5.10
   2   4  -7   37.40    2.60
  -2   4   7   39.50    5.40
   2   4  -7   39.00    3.60
   2   4  -7   45.30    5.20
  -2   4   7   34.80    4.40
  -2   4   7   37.90    2.50
  -2   4   7   36.10    4.10
   2  -4  -7   42.10    3.00
   2  -4  -7   45.10    5.10
  -2  -4   7   50.19    6.80
   2  -4  -7   34.90    5.10
  -2  -4   7   33.80    4.20
  -2  -4   7   38.10    2.60
   2   4  -6   87.69    7.30
   2   4  -6   90.99    3.70
  -2   4   6   86.29    3.60
   2   4  -6   80.99    5.60
   2   4  -6   82.09    4.40
  -2   4   6  101.79    5.40
  -2   4   6   89.39    7.80
  -2   4   6   94.19    6.50
  -2   4   6   83.39    5.10
  -2   4   6   92.69    3.10
  -2   4   6   91.29    4.50
  -2  -4   6   85.79    8.50
  -2  -4   6   88.19    5.30
   2  -4  -6   85.89    4.30
  -2  -4   6   89.09    3.80
   2  -4  -6   84.69    7.50
   2  -4  -6   84.19    6.30
   2   4  -5   93.19    3.10
  -2   4   5   92.59    5.50
   2   4  -5   95.39    5.80
  -2   4   5   97.89    7.60
  -2   4   5   97.79    4.70
   2   4  -5   94.89    4.20
   2   4  -5   90.79    7.10
   2   4  -5  104.09    4.00
   2   4  -5   93.89    2.90
  -2   4   5   95.79    6.40
   2   4  -5  100.69    5.80
  -2   4   5   88.59    5.00
  -2   4   5   97.89    3.80
   2   4  -5   90.89    4.40
  -2   4   5   99.19    3.90
  -2   4   5   84.69    4.70
  -2  -4   5   85.79    8.20
  -2  -4   5   96.09    4.10
   2  -4  -5   97.89    6.70
  -2  -4   5   93.59    5.10
  -2  -4   5   92.89    5.40
   2  -4  -5  106.59    7.40
   2  -4  -5  101.89    7.30
  -2   4   4  229.98    7.10
  -2   4   4  217.78    9.00
   2   4  -4  223.88    6.70
  -2   4   4  214.98    7.30
  -2   4   4  208.58    8.00
  -2   4   4  223.98   10.20
   2   4  -4  241.58    8.80
   2   4  -4  222.38    7.60
   2   4  -4  225.98    9.90
  -2   4   4  220.88    7.70
   2   4  -4  211.38    8.70
   2   4  -4  226.98    7.30
   2   4  -4  223.68    7.40
  -2   4   4  209.68    8.90
   2  -4  -4  225.98    9.40
  -2  -4   4  222.48    8.10
   2  -4  -4  220.28    9.90
  -2  -4   4  220.68   10.90
   2  -4  -4  221.58    9.90
  -2  -4   4  227.28    8.50
  -2   4   3  409.36   14.10
  -2   4   3  384.36   13.40
   2   4  -3  383.26   13.70
   2   4  -3  389.36   11.60
   2   4  -3  392.56   11.40
  -2   4   3  390.06   12.00
  -2   4   3  398.36   12.20
   2   4  -3  384.56   12.00
  -2   4   3  394.76   12.10
   2   4  -3  398.96   11.70
   2   4  -3  388.26   13.30
  -2   4   3  404.26   13.10
   2   4  -3  405.76   12.80
  -2   4   3  373.96   12.40
   2  -4  -3  398.66   13.40
  -2  -4   3  395.06   13.80
   2  -4  -3  397.26   14.00
  -2  -4   3  382.26   14.50
  -2  -4   3  379.06   12.70
   2  -4  -3  392.86   13.90
   2  -4  -3  392.36   13.40
   2   4  -2  106.79    5.10
  -2   4   2  111.09    5.70
  -2   4   2  103.69    5.90
   2   4  -2  114.29    4.90
  -2   4   2  112.89    5.20
   2   4  -2  126.49    6.40
  -2   4   2  106.49    6.50
  -2   4   2  113.59    5.50
  -2   4   2  107.89    5.60
   2   4  -2  105.99    5.00
  -2   4   2  126.69    6.60
   2   4  -2  106.89    6.10
  -2   4   2  121.69    7.60
   2   4  -2  115.79    7.00
  -2  -4   2  117.89    7.50
   2  -4  -2  109.59    7.00
   2  -4  -2  107.29    6.70
  -2  -4   2  107.59    6.90
   2  -4  -2  102.99    6.90
   2  -4  -2  116.89    7.00
  -2  -4   2  104.69    5.90
   2   4  -1   79.59    6.00
  -2   4   1   77.29    5.20
   2   4  -1   79.09    4.50
   2   4  -1   84.99    4.40
   2   4  -1   83.19    4.00
  -2   4   1   71.89    6.00
   2   4  -1   71.19    5.40
  -2   4   1   82.79    4.50
   2   4  -1   76.19    5.60
   2   4  -1   71.89    5.70
  -2   4   1   78.69    4.40
  -2   4   1   75.59    5.50
  -2   4   1   77.29    4.70
  -2   4   1   63.89    5.70
  -2   4   1   84.79    5.30
  -2   4   1   78.89    5.50
   2   4  -1   79.69    4.80
  -2  -4   1   58.19    6.30
  -2  -4   1   55.69    5.20
  -2  -4   1   77.59    6.10
   2  -4  -1   85.79    6.30
  -2  -4   1   71.19    5.70
   2  -4  -1   69.59    6.30
   2  -4  -1   85.39    6.20
   2  -4  -1   88.99    6.10
  -2   4   0  587.84   18.40
  -2   4   0  614.04   18.00
  -2   4   0  618.44   18.00
  -2   4   0  628.44   19.20
  -2   4   0  615.54   18.50
   2   4   0  612.74   18.40
  -2   4   0  610.04   18.50
   2   4   0  613.74   18.00
   2   4   0  618.54   17.40
  -2   4   0  652.33   18.50
  -2   4   0  626.74   17.60
   2   4   0  595.84   19.10
  -2   4   0  636.94   18.40
   2   4   0  657.53   18.40
   2   4   0  602.44   18.20
  -2  -4   0  628.74   19.30
  -2  -4   0  601.24   19.60
  -2  -4   0  627.44   18.90
   2  -4   0  633.04   19.00
  -2  -4   0  625.24   19.10
   2  -4   0  592.24   19.10
   2  -4   0  590.64   19.30
   2  -4   0  611.94   18.70
   2   4   1   39.40    4.40
  -2   4  -1   40.20    3.90
   2   4   1   32.60    4.00
   2   4   1   36.40    3.10
   2   4   1   40.50    4.40
   2   4   1   34.40    3.80
  -2   4  -1   27.70    4.30
   2   4   1   38.20    3.30
  -2   4  -1   43.80    5.30
   2   4   1   37.20    3.90
  -2   4  -1   43.50    3.30
  -2   4  -1   42.70    3.50
  -2   4  -1   41.20    4.50
  -2   4  -1   46.00    3.90
  -2   4  -1   41.50    4.20
  -2  -4  -1   40.40    4.80
   2  -4   1   38.30    4.40
  -2  -4  -1   37.40    4.80
   2  -4   1   38.90    5.10
   2  -4   1   54.39    6.00
  -2  -4  -1   45.40    4.80
   2  -4   1   37.00    4.20
  -2  -4  -1   36.80    4.50
  -2   4  -2  156.88    6.70
  -2   4  -2  162.28    6.90
   2   4   2  166.98    7.90
  -2   4  -2  177.78    7.60
  -2   4  -2  159.68    5.90
   2   4   2  151.58    7.10
  -2   4  -2  161.68    6.00
   2   4   2  163.78    7.70
   2   4   2  161.18    5.90
  -2   4  -2  163.28    8.80
  -2   4  -2  156.88    7.10
   2   4   2  166.58    7.10
   2   4   2  159.38    6.10
   2  -4   2  138.49    7.20
  -2  -4  -2  162.28    8.60
  -2  -4  -2  157.28    8.20
  -2  -4  -2  157.18    7.80
   2  -4   2  165.58    8.10
  -2  -4  -2  161.58    8.00
   2  -4   2  162.38    8.80
  -2   4  -3   64.09    5.00
   2   4   3   72.29    6.20
   2   4   3   74.09    4.90
  -2   4  -3   66.99    4.40
  -2   4  -3   78.29    6.00
  -2   4  -3   80.49    7.30
   2   4   3   73.49    6.30
  -2   4  -3   69.39    4.60
   2   4   3   75.29    3.50
  -2   4  -3   76.19    3.90
  -2   4  -3   79.39    3.60
   2   4   3   77.09    4.40
  -2   4  -3   71.19    3.20
  -2  -4  -3   74.29    5.30
  -2  -4  -3   78.69    6.60
   2  -4   3   74.49    6.00
   2  -4   3   80.39    7.00
  -2  -4  -3   76.99    6.20
   2   4   4   80.19    4.80
  -2   4  -4   78.29    3.00
   2   4   4   74.79    5.00
  -2   4  -4   84.59    6.10
  -2   4  -4   78.39    3.40
   2   4   4   82.89    6.60
  -2   4  -4   71.69    4.50
   2   4   4   70.29    3.10
  -2   4  -4   71.89    4.10
   2   4   4   74.59    4.10
   2   4   4   89.39    6.50
  -2   4  -4   63.49    4.50
  -2   4  -4   78.79    7.50
   2   4   4   71.69    3.90
  -2   4  -4   75.39    4.50
  -2  -4  -4   75.09    6.50
  -2  -4  -4   77.09    6.40
   2  -4   4   75.19    7.50
  -2  -4  -4   76.19    5.10
   2  -4   4   77.19    6.00
   2   4   5  226.38    7.30
   2   4   5  235.48    9.00
  -2   4  -5  231.98    8.30
  -2   4  -5  234.98   11.60
   2   4   5  235.78   10.40
  -2   4  -5  246.48    8.20
   2   4   5  232.58    6.90
   2   4   5  236.98   10.40
  -2   4  -5  232.98    8.80
  -2   4  -5  243.58    9.80
  -2   4  -5  235.38    7.10
  -2   4  -5  227.38    8.40
   2   4   5  225.48    7.80
  -2   4  -5  233.78    6.50
   2   4   5  234.88    8.60
   2  -4   5  241.08   11.10
  -2  -4  -5  231.58   10.20
  -2  -4  -5  232.28    8.20
  -2  -4  -5  228.48    8.50
  -2  -4  -5  229.98   10.60
   2  -4   5  236.88    7.90
   2  -4   5  223.78    9.60
  -2   4  -6  332.67   12.60
   2   4   6  382.26   11.40
  -2   4  -6  413.46   12.30
   2   4   6  387.06   10.80
  -2   4  -6  400.06   14.00
   2   4   6  398.46   11.90
   2   4   6  396.46   14.70
   2   4   6  393.56   12.30
  -2   4  -6  403.56   11.10
   2   4   6  393.86   14.60
  -2   4  -6  395.86   12.60
   2   4   6  400.86   10.90
  -2   4  -6  405.56   16.00
   2   4   6  392.66   13.10
   2  -4   6  411.06   13.60
  -2  -4  -6  396.46   15.00
  -2  -4  -6  380.76   14.30
   2  -4   6  387.96   12.00
  -2  -4  -6  381.86   12.50
   2  -4   6  414.46   15.80
  -2   4  -7    7.00    1.30
   2   4   7    8.00    1.10
  -2   4  -7    6.90    3.30
   2   4   7    7.00    2.10
   2   4   7    7.70    1.00
  -2   4  -7    7.30    4.90
  -2   4  -7    7.20    2.30
   2   4   7    5.60    3.80
   2   4   7    9.30    3.00
  -2   4  -7    4.20    2.70
   2   4   7    7.70    1.80
   2   4   7    5.50    1.30
   2   4   7    4.80    3.60
  -2  -4  -7    0.50    2.10
   2  -4   7    7.00    4.70
  -2  -4  -7    8.00    4.30
   2  -4   7    4.10    3.30
  -2  -4  -7   13.20    4.20
   2  -4   7    8.70    1.80
   2   4   8  415.66   13.10
   2   4   8  448.96   16.60
  -2   4  -8  442.96   13.80
   2   4   8  438.06   14.80
   2   4   8  432.16   12.30
  -2   4  -8  433.66   12.40
   2   4   8  435.16   13.20
  -2   4  -8  452.05   13.90
  -2   4  -8  476.05   15.90
   2   4   8  437.56   16.10
  -2   4  -8  467.65   17.80
  -2  -4  -8  453.35   16.60
   2  -4   8  440.46   17.00
   2  -4   8  466.75   15.00
  -2  -4  -8  448.56   15.80
   2  -4   8  414.56   13.60
   2   4   9   68.29    6.70
   2   4   9   54.09    3.70
  -2   4  -9   49.50    3.00
  -2   4  -9   64.69    5.30
   2   4   9   57.79    3.10
  -2   4  -9   44.40    4.10
  -2   4  -9   60.29    7.00
   2   4   9   64.09    7.90
  -2   4  -9   51.29    7.10
  -2  -4  -9   56.99    7.10
  -2  -4  -9   58.59    2.80
   2  -4   9   55.69    6.90
  -2  -4  -9   62.19    7.70
   2  -4   9   51.99    5.90
  -2   4 -10  246.68    7.90
  -2   4 -10  253.97    9.20
   2   4  10  244.28    7.90
  -2   4 -10  250.97    9.70
   2   4  10  254.47   12.70
  -2   4 -10  271.57   11.80
   2   4  10  267.97   11.00
   2   4  10  248.98    7.90
  -2   4 -10  241.18   13.40
   2  -4  10  260.27   10.80
  -2  -4 -10  251.27   12.60
  -2  -4 -10  256.27    7.70
   2  -4  10  254.67   13.00
  -2  -4 -10  272.17   11.70
  -2   4 -11  257.77   10.00
  -2   4 -11  240.78    9.20
  -2   4 -11  237.38   14.00
  -2   4 -11  254.67    8.00
   2   4  11  265.57    8.30
  -2   4 -11  254.67   11.70
   2   4  11  267.97   11.40
   2   4  11  275.17   12.80
  -2  -4 -11  255.97   12.00
  -2  -4 -11  248.78    7.80
   2  -4  11  258.27   13.30
   2  -4  11  263.97   10.80
  -2  -4 -11  249.97   13.00
  -2   4 -12   37.80    4.50
  -2   4 -12   44.00    3.20
   2   4  12   58.19    7.20
  -2   4 -12   43.30    5.50
  -2   4 -12   58.39    6.00
  -2   4 -12   45.50    7.00
   2   4  12   45.20    3.90
   2   4  12   50.09    7.00
  -2  -4 -12   58.09    7.50
  -2  -4 -12   36.20    2.80
   2  -4  12   44.10    5.10
   2  -4  12   48.80    7.20
  -2  -4 -12   42.50    5.90
  -2   4 -13   29.40    4.50
  -2   4 -13   24.60    6.60
   2   4  13   28.00    6.20
   2   4  13   31.50    5.30
  -2   4 -13   23.10    5.10
   2  -4  13   35.50    5.00
  -2  -4 -13   39.80    7.30
   2  -4  13   30.20    7.10
  -2  -4 -13   33.80    6.50
   2   4  14   32.20    5.70
  -2   4 -14   33.20    5.00
  -2   4 -14   47.40    6.40
  -2   4 -14   33.80    7.30
   2   4  14   36.70    7.00
  -2  -4 -14   42.80    7.10
   2  -4  14   29.00    7.20
  -2  -4 -14   40.40    7.80
   2  -4  14   55.79    6.90
  -2   4 -15   11.70    6.60
   2   4  15   13.60    5.40
  -2   4 -15   26.00    6.10
   2   4  15    9.50    6.80
  -2   4 -15   12.80    4.10
   2  -4  15    9.70    6.50
  -2  -4 -15   14.10    6.80
  -2  -4 -15    8.20    6.20
   2  -4  15   15.40    4.60
  -2   4 -16   80.69   10.50
   2   4  16   72.79    9.10
  -2   4 -16   97.59   11.00
   2   4  16   89.29   10.60
  -2   4 -16   95.49    9.40
  -2  -4 -16   74.49   10.00
  -2  -4 -16   95.59   11.00
   2  -4  16   94.09    8.20
   2  -4  16   89.19   10.40
   2   4  17    3.60    6.20
   2   4  17   -1.20    6.80
  -2   4 -17    2.30    6.90
  -2   4 -17   13.70    5.70
   2   4  17   13.70    6.20
  -2   4 -17    4.50    5.90
  -2  -4 -17   15.40    6.60
   2  -4  17   18.10    7.80
  -2  -4 -17    5.70    7.20
   2  -4  17   16.20    5.30
   2   4  18   11.90    7.40
  -2   4 -18   23.00    6.60
  -2   4 -18   11.20    7.60
   2   4  18   12.80    6.90
   2   4  18    8.60    7.50
  -2   4 -18   26.20    7.40
   2  -4  18   24.80    5.80
  -2  -4 -18   20.10    8.20
   2  -4  18   19.00    9.30
  -2  -4 -18   27.50    7.80
  -2   4 -19   24.50    7.20
  -2   4 -19   20.80    8.60
   2   4  19   34.70    8.30
   2   4  19   28.00    8.70
  -2   4 -19   31.20    6.80
   2   4  19   38.90    8.70
   2  -4  19   31.10    6.70
  -2  -4 -19   42.80    8.70
   2  -4  19   38.50   10.30
  -2  -4 -19   49.99   10.70
  -2   5  18   22.90    9.40
   2   5 -18   29.10   10.70
  -2   5  18   31.40    9.10
   2   5 -18   23.20    8.20
   2   5 -18   42.10    7.70
   2  -5 -18   47.40   10.80
   2  -5 -18   37.10    7.50
  -2  -5  18   42.10   12.20
   2   5 -17   78.09    9.60
  -2   5  17  104.99   13.30
  -2   5  17   82.99   10.80
   2   5 -17   79.49   11.90
   2   5 -17   94.29   11.10
   2  -5 -17   84.89   11.60
  -2  -5  17   81.29   12.10
   2  -5 -17   94.39   11.30
   2   5 -16   -1.30    5.80
  -2   5  16    5.20    8.50
   2   5 -16    4.10    6.90
   2   5 -16   -6.70    8.00
  -2   5  16    7.50    7.20
  -2  -5  16    9.30    8.40
   2  -5 -16   17.10    6.60
   2  -5 -16   18.70    9.10
  -2  -5  16   17.10    4.50
  -2   5  15   -5.00    4.10
   2   5 -15    2.00    6.20
   2   5 -15    9.40    5.30
  -2   5  15   -1.70    7.50
  -2   5  15   -2.20    6.20
  -2  -5  15   12.00    4.50
   2  -5 -15   -1.30    5.60
  -2  -5  15   10.40    9.00
   2  -5 -15  -10.60    7.20
   2   5 -14   -1.10    6.00
  -2   5  14    1.30    6.10
   2   5 -14   -6.20    7.50
  -2   5  14    1.40    6.60
  -2   5  14   -2.00    4.50
   2   5 -14    5.60    4.70
   2  -5 -14   19.60    6.10
   2  -5 -14    9.90    7.10
  -2  -5  14    4.30    3.70
  -2  -5  14   -5.80    8.00
   2   5 -13    7.90    7.70
  -2   5  13    8.70    4.20
   2   5 -13   -0.90    4.00
  -2   5  13    8.80    7.10
   2   5 -13    5.60    6.10
  -2   5  13    9.30    5.00
  -2  -5  13    1.30    7.40
  -2  -5  13    4.40    3.90
   2  -5 -13    2.80    7.10
   2  -5 -13    6.70    5.70
   2   5 -12    3.70    3.50
   2   5 -12    6.90    5.70
  -2   5  12    2.90    3.10
  -2   5  12   -0.20    4.70
  -2   5  12   -9.90    6.50
   2   5 -12  -12.10    6.70
   2  -5 -12    2.70    4.90
   2  -5 -12   -0.10    6.10
  -2  -5  12   -3.20    3.20
  -2  -5  12    4.00    7.50
  -2   5  11    9.10    4.60
   2   5 -11    2.70    7.10
  -2   5  11   12.70    5.40
   2   5 -11   12.80    4.70
   2   5 -11   11.00    3.80
  -2   5  11    7.10    3.10
  -2  -5  11    7.20    6.40
   2  -5 -11    4.60    6.00
  -2  -5  11   10.70    3.80
   2  -5 -11   11.90    5.20
  -2   5  10   52.59    5.50
   2   5 -10   50.39    2.60
  -2   5  10   43.60    6.60
   2   5 -10   42.60    6.30
  -2   5  10   36.60    3.10
   2   5 -10   44.60    8.30
   2   5 -10   43.20    5.00
  -2   5  10   42.50    4.30
  -2   5  10   33.00    5.40
   2  -5 -10   39.60    4.30
   2  -5 -10   46.60    6.60
  -2  -5  10   47.20    5.20
  -2  -5  10   42.10    7.60
   2  -5 -10   49.90    7.60
   2   5  -9  200.38    9.00
  -2   5   9  191.68    8.90
  -2   5   9  191.48    7.70
   2   5  -9  180.68   11.00
   2   5  -9  182.68   13.60
  -2   5   9  191.98   12.10
  -2   5   9  180.88    6.40
   2   5  -9  171.08    5.90
  -2   5   9  177.18    9.80
  -2  -5   9  181.48    8.80
   2  -5  -9  190.18   10.40
  -2  -5   9  188.18   12.70
   2  -5  -9  181.48   11.60
  -2   5   8    4.30    1.50
   2   5  -8    4.60    4.10
  -2   5   8    8.90    5.20
   2   5  -8    7.00    1.40
  -2   5   8    5.50    2.70
  -2   5   8    8.70    3.90
   2   5  -8    0.30    5.30
  -2   5   8    3.80    3.60
   2   5  -8    7.70    3.30
   2  -5  -8    6.00    4.40
   2  -5  -8   -2.00    4.50
  -2  -5   8    6.70    5.20
  -2  -5   8    9.90    3.50
  -2   5   7   21.90    3.20
   2   5  -7   26.20    5.30
   2   5  -7   19.80    2.40
  -2   5   7   17.90    1.90
   2   5  -7   12.60    5.40
   2   5  -7   18.30    3.60
  -2   5   7   17.80    1.40
  -2   5   7   19.10    4.30
  -2   5   7   15.90    5.20
  -2   5   7   16.00    1.90
   2   5  -7   19.20    3.00
  -2  -5   7   22.40    4.30
   2  -5  -7   27.00    5.80
  -2  -5   7   23.40    5.70
   2  -5  -7   24.30    5.10
   2   5  -6   58.29    7.60
   2   5  -6   48.20    5.90
  -2   5   6   53.49    5.40
   2   5  -6   50.59    3.30
   2   5  -6   45.10    4.00
  -2   5   6   47.40    5.80
  -2   5   6   50.89    2.80
   2   5  -6   55.49    6.10
  -2   5   6   54.19    4.90
  -2   5   6   57.49    3.10
   2   5  -6   50.79    4.20
   2  -5  -6   67.09    7.30
   2  -5  -6   47.90    6.30
  -2  -5   6   45.30    6.10
  -2  -5   6   51.29    6.70
  -2   5   5  474.35   16.00
   2   5  -5  447.96   12.90
   2   5  -5  481.65   15.50
   2   5  -5  467.35   12.70
  -2   5   5  483.05   13.60
  -2   5   5  489.55   14.40
   2   5  -5  481.25   17.10
   2   5  -5  465.85   14.30
   2   5  -5  444.06   14.30
  -2   5   5  488.95   17.70
   2   5  -5  470.65   13.70
  -2   5   5  468.35   13.80
  -2  -5   5  479.75   15.80
   2  -5  -5  486.75   16.50
  -2  -5   5  467.05   18.40
   2  -5  -5  465.65   17.40
   2  -5  -5  474.05   17.50
   2   5  -4  264.77   10.30
   2   5  -4  218.68    8.90
   2   5  -4  258.67    8.80
   2   5  -4  259.47   11.90
  -2   5   4  266.67    9.70
  -2   5   4  260.17   10.60
  -2   5   4  271.07    9.50
  -2   5   4  263.97   12.10
   2   5  -4  256.77    8.80
  -2   5   4  256.17    9.20
   2   5  -4  249.48    8.10
  -2  -5   4  261.77   10.70
   2  -5  -4  252.67   11.90
   2  -5  -4  260.17   11.10
   2  -5  -4  252.87   11.90
  -2  -5   4  280.37   13.10
  -2   5   3  329.67   11.60
  -2   5   3  334.87   11.90
   2   5  -3  359.16   12.20
  -2   5   3  333.67   13.80
  -2   5   3  343.47   11.50
  -2   5   3  326.67   12.90
   2   5  -3  324.37   10.50
   2   5  -3  354.36   13.40
   2   5  -3  320.87   10.40
   2   5  -3  285.47   10.90
  -2   5   3  328.87   12.40
   2  -5  -3  330.27   12.80
   2  -5  -3  348.47   13.10
   2  -5  -3  339.37   13.50
  -2  -5   3  338.77   14.40
  -2  -5   3  339.17   12.40
  -2  -5   3  338.27   13.50
   2  -5  -3  320.87   13.50
  -2   5   2  165.38    8.30
   2   5  -2  150.18    6.50
  -2   5   2  164.88    7.60
   2   5  -2  150.18    8.90
   2   5  -2  163.08    8.10
  -2   5   2  168.18    8.10
   2   5  -2  164.78    7.50
   2   5  -2  152.38    6.80
  -2   5   2  142.89    8.50
  -2   5   2  160.98    9.40
  -2   5   2  158.18    8.70
  -2   5   2  151.28    7.60
  -2  -5   2  155.58    9.20
  -2  -5   2  133.29    9.80
  -2  -5   2  155.88    8.40
   2  -5  -2  169.38    9.10
   2  -5  -2  149.19    9.00
   2  -5  -2  153.98    9.20
   2  -5  -2  167.18    8.80
  -2   5   1  110.79    7.10
  -2   5   1  120.39    6.70
   2   5  -1  110.09    7.10
   2   5  -1  114.49    7.90
  -2   5   1  120.99    7.20
   2   5  -1  110.19    5.90
  -2   5   1  123.29    7.30
  -2   5   1  121.29    7.90
   2   5  -1  114.19    6.80
   2   5  -1  115.29    6.40
  -2   5   1  112.59    7.80
  -2   5   1  127.09    6.90
  -2  -5   1  118.29    8.30
   2  -5  -1  114.69    7.60
   2  -5  -1  100.39    8.10
   2  -5  -1  112.29    7.90
  -2  -5   1  126.79    8.70
   2  -5  -1  107.79    8.10
  -2  -5   1  108.79    7.60
  -2  -5   1  102.89    7.40
  -2   5   0  285.17   10.10
   2   5   0  268.87   11.40
   2   5   0  268.97    9.50
   2   5   0  274.07   10.60
   2   5   0  264.57   10.50
  -2   5   0  273.17   10.70
  -2   5   0  280.37   11.70
  -2   5   0  271.77   10.80
  -2   5   0  277.17   10.60
   2   5   0  266.87   10.70
  -2   5   0  268.37   11.10
  -2   5   0  283.97   10.60
   2   5   0  266.87   10.60
  -2  -5   0  260.87   12.10
   2  -5   0  284.67   11.30
   2  -5   0  271.17   11.10
   2  -5   0  273.27   11.70
  -2  -5   0  276.47   11.20
   2  -5   0  261.47   11.90
  -2  -5   0  258.27   11.40
  -2  -5   0  274.47   11.80
  -2   5  -1  187.38    9.10
  -2   5  -1  180.28    8.60
   2   5   1  197.18    9.00
   2   5   1  196.18    7.80
   2   5   1  196.88    9.30
   2   5   1  198.98    9.10
  -2   5  -1  194.38    8.10
  -2   5  -1  184.78    8.60
   2   5   1  180.38    9.10
  -2   5  -1  191.58    8.10
   2   5   1  191.68    8.00
  -2   5  -1  174.58   10.30
  -2   5  -1  181.98    9.10
   2  -5   1  175.08   10.20
  -2  -5  -1  188.48   10.10
   2  -5   1  188.18    9.20
   2  -5   1  187.38    9.80
  -2  -5  -1  207.68   10.10
  -2  -5  -1  180.28    9.50
   2  -5   1  185.38    9.00
  -2  -5  -1  178.08    9.20
   2   5   2   -0.40    3.80
  -2   5  -2    6.30    3.00
  -2   5  -2    5.80    3.90
   2   5   2    8.20    2.40
   2   5   2   -0.30    2.90
   2   5   2    8.40    3.50
   2   5   2    1.60    3.30
  -2   5  -2    1.00    2.20
  -2   5  -2   -0.30    3.40
   2   5   2    3.90    3.40
  -2   5  -2    5.60    3.50
  -2   5  -2    1.50    4.10
  -2  -5  -2   -0.80    3.70
  -2  -5  -2    8.40    3.90
  -2  -5  -2    4.40    4.10
   2  -5   2    1.00    3.80
   2  -5   2    8.10    3.40
   2  -5   2    4.10    4.40
  -2   5  -3   22.90    2.70
   2   5   3   18.20    3.40
  -2   5  -3   21.10    5.30
  -2   5  -3   21.00    4.10
  -2   5  -3   22.80    2.50
   2   5   3   22.20    4.30
   2   5   3   25.90    2.60
   2   5   3   20.20    4.00
  -2   5  -3   23.80    3.50
   2   5   3   22.20    4.50
   2  -5   3   23.20    4.60
  -2  -5  -3   21.00    4.30
  -2  -5  -3   19.90    4.60
   2  -5   3   26.70    5.50
  -2  -5  -3    9.50    4.30
  -2   5  -4  198.28    6.90
  -2   5  -4  211.28    8.30
  -2   5  -4  207.58    9.80
   2   5   4  205.58    6.90
   2   5   4  197.98    8.60
   2   5   4  202.48    7.70
  -2   5  -4  192.88   11.70
  -2   5  -4  201.48    6.60
   2   5   4  222.78   10.40
   2   5   4  206.98    8.80
   2   5   4  196.48   10.30
  -2  -5  -4  202.98    9.50
   2  -5   4  196.28   10.00
   2  -5   4  201.68   11.50
  -2  -5  -4  213.98   10.50
  -2  -5  -4  223.18   11.10
   2   5   5   49.99    3.00
   2   5   5   48.70    3.50
  -2   5  -5   52.99    3.00
   2   5   5   52.89    6.00
   2   5   5   52.69    5.40
  -2   5  -5   48.70    5.40
   2   5   5   50.29    5.80
  -2   5  -5   37.30    5.90
  -2   5  -5   55.89    5.00
   2   5   5   48.90    4.30
  -2   5  -5   51.79    2.50
   2   5   5   48.20    5.50
  -2  -5  -5   57.89    7.20
  -2  -5  -5   51.49    6.40
   2  -5   5   51.89    6.80
   2  -5   5   49.90    6.30
  -2  -5  -5   48.00    5.10
  -2   5  -6  212.28    6.70
   2   5   6  216.88    6.60
   2   5   6  204.78    7.40
   2   5   6  207.18    9.10
   2   5   6  219.58    9.30
  -2   5  -6  208.48   12.00
   2   5   6  216.78   11.00
   2   5   6  200.78   11.10
  -2   5  -6  222.58    8.50
   2   5   6  208.18    6.80
  -2   5  -6  202.58    5.90
  -2   5  -6  217.78   10.40
  -2  -5  -6  219.18   11.30
   2  -5   6  221.38   10.10
   2  -5   6  209.68   12.00
  -2  -5  -6  212.68   11.20
   2   5   7    1.80    1.10
   2   5   7    3.10    3.30
   2   5   7    6.90    2.90
  -2   5  -7    2.70    2.70
  -2   5  -7    5.00    3.80
   2   5   7    1.10    1.40
   2   5   7    1.90    4.40
  -2   5  -7   -1.20    4.70
   2   5   7    3.60    1.30
   2   5   7    7.90    4.80
  -2   5  -7    0.40    1.20
   2  -5   7    9.70    4.00
  -2  -5  -7    5.70    5.10
   2  -5   7   -0.90    2.20
   2  -5   7    4.70    5.60
  -2  -5  -7    3.60    4.80
  -2   5  -8  164.98    9.80
  -2   5  -8  153.08    5.30
   2   5   8  144.29   10.40
   2   5   8  167.48    7.10
  -2   5  -8  167.18   11.20
   2   5   8  174.28   10.90
   2   5   8  154.58    5.30
  -2   5  -8  165.38    7.60
   2   5   8  164.48    8.50
  -2  -5  -8  166.48   10.60
   2  -5   8  159.08    8.90
   2  -5   8  174.28   11.90
  -2  -5  -8  158.18   11.00
  -2   5  -9   -4.00    3.60
  -2   5  -9   -2.00    2.70
   2   5   9    0.10    4.70
   2   5   9    3.10    4.50
   2   5   9   -3.20    2.40
   2   5   9   -3.90    3.20
   2   5   9    3.00    1.40
  -2   5  -9    0.30    1.30
  -2   5  -9   -3.80    5.30
  -2  -5  -9   -1.30    4.90
   2  -5   9   -4.10    3.40
   2  -5   9   -3.70    5.50
  -2  -5  -9   -3.80    4.50
   2   5  10   17.20    5.50
  -2   5 -10   25.00    3.80
   2   5  10   13.20    5.30
  -2   5 -10   18.70    2.20
   2   5  10   30.30    2.60
   2   5  10   22.50    2.90
   2   5  10   17.80    4.70
  -2   5 -10   17.50    4.80
  -2   5 -10   21.00    5.80
   2  -5  10   28.30    5.00
   2  -5  10   23.70    6.90
  -2  -5 -10   26.70    6.60
  -2  -5 -10   23.70    6.70
   2   5  11  103.99    4.30
  -2   5 -11  106.09   12.70
  -2   5 -11  102.19    7.10
   2   5  11  116.39   11.30
   2   5  11  108.29    8.70
  -2   5 -11  119.59    9.60
   2   5  11  112.49   10.60
  -2  -5 -11  106.09   11.20
   2  -5  11  100.39   11.40
   2  -5  11  114.29    8.70
  -2  -5 -11  109.39   10.40
  -2   5 -12  149.49   10.80
   2   5  12  150.08    5.50
   2   5  12  145.79   10.00
  -2   5 -12  143.49    8.50
   2   5  12  158.18   12.40
  -2   5 -12  132.79   13.90
   2   5  12  152.08   12.60
  -2  -5 -12  174.18   12.30
  -2  -5 -12  155.28   13.00
   2  -5  12  160.38    9.80
   2  -5  12  140.69   13.10
   2   5  13   52.49    6.70
  -2   5 -13   29.90    6.00
  -2   5 -13   35.60    8.70
   2   5  13   55.09    8.30
   2   5  13   47.30    8.20
  -2   5 -13   56.69    6.90
  -2  -5 -13   42.30    7.60
   2  -5  13   45.70    9.10
  -2  -5 -13   49.99    9.40
  -2   5 -14    2.70    5.70
   2   5  14    1.50    6.50
  -2   5 -14   -0.70    6.80
  -2   5 -14    0.90    3.90
   2   5  14   -4.10    5.00
   2   5  14    7.40    6.90
   2  -5  14    4.50    8.20
  -2  -5 -14    8.20    6.40
  -2  -5 -14    4.20    7.00
   2   5  15    0.80    7.20
   2   5  15   -1.60    5.70
  -2   5 -15   -9.20    7.30
   2   5  15   -0.80    6.80
  -2   5 -15    3.30    6.20
  -2   5 -15   -0.90    4.70
   2  -5  15   13.40    5.20
  -2  -5 -15    6.80    8.10
   2  -5  15    0.00    8.00
  -2  -5 -15    6.80    6.70
  -2   5 -16   76.29    7.70
  -2   5 -16   55.79   10.00
   2   5  16   74.49   10.00
   2   5  16   76.09   10.50
  -2   5 -16   58.89    7.80
   2   5  16   79.19    9.10
  -2  -5 -16   72.19   10.80
   2  -5  16   93.29    9.70
  -2  -5 -16   65.49    9.40
   2  -5  16   51.69   10.60
  -2   5 -17   25.20    9.20
  -2   5 -17   23.70    7.40
   2   5  17   21.10    8.10
   2   5  17   26.10    8.40
   2   5  17   20.90    7.30
  -2   5 -17   30.30    6.20
  -2  -5 -17   27.70    7.60
   2  -5  17   25.70   10.10
  -2  -5 -17   22.00    9.60
   2  -5  17   37.50    7.10
   2   5  18   29.40    8.90
  -2   5 -18   21.40    8.40
   2   5  18   23.70    9.40
  -2   5 -18   37.70    7.50
  -2  -5 -18   34.70    8.20
   2  -5  18   33.60    7.50
  -2  -5 -18   25.60   11.40
   2  -5  18   16.30   10.80
   2   6 -15   25.10    8.10
   2   6 -15   22.60   11.00
  -2   6  15   20.80    9.20
  -2   6  15   22.20    8.00
   2   6 -15   28.10    6.70
   2  -6 -15   25.90   10.50
   2  -6 -15   14.00    7.50
  -2  -6  15   23.40   10.50
   2   6 -14   15.40    9.20
  -2   6  14   15.00    9.00
   2   6 -14   33.00    8.20
  -2   6  14   16.80    7.20
   2   6 -14   30.50    6.30
   2  -6 -14   25.20    9.70
  -2  -6  14    4.70    9.80
   2  -6 -14   23.00    7.20
  -2   6  13   -9.10    6.80
   2   6 -13    6.90    6.50
   2   6 -13   -0.50    5.40
   2   6 -13   -7.70    8.20
  -2   6  13    1.80    6.10
  -2  -6  13   17.60    4.60
   2  -6 -13    7.50    6.80
  -2  -6  13   16.60    9.60
   2  -6 -13   17.80    8.80
  -2   6  12   53.39    7.60
   2   6 -12   61.59    6.50
  -2   6  12   49.20    8.80
   2   6 -12   46.20    9.40
   2   6 -12   54.19    7.60
   2  -6 -12   55.99    9.70
  -2  -6  12   66.89    7.80
  -2  -6  12   46.70    9.90
   2  -6 -12   71.39    8.80
  -2   6  11   11.40    7.40
   2   6 -11   14.40    4.70
  -2   6  11   22.60    4.00
   2   6 -11    8.90    7.70
  -2   6  11   13.60    5.30
   2   6 -11    3.80    6.40
  -2  -6  11    6.00    7.70
   2  -6 -11   20.80    8.30
  -2  -6  11   18.70    4.70
   2  -6 -11    9.30    6.00
   2   6 -10  -10.70    7.90
   2   6 -10   -6.10    3.80
  -2   6  10    1.70    6.20
  -2   6  10    1.30    3.30
   2   6 -10   -3.10    4.90
  -2   6  10    4.20    4.70
   2  -6 -10    5.80    5.50
  -2  -6  10    4.70    3.90
  -2  -6  10   -4.20    7.10
   2  -6 -10    6.70    6.90
   2   6  -9   38.90    5.00
  -2   6   9   45.30    5.40
  -2   6   9   44.30    6.20
   2   6  -9   49.30    7.50
   2   6  -9   42.70    3.20
   2   6  -9   19.10    7.80
  -2   6   9   48.30    7.80
   2  -6  -9   39.20    7.60
   2  -6  -9   43.30    6.90
  -2  -6   9   21.50    8.10
  -2  -6   9   40.60    5.30
  -2   6   8   35.70    3.80
  -2   6   8   48.00    7.20
   2   6  -8   29.90    6.40
  -2   6   8   30.40    6.50
   2   6  -8   32.60    4.90
   2   6  -8   34.40    2.90
   2   6  -8   39.10    8.60
  -2   6   8   34.90    5.30
   2  -6  -8   35.10    7.90
  -2  -6   8   28.90    4.80
   2  -6  -8   52.59    7.10
  -2  -6   8   30.40    8.40
   2   6  -7   -5.00    4.60
   2   6  -7    3.10    3.30
   2   6  -7    1.20    6.60
  -2   6   7   -0.40    3.80
  -2   6   7    5.70    5.40
  -2   6   7   -0.60    2.80
  -2   6   7  -10.40    4.30
   2   6  -7    0.50    1.80
  -2   6   7    1.80    3.60
  -2   6   7   -0.10    1.10
   2  -6  -7   -2.20    5.60
  -2  -6   7    0.60    3.80
   2  -6  -7    4.60    4.80
  -2  -6   7    1.60    6.90
  -2   6   6    3.30    5.10
  -2   6   6   12.90    6.00
  -2   6   6   12.10    4.40
  -2   6   6   11.20    3.30
  -2   6   6   11.80    3.70
   2   6  -6   10.30    4.90
   2   6  -6    9.30    3.90
   2   6  -6    2.70    6.40
   2   6  -6   13.50    2.70
  -2  -6   6   10.10    4.20
   2  -6  -6   11.40    6.30
  -2  -6   6    8.70    6.00
   2  -6  -6   16.70    5.00
  -2   6   5   39.00    6.40
  -2   6   5   49.70    4.90
   2   6  -5   58.69    6.50
  -2   6   5   51.99    6.40
   2   6  -5   48.00    3.00
   2   6  -5   48.10    3.00
  -2   6   5   43.70    4.10
   2   6  -5   58.29    6.60
   2   6  -5   49.70    5.50
  -2   6   5   48.80    3.80
   2   6  -5   48.30    8.00
  -2   6   5   58.09    7.30
  -2   6   5   50.09    5.40
   2   6  -5   41.90    5.20
   2  -6  -5   48.60    7.00
  -2  -6   5   61.39    8.80
  -2  -6   5   51.99    6.90
   2  -6  -5   51.99    6.90
  -2   6   4   16.70    3.80
   2   6  -4   17.10    3.10
  -2   6   4   14.00    4.20
  -2   6   4   17.20    5.20
   2   6  -4   14.80    1.70
   2   6  -4   10.10    5.70
   2   6  -4   18.90    4.00
  -2   6   4   18.00    4.90
  -2   6   4   19.30    2.80
  -2   6   4   14.60    3.50
  -2   6   4    9.40    3.80
   2   6  -4   15.70    2.90
   2   6  -4   10.10    3.50
   2   6  -4   15.80    2.50
  -2   6   4   22.20    4.40
   2   6  -4   11.00    4.70
   2  -6  -4   17.20    5.30
  -2  -6   4   14.60    4.50
   2  -6  -4    9.70    5.30
  -2  -6   4   19.70    6.50
   2  -6  -4   21.80    5.90
  -2   6   3   19.10    4.20
   2   6  -3   26.10    3.90
   2   6  -3   23.10    4.50
   2   6  -3   13.80    2.80
   2   6  -3   27.20    5.50
  -2   6   3   21.30    4.30
   2   6  -3   19.50    3.00
  -2   6   3   22.00    4.10
   2   6  -3   22.20    3.60
  -2   6   3   14.80    4.90
  -2   6   3   15.50    4.20
   2   6  -3   28.90    5.80
  -2   6   3   26.50    4.10
  -2   6   3   22.00    4.80
   2  -6  -3   24.70    5.90
  -2  -6   3   22.20    6.60
   2  -6  -3   22.30    5.60
   2  -6  -3   32.00    6.30
  -2  -6   3   28.60    5.00
  -2   6   2  357.66   14.10
   2   6  -2  370.46   12.90
  -2   6   2  373.96   14.10
   2   6  -2  376.06   12.70
   2   6  -2  356.76   13.00
   2   6  -2  402.96   16.40
  -2   6   2  374.76   13.30
  -2   6   2  396.16   13.70
   2   6  -2  341.87   12.00
   2   6  -2  371.86   14.90
  -2   6   2  362.96   15.00
  -2   6   2  363.26   13.20
   2   6  -2  393.76   13.80
  -2   6   2  368.16   13.90
  -2  -6   2  369.66   15.40
  -2  -6   2  375.36   14.10
   2  -6  -2  356.26   14.90
   2  -6  -2  342.27   15.40
   2  -6  -2  372.76   14.80
  -2  -6   2  380.56   16.60
   2  -6  -2  377.56   15.50
   2   6  -1   77.29    9.00
   2   6  -1   74.99    6.70
  -2   6   1   72.09    7.20
  -2   6   1   71.59    6.40
  -2   6   1   70.59    7.90
  -2   6   1   73.99    7.10
   2   6  -1   64.29    6.90
  -2   6   1   73.99    8.10
  -2   6   1   69.59    7.10
   2   6  -1   74.09    6.80
   2   6  -1   68.49    6.50
  -2   6   1   71.59    6.70
   2   6  -1   84.19    6.00
   2   6  -1   81.99    8.00
   2  -6  -1   74.59    8.80
   2  -6  -1   78.49    8.70
   2  -6  -1   74.19    7.70
  -2  -6   1   69.99    7.70
  -2  -6   1   59.29    8.10
  -2  -6   1   71.19    7.60
   2  -6  -1   72.99    8.20
  -2   6   0  141.69    8.40
   2   6   0  154.78    8.80
  -2   6   0  141.89    9.30
   2   6   0  141.59    7.40
  -2   6   0  148.29   10.20
  -2   6   0  153.78    8.60
  -2   6   0  148.39    8.60
   2   6   0  152.98    8.40
   2   6   0  157.58    8.40
  -2   6   0  143.99    8.60
  -2   6   0  146.39    7.90
   2   6   0  135.89   10.30
   2   6   0  147.19    8.20
   2   6   0  161.48    9.50
   2  -6   0  151.98    9.60
  -2  -6   0  143.49    9.70
  -2  -6   0  162.48   11.00
   2  -6   0  149.49   10.10
   2  -6   0  141.49    9.40
   2  -6   0  147.59   10.30
  -2  -6   0  150.78   10.10
  -2  -6   0  144.09    9.40
   2   6   1  196.58   10.40
  -2   6  -1  195.28    9.90
  -2   6  -1  197.48   10.30
  -2   6  -1  185.78    8.80
   2   6   1  198.88    8.80
   2   6   1  195.38   10.10
  -2   6  -1  195.98    9.70
  -2   6  -1  189.58    9.70
   2   6   1  191.98   11.10
   2   6   1  190.98    8.50
   2   6   1  191.08    9.80
   2   6   1  197.78    9.60
  -2   6  -1  201.98   11.20
  -2   6  -1  187.88    8.70
  -2  -6  -1  204.88   11.50
   2  -6   1  191.88   11.40
   2  -6   1  201.48   10.40
  -2  -6  -1  202.28   11.30
   2  -6   1  198.08   12.00
   2  -6   1  191.78   10.60
  -2  -6  -1  204.38   11.20
   2   6   2   -2.60    3.70
   2   6   2   -5.60    3.40
   2   6   2    0.30    3.10
  -2   6  -2   -5.80    3.50
  -2   6  -2   -0.50    3.50
  -2   6  -2    1.60    3.50
   2   6   2   -1.10    3.70
  -2   6  -2   -1.60    4.60
  -2   6  -2    0.10    3.00
   2   6   2   -3.70    3.80
   2   6   2   -1.80    3.30
   2   6   2    0.60    3.00
  -2   6  -2   -7.40    3.60
  -2   6  -2   -0.90    3.00
   2  -6   2    4.40    4.50
  -2  -6  -2   -1.40    4.70
  -2  -6  -2   -1.10    5.00
  -2  -6  -2   -6.70    4.10
   2  -6   2    5.50    5.20
   2   6   3   15.40    4.50
   2   6   3   20.70    3.70
   2   6   3   17.60    4.70
  -2   6  -3   16.70    5.30
   2   6   3   12.30    3.90
  -2   6  -3   13.30    4.80
  -2   6  -3   13.50    2.30
   2   6   3   25.40    4.80
  -2   6  -3   19.10    3.10
  -2   6  -3   23.20    4.80
   2   6   3   20.40    3.90
   2   6   3   13.70    4.20
   2   6   3   21.30    4.50
  -2   6  -3   15.20    3.40
  -2   6  -3   17.10    4.10
   2  -6   3   22.80    6.20
  -2  -6  -3   16.70    5.50
  -2  -6  -3    7.70    4.60
   2  -6   3   14.90    5.20
  -2  -6  -3   21.60    5.90
   2   6   4   53.59    4.70
   2   6   4   56.09    7.40
  -2   6  -4   67.79    7.30
  -2   6  -4   54.79    7.20
  -2   6  -4   63.39    7.20
  -2   6  -4   52.09    3.70
   2   6   4   59.29    6.30
  -2   6  -4   63.19    7.50
   2   6   4   57.59    4.90
   2   6   4   60.59    6.60
   2   6   4   68.89    7.30
  -2   6  -4   52.19    3.60
  -2   6  -4   61.09    5.70
   2   6   4   63.79    8.00
   2  -6   4   62.39    8.10
   2  -6   4   68.09    8.10
  -2  -6  -4   71.19    8.90
  -2  -6  -4   51.69    6.20
  -2  -6  -4   54.29    6.90
  -2   6  -5   33.90    4.10
   2   6   5   35.90    4.40
   2   6   5   27.90    3.40
   2   6   5   38.00    6.00
  -2   6  -5   24.20    2.60
  -2   6  -5   39.10    5.40
   2   6   5   33.50    4.60
  -2   6  -5   33.50    4.00
   2   6   5   35.60    6.00
  -2   6  -5   26.70    6.50
  -2  -6  -5   37.90    7.20
  -2  -6  -5   49.30    7.40
   2  -6   5   42.50    6.20
  -2  -6  -5   37.80    4.90
   2  -6   5   29.30    6.70
   2   6   6    4.10    3.50
  -2   6  -6    2.00    2.40
  -2   6  -6   -2.30    3.80
   2   6   6    0.40    4.90
  -2   6  -6    0.20    0.90
   2   6   6    1.70    2.50
   2   6   6    3.30    1.60
  -2   6  -6   -7.80    5.50
  -2   6  -6    1.50    3.10
   2   6   6   -7.90    4.30
   2  -6   6   -6.10    4.40
  -2  -6  -6    6.50    5.50
   2  -6   6    0.10    5.80
  -2  -6  -6   -3.00    5.30
   2   6   7   34.70    3.30
  -2   6  -7   45.50    5.70
  -2   6  -7   39.80    7.60
   2   6   7   43.70    3.00
   2   6   7   35.60    6.60
   2   6   7   34.90    4.90
   2   6   7   42.20    6.30
  -2   6  -7   37.30    5.90
  -2   6  -7   39.00    3.90
   2  -6   7   38.70    7.80
  -2  -6  -7   42.50    8.10
   2  -6   7   57.49    7.80
  -2  -6  -7   40.20    7.40
  -2   6  -8   58.19    8.70
   2   6   8   74.19    9.80
  -2   6  -8   70.29    3.70
   2   6   8   65.69    3.20
  -2   6  -8   60.79    5.90
  -2   6  -8   62.29    7.00
   2   6   8   72.09    7.90
   2   6   8   72.89    8.00
   2  -6   8   65.59    9.60
  -2  -6  -8   65.09    8.40
   2  -6   8   80.89    8.20
  -2  -6  -8   70.19    8.90
   2   6   9   14.40    4.80
   2   6   9   12.20    6.50
  -2   6  -9   14.90    3.50
   2   6   9    5.30    5.90
  -2   6  -9    8.90    5.20
  -2   6  -9   16.00    7.90
  -2  -6  -9   21.00    7.40
   2  -6   9   22.70    5.40
  -2  -6  -9   15.00    6.90
   2  -6   9   21.90    8.30
  -2   6 -10   80.69    6.80
   2   6  10   98.29   11.80
   2   6  10   73.99    8.80
  -2   6 -10   68.99   10.00
   2   6  10   74.19    9.20
  -2   6 -10   84.49   10.50
   2  -6  10   60.39    9.60
   2  -6  10   67.49    7.30
  -2  -6 -10   82.29   11.10
  -2  -6 -10   68.09    9.50
   2   6  11  101.79   10.20
   2   6  11   72.19    8.90
   2   6  11  112.69   13.00
  -2   6 -11   91.49    7.60
  -2   6 -11   83.79   10.80
  -2   6 -11   77.89    8.60
  -2  -6 -11  101.49   11.30
   2  -6  11  109.09    9.00
   2  -6  11   91.49   10.90
  -2  -6 -11   73.19   10.50
  -2   6 -12   57.49   10.20
   2   6  12   84.59    9.70
  -2   6 -12   98.19   11.50
   2   6  12   77.39    9.40
  -2   6 -12   82.09    7.90
   2   6  12   95.19   10.70
  -2  -6 -12   93.09   11.00
   2  -6  12   63.69   10.00
  -2  -6 -12   75.39   10.10
   2  -6  12   81.29    9.00
   2   6  13    4.90    7.10
   2   6  13   -0.70    6.20
   2   6  13    0.70    7.10
  -2   6 -13    0.20    6.00
  -2   6 -13   -0.90    4.50
  -2   6 -13   -6.30    8.50
  -2  -6 -13    7.20    8.50
  -2  -6 -13   15.30    7.20
   2  -6  13   11.40    5.50
   2  -6  13   -0.90    9.30
  -2   6 -14    2.40    9.10
   2   6  14   12.10    8.10
  -2   6 -14   13.60    5.30
  -2   6 -14   18.70    7.00
   2   6  14   20.60    7.30
   2   6  14   15.40    8.50
   2  -6  14   24.10   10.10
  -2  -6 -14   10.80    9.50
   2  -6  14   16.30    6.10
  -2  -6 -14   26.40    8.60
  -2   6 -15   28.60    8.40
   2   6  15   23.10    7.70
  -2   6 -15   20.00   11.10
  -2   6 -15   23.90    6.60
   2   6  15   24.40    9.20
   2   6  15   24.50    9.40
   2  -6  15   41.00   11.50
   2  -6  15   38.90    7.50
  -2  -6 -15   31.30    8.90
  -2  -6 -15   35.40   10.40
   2   7 -12    4.00    9.60
  -2   7  12    7.40    8.70
  -2   7  12    8.60    7.40
   2   7 -12    4.20    8.20
  -2   7  12    7.70    8.70
   2   7 -12   16.30    6.30
  -2  -7  12   -3.50   10.20
   2  -7 -12   24.50    9.10
   2  -7 -12   15.30    7.80
   2   7 -11   -1.80    7.40
   2   7 -11   -3.90    4.80
   2   7 -11    4.30   10.00
  -2   7  11   -5.30    6.70
  -2   7  11   -1.80    7.60
  -2   7  11   11.90    7.90
   2  -7 -11    3.90    7.20
   2  -7 -11   -0.90    7.90
  -2  -7  11    9.20   10.40
   2   7 -10   24.30    5.80
  -2   7  10   38.60    7.80
   2   7 -10   28.20    7.60
  -2   7  10   35.90    9.20
   2   7 -10   40.60    9.70
  -2   7  10   36.50    8.80
   2  -7 -10   42.80    8.40
  -2  -7  10   33.90    6.50
  -2  -7  10   35.50   10.90
   2  -7 -10   35.30    8.80
   2   7  -9   53.79    6.30
  -2   7   9   54.59    7.50
  -2   7   9   36.50    7.90
  -2   7   9   58.59    9.10
   2   7  -9   31.00    9.20
   2   7  -9   30.10    7.20
  -2  -7   9   68.09    9.20
   2  -7  -9   70.09    9.50
  -2  -7   9   53.79   10.30
   2  -7  -9   57.29    9.80
  -2   7   8    2.50    4.80
  -2   7   8   -4.20    6.90
  -2   7   8   -7.90    6.50
   2   7  -8   -9.00    6.00
   2   7  -8    4.30    7.70
   2   7  -8    0.20    4.80
  -2   7   8    0.00    5.70
  -2  -7   8   -8.20    4.80
   2  -7  -8   10.70    6.80
   2  -7  -8    4.10    7.00
  -2  -7   8   -3.10    8.50
   2   7  -7   -1.90    7.40
  -2   7   7    1.40    5.20
   2   7  -7   -4.20    4.10
   2   7  -7   -0.90    5.70
  -2   7   7    5.70    6.30
  -2   7   7   -2.40    6.40
  -2   7   7   -5.70    3.50
  -2   7   7    1.80    3.40
  -2  -7   7    6.30    8.10
  -2  -7   7    4.00    5.20
   2  -7  -7  -10.20    6.30
   2  -7  -7    6.00    6.50
  -2   7   6   62.99    7.90
   2   7  -6   53.79    9.40
   2   7  -6   56.79    7.50
  -2   7   6   55.69    6.40
   2   7  -6   46.00    7.50
  -2   7   6   54.69    6.50
   2   7  -6   56.69    6.00
  -2   7   6   46.90    8.00
  -2   7   6   48.40    7.50
  -2   7   6   53.39    6.80
   2  -7  -6   59.39    8.90
  -2  -7   6   65.09    7.00
  -2  -7   6   59.59    9.50
   2  -7  -6   56.39    7.80
  -2   7   5   87.69    7.30
  -2   7   5  123.49   11.20
  -2   7   5  115.29    9.00
  -2   7   5   98.09    8.90
   2   7  -5  113.49    8.80
   2   7  -5   99.49   12.80
   2   7  -5  109.39    8.40
  -2   7   5  107.59    7.30
   2   7  -5   97.29   10.80
  -2   7   5  102.69   11.70
  -2   7   5  111.69    9.50
   2   7  -5  100.09    6.80
  -2  -7   5  103.39   13.40
  -2  -7   5  126.99    9.20
   2  -7  -5  110.49   12.30
   2  -7  -5   99.39   10.50
   2   7  -4   -0.90    3.40
  -2   7   4    2.90    3.30
  -2   7   4    2.50    5.10
  -2   7   4   -0.40    5.70
   2   7  -4   11.80    4.20
  -2   7   4   -8.00    4.00
   2   7  -4   -3.20    4.00
   2   7  -4   -3.20    5.30
  -2   7   4   -0.50    4.30
   2   7  -4   -4.00    5.00
  -2   7   4    1.80    4.10
  -2   7   4    2.10    4.40
   2   7  -4   -0.20    6.50
   2  -7  -4   -4.80    6.60
  -2  -7   4    6.10    4.30
   2  -7  -4   -6.10    5.30
  -2  -7   4    8.00    7.50
  -2   7   3   84.49    8.20
  -2   7   3   86.09    9.20
   2   7  -3   94.29    7.50
   2   7  -3  107.39    8.30
   2   7  -3  102.69   10.30
   2   7  -3  102.59    7.00
  -2   7   3   94.19    8.50
   2   7  -3   97.69   12.30
  -2   7   3   86.89   10.70
   2   7  -3   89.79    9.00
  -2   7   3   78.49    8.60
   2   7  -3   88.89    7.80
  -2   7   3  102.69    8.10
  -2   7   3   93.99    7.40
   2  -7  -3   90.09    9.60
  -2  -7   3   82.09   10.20
   2  -7  -3   80.49    9.10
  -2  -7   3   86.29    8.80
   2  -7  -3   86.99   11.00
  -2   7   2   17.40    4.90
   2   7  -2   18.40    5.30
   2   7  -2   24.10    4.30
  -2   7   2   21.10    5.00
  -2   7   2   14.70    4.10
  -2   7   2   18.90    4.80
   2   7  -2   13.70    4.00
   2   7  -2   21.30    4.70
  -2   7   2   22.60    5.70
   2   7  -2   16.80    6.60
   2   7  -2   15.40    5.70
  -2   7   2   18.40    4.80
  -2   7   2   24.90    5.20
   2   7  -2   17.90    4.80
  -2  -7   2   30.60    5.70
   2  -7  -2   26.30    6.80
   2  -7  -2   25.30    6.70
  -2  -7   2   30.80    7.90
   2  -7  -2   20.40    7.30
   2   7  -1   60.39    7.10
  -2   7   1   54.29    6.20
  -2   7   1   69.79    9.20
  -2   7   1   53.59    7.20
   2   7  -1   42.70    6.90
   2   7  -1   55.39    6.20
   2   7  -1   59.49    7.70
  -2   7   1   52.79    5.80
   2   7  -1   48.50    5.30
  -2   7   1   55.29    6.10
   2   7  -1   51.29    6.40
   2   7  -1   69.89    7.40
  -2   7   1   57.09    6.20
  -2   7   1   50.49    5.60
   2  -7  -1   70.19    9.40
   2  -7  -1   49.90    7.40
  -2  -7   1   61.29    8.70
   2  -7  -1   61.49    8.10
   2  -7  -1   63.69    7.80
  -2  -7   1   54.89    6.90
  -2  -7   1   61.49    8.50
  -2   7   0   -1.10    5.10
   2   7   0   -1.50    3.40
  -2   7   0   -0.20    4.30
   2   7   0   -4.50    5.20
   2   7   0   -4.40    3.80
   2   7   0   -1.20    4.40
  -2   7   0   -5.10    4.10
  -2   7   0    2.80    4.10
   2   7   0   -1.10    4.70
  -2   7   0    1.70    4.90
  -2   7   0    3.20    3.50
   2   7   0   -3.40    3.80
  -2   7   0   -2.10    3.90
   2   7   0   -7.30    3.70
  -2  -7   0   -1.50    6.00
   2  -7   0   -3.50    6.40
   2  -7   0    1.10    5.20
  -2  -7   0    2.80    6.70
   2  -7   0   -9.40    5.40
   2  -7   0  -10.10    4.90
   2   7   1  102.29    8.90
   2   7   1  105.09    7.60
  -2   7  -1   96.79   10.60
   2   7   1  117.79    9.80
  -2   7  -1  108.09    8.90
  -2   7  -1   96.29    7.90
  -2   7  -1  102.59    9.00
  -2   7  -1  113.89    7.80
   2   7   1  109.29    7.70
   2   7   1  116.49    9.20
  -2   7  -1  122.99    8.70
   2   7   1  107.29    9.00
  -2   7  -1  105.99    9.40
   2   7   1  108.19   10.70
  -2  -7  -1  102.09   11.20
   2  -7   1  114.29   10.80
  -2  -7  -1   86.09   10.90
  -2  -7  -1   87.39   11.20
   2  -7   1  113.89   12.10
  -2   7  -2   -3.30    4.40
   2   7   2    2.60    3.70
   2   7   2   -0.50    4.60
  -2   7  -2   -0.50    4.80
  -2   7  -2    0.70    4.40
  -2   7  -2    3.00    3.70
   2   7   2   -5.20    4.50
   2   7   2    4.60    4.40
  -2   7  -2    0.80    4.20
  -2   7  -2  -11.20    5.30
   2   7   2   -8.10    3.30
   2   7   2    5.20    4.80
  -2   7  -2   -0.20    3.60
   2   7   2   -3.50    4.50
   2  -7   2    1.00    5.70
  -2  -7  -2    0.40    6.60
  -2  -7  -2    1.40    5.60
   2  -7   2    1.90    6.30
  -2  -7  -2   -4.40    5.70
   2   7   3  135.89   10.30
  -2   7  -3  123.79    9.50
   2   7   3  118.59   10.10
  -2   7  -3  141.79    9.40
   2   7   3  117.99    9.80
   2   7   3  131.89    8.40
  -2   7  -3  142.99   12.50
   2   7   3  142.79   10.40
  -2   7  -3  128.79    7.30
  -2   7  -3  130.79   10.60
   2   7   3  140.29   10.40
  -2   7  -3  141.19   10.10
  -2   7  -3  125.89    7.90
   2   7   3  130.69    7.80
  -2  -7  -3  132.69   12.50
  -2  -7  -3  143.79   12.30
  -2  -7  -3  130.69   10.40
   2  -7   3  133.39   10.90
   2  -7   3  137.79   13.00
  -2   7  -4    2.30    5.40
   2   7   4    0.40    3.10
   2   7   4    4.70    4.50
  -2   7  -4   -1.90    4.30
  -2   7  -4   -3.90    4.40
  -2   7  -4    2.50    3.30
   2   7   4    7.00    5.10
   2   7   4   -1.50    5.00
  -2   7  -4    1.70    6.00
  -2   7  -4    2.10    4.30
   2   7   4    0.00    5.00
   2   7   4    0.70    5.10
  -2   7  -4   -4.50    4.80
   2   7   4   -2.60    3.60
  -2  -7  -4   -8.30    6.90
   2  -7   4    7.40    5.90
   2  -7   4   -4.40    6.80
  -2  -7  -4    0.10    4.70
  -2  -7  -4    8.50    6.40
  -2   7  -5   24.00    4.10
   2   7   5   25.20    6.20
   2   7   5   22.00    4.90
  -2   7  -5   15.30    7.10
  -2   7  -5   17.50    6.30
   2   7   5   25.40    6.40
   2   7   5   13.10    6.10
   2   7   5   21.40    5.30
   2   7   5   26.50    4.90
  -2   7  -5   13.60    5.60
  -2   7  -5   34.90    7.00
  -2  -7  -5   27.10    7.40
   2  -7   5   36.50    8.70
   2  -7   5   32.50    7.00
  -2  -7  -5   27.90    8.10
   2   7   6   12.70    5.90
  -2   7  -6    9.00    6.30
   2   7   6    8.30    4.50
  -2   7  -6   12.70    4.00
   2   7   6    7.40    5.00
   2   7   6    4.30    5.50
  -2   7  -6   27.90    6.30
   2   7   6    3.40    5.90
  -2   7  -6    4.10    6.80
   2  -7   6   14.10    5.40
   2  -7   6    7.00    7.70
  -2  -7  -6    8.50    7.10
  -2  -7  -6    1.50    6.70
  -2   7  -7  103.99   13.50
  -2   7  -7  114.39    8.10
  -2   7  -7  115.49   11.20
   2   7   7  116.39    9.30
   2   7   7  124.19   11.60
   2   7   7  125.89   12.80
  -2  -7  -7  108.19   11.80
   2  -7   7  101.89   13.50
   2  -7   7  118.59   11.10
  -2  -7  -7  108.19   12.70
  -2   7  -8   15.10    4.50
   2   7   8   14.90    6.90
  -2   7  -8    4.10    6.60
  -2   7  -8   -2.30    7.60
   2   7   8    2.10    6.40
   2   7   8   10.80    4.90
   2  -7   8   15.60    8.50
  -2  -7  -8    8.80    8.00
  -2  -7  -8    8.90    7.40
   2  -7   8   15.90    6.20
   2   7   9   38.80    8.00
   2   7   9   29.30    6.10
   2   7   9   32.90    7.80
  -2   7  -9   36.90    5.10
  -2   7  -9   41.60    7.70
  -2   7  -9   18.90    8.70
  -2  -7  -9   52.79    9.00
  -2  -7  -9   41.10    8.50
   2  -7   9   43.20    7.90
   2  -7   9   39.70    9.80
  -2   7 -10   -4.10    8.40
  -2   7 -10    9.40    4.50
  -2   7 -10    6.50    6.70
   2   7  10   13.90    6.30
   2   7  10    5.10    7.80
   2   7  10    6.00    7.00
  -2  -7 -10   12.00    8.40
   2  -7  10   -2.60   10.20
   2  -7  10   19.50    6.80
  -2  -7 -10   16.20    7.70
  -2   7 -11   93.79   12.00
   2   7  11   94.79   11.20
  -2   7 -11   99.49    9.10
   2   7  11  114.09   14.10
  -2   7 -11  100.29   10.40
   2   7  11  104.69   12.30
   2  -7  11   95.19   12.90
   2  -7  11  147.49   12.50
  -2  -7 -11   90.29   11.10
  -2  -7 -11  120.29   12.60
   2   7  12   -2.00    8.50
   2   7  12    1.90    8.30
  -2   7 -12    6.30    6.30
   2   7  12    7.00    7.30
  -2   7 -12    1.20    7.00
  -2   7 -12   -2.10    9.80
   2  -7  12   21.00    7.30
  -2  -7 -12   -3.20    8.70
   2  -7  12    5.90   10.60
  -2  -7 -12    8.30    8.80
   2   8  -6   -6.00    5.70
   2   8  -6   -1.80    7.50
   2   8  -6    2.10    7.20
  -2   8   6    4.00    6.80
  -2   8   6   -9.90    6.60
  -2   8   6    8.10    7.00
   2   8  -6   -6.30    8.90
  -2   8   6   -1.20    8.10
  -2  -8   6   -1.70    8.50
   2  -8  -6   -0.30    7.60
   2  -8  -6   -1.00    7.30
  -2  -8   6   -0.90    6.30
   2   8  -5  -11.90    6.80
  -2   8   5    9.10    6.50
  -2   8   5   -4.40    6.00
   2   8  -5   -6.90    7.20
   2   8  -5   10.30    8.60
  -2   8   5   -1.10    7.80
   2   8  -5   -0.30    5.70
  -2   8   5  -10.80    6.40
   2  -8  -5   -9.30    7.10
   2  -8  -5  -13.70    7.80
  -2  -8   5    0.60    6.90
  -2  -8   5    3.50    8.40
   2   8  -4    5.10    6.90
  -2   8   4   13.20    5.90
  -2   8   4   -1.20    5.80
   2   8  -4   11.10    6.70
  -2   8   4    3.10    7.50
  -2   8   4    0.00    6.20
   2   8  -4    6.70    8.10
   2   8  -4   -0.50    5.60
   2  -8  -4    4.30    7.00
  -2  -8   4    8.40    6.90
  -2  -8   4    5.70    8.40
   2  -8  -4   -2.20    7.50
  -2   8   3    2.60    5.40
   2   8  -3   -0.40    7.00
  -2   8   3    8.20    6.30
   2   8  -3    1.80    6.60
  -2   8   3   13.40    6.20
  -2   8   3    8.70    7.20
   2   8  -3    5.80    5.80
  -2   8   3    7.80    4.90
   2   8  -3   -4.40    8.50
   2  -8  -3   -5.40    6.50
  -2  -8   3   16.30    7.00
   2  -8  -3   15.40    7.20
  -2  -8   3    8.20    8.30
   2   8  -2    4.00    5.80
   2   8  -2   10.60    5.90
  -2   8   2   11.70    6.70
  -2   8   2    1.30    5.80
  -2   8   2    8.00    5.90
  -2   8   2    4.20    5.80
  -2   8   2    2.50    5.20
   2   8  -2   16.40    6.40
   2   8  -2    1.20    7.10
  -2   8   2    4.90    5.00
   2   8  -2   -7.70    7.30
  -2   8   2   -2.20    6.00
   2  -8  -2   15.10    7.30
  -2  -8   2    9.00    8.40
   2  -8  -2   12.00    7.10
   2  -8  -2    7.50    7.20
  -2   8   1    4.20    5.70
   2   8  -1    3.40    6.00
   2   8  -1   -0.20    5.30
  -2   8   1   -7.40    4.60
   2   8  -1   -0.70    4.90
  -2   8   1    5.40    6.60
  -2   8   1   -3.60    5.30
  -2   8   1   -2.40    5.50
  -2   8   1   -6.20    6.10
   2   8  -1    4.90    7.50
  -2   8   1   -2.30    5.30
   2   8  -1    1.60    6.70
   2  -8  -1   -2.10    6.60
   2  -8  -1   -9.10    6.10
  -2  -8   1  -10.00    7.30
   2   8   0   -2.80    5.50
   2   8   0   -3.80    6.90
  -2   8   0   -7.20    4.90
   2   8   0    4.70    5.40
  -2   8   0    1.10    5.70
  -2   8   0   -0.70    5.60
   2   8   0   -9.80    5.00
  -2   8   0   -6.00    6.60
   2   8   0   -3.90    6.70
  -2   8   0   -7.50    5.30
  -2   8   0    5.90    6.10
  -2   8   0    1.10    4.90
  -2  -8   0    5.50    7.20
  -2  -8   0    6.70    7.30
   2  -8   0   -3.20    7.20
   2  -8   0    5.40    7.10
  -2   8  -1    5.30    5.70
  -2   8  -1   -4.50    7.20
   2   8   1    6.00    5.70
   2   8   1    5.40    6.70
  -2   8  -1   -2.10    6.20
  -2   8  -1    1.70    5.90
   2   8   1   -5.60    5.90
  -2   8  -1    0.20    4.70
   2   8   1   -4.30    6.50
   2   8   1   -4.30    5.30
  -2  -8  -1    6.90    7.60
  -2  -8  -1    7.60    7.00
   2  -8   1    4.90    6.70
   2  -8   1    7.90    7.80
  -2   8  -2   -1.50    5.70
   2   8   2   -6.20    5.70
   2   8   2    1.70    6.40
  -2   8  -2   -4.00    7.10
  -2   8  -2    6.40    6.30
   2   8   2    5.70    5.90
  -2   8  -2   -3.90    5.60
   2   8   2   -6.20    6.50
   2   8   2   -0.40    5.90
  -2  -8  -2   -3.10    7.00
  -2  -8  -2   -3.00    7.00
   2  -8   2    2.70    6.20
   2  -8   2    1.00    7.50
  -2  -8  -2    5.70    7.80
  -2   8  -3   12.90    8.40
   2   8   3   12.50    7.00
  -2   8  -3   14.60    6.70
   2   8   3   11.80    6.10
  -2   8  -3    7.10    7.20
   2   8   3    1.10    5.80
   2   8   3    2.40    6.50
  -2   8  -3    9.60    5.80
  -2  -8  -3   -3.70    7.20
   2  -8   3    2.30    7.10
   2  -8   3    6.70    8.20
  -2  -8  -3   17.40    7.90
  -2  -8  -3   -0.60    6.50
   2   8   4   25.80    7.20
  -2   8  -4   31.10    8.00
  -2   8  -4   16.80    7.00
   2   8   4   11.40    6.70
  -2   8  -4   27.00    6.60
   2   8   4   19.00    7.30
   2   8   4   26.20    7.20
  -2   8  -4   26.50    8.40
   2  -8   4   13.60    8.70
  -2  -8  -4   20.40    8.10
  -2  -8  -4   33.40    9.20
   2  -8   4   37.30    8.00
  -2   8  -5    8.90    7.70
   2   8   5   11.80    7.00
  -2   8  -5    2.50    6.00
  -2   8  -5    6.80    6.80
   2   8   5    1.40    6.90
   2   8   5   -7.70    7.50
  -2   8  -5   -1.30    7.90
   2   8   5    2.10    6.10
   2  -8   5    2.50    7.10
  -2  -8  -5   18.20    8.10
   2  -8   5   15.30    9.00
  -2  -8  -5   30.60    8.30
  -2   8  -6   -3.30    8.20
  -2   8  -6   -8.60    7.30
   2   8   6    7.50    7.30
  -2   8  -6   -1.70    6.00
  -2   8  -6  -14.30    6.60
   2   8   6    9.60    7.50
   2   8   6    7.00    7.00
   2  -8   6   11.50    7.40
  -2  -8  -6   -7.40    7.60
  -2  -8  -6    0.80    8.70
   2  -8   6    3.50    9.10
   3   0 -22   22.60    6.00
  -3   0  22   30.50    8.00
   3   0 -22   39.00    7.80
  -3   0  22   35.00    6.60
   3   0 -22   21.90    8.00
   3   0 -22   17.90    5.80
  -3   0  21    3.50    6.20
   3   0 -21   -2.60    4.90
   3   0 -21   -2.90    5.30
  -3   0  21    3.10    4.80
   3   0 -21    9.40    6.70
  -3   0  21   -3.60    6.40
   3   0 -21   16.30    6.90
  -3   0  20  491.15   19.00
   3   0 -20  509.55   19.90
   3   0 -20  499.75   20.00
   3   0 -20  489.35   18.10
  -3   0  20  495.45   18.60
   3   0 -20  481.65   18.60
  -3   0  20  524.45   20.60
   3   0 -19    5.80    5.10
   3   0 -19   -4.30    4.70
   3   0 -19   -3.20    3.70
   3   0 -19    5.00    4.40
  -3   0  19   -2.90    6.50
  -3   0  19    4.20    5.00
  -3   0  19   -7.70    4.10
  -3   0  18   47.10    5.80
   3   0 -18   49.50    5.50
   3   0 -18   42.90    5.90
  -3   0  18   63.19    7.70
   3   0 -18   45.50    6.10
  -3   0  18   49.20    6.20
   3   0 -18   47.20    6.60
  -3   0  17    1.20    4.00
  -3   0  17   -2.60    4.40
  -3   0  17    6.50    4.60
   3   0 -17   -1.70    4.50
   3   0 -17    6.30    4.00
   3   0 -17   -2.30    3.20
   3   0 -17   -2.80    4.10
  -3   0  16  173.88   10.30
  -3   0  16  174.98    9.80
  -3   0  16  162.48    9.40
   3   0 -16  157.58    9.80
   3   0 -16  174.18    9.90
   3   0 -16  186.68    8.90
   3   0 -16  177.88    9.70
   3   0 -15    2.80    3.60
   3   0 -15    1.40    3.80
   3   0 -15    1.00    3.70
  -3   0  15   -2.70    3.30
  -3   0  15    1.40    4.30
   3   0 -15    1.50    3.10
  -3   0  15    1.40    3.80
  -3   0  14  202.88    9.80
   3   0 -14  202.38    9.60
  -3   0  14  206.28   10.20
   3   0 -14  205.58    8.90
  -3   0  14  209.78    9.80
   3   0 -14  197.08    9.40
  -3   0  14  212.38   11.20
   3   0 -14  204.48   10.50
  -3   0  13   -4.80    2.70
  -3   0  13   -0.50    3.60
  -3   0  13   -7.20    3.30
   3   0 -13   -2.20    3.70
  -3   0  13    2.90    3.60
   3   0 -13    0.10    2.60
   3   0 -13   -0.90    3.20
  -3   0  12  983.50   28.30
   3   0 -12  978.00   27.60
   3   0 -12  953.30   28.00
  -3   0  12  988.50   28.50
  -3   0  12  988.70   28.80
  -3   0  12  996.10   28.00
  -3   0  11    4.60    2.90
  -3   0  11    1.10    2.80
  -3   0  11    1.40    1.50
   3   0 -11    1.30    2.40
  -3   0  11   -0.50    2.80
   3   0 -11    1.40    2.80
  -3   0  11    0.90    2.00
  -3   0  11   -1.90    2.40
   3   0 -11    1.10    1.50
  -3   0  10  212.48    9.10
  -3   0  10  217.28    8.40
   3   0 -10  207.18    7.60
  -3   0  10  215.28    8.00
  -3   0  10  181.48    7.60
  -3   0  10  220.28    8.80
  -3   0  10  206.18    7.30
   3   0 -10  209.68    8.00
  -3   0  10  215.38    7.80
   3   0 -10  207.98    8.40
  -3   0   9    1.70    1.80
  -3   0   9   -0.70    1.60
  -3   0   9    1.40    1.40
   3   0  -9    1.50    2.30
   3   0  -9   -1.10    1.60
  -3   0   9    0.00    2.30
  -3   0   9   -1.00    2.30
  -3   0   9   -2.10    1.50
  -3   0   9   -0.50    1.20
   3   0  -9    0.20    1.60
   3   0  -9   -0.60    1.30
  -3   0   8   19.10    2.90
  -3   0   8   20.80    2.20
   3   0  -8   19.60    2.20
  -3   0   8   18.00    2.00
  -3   0   8   18.30    2.20
   3   0  -8   19.50    2.20
   3   0  -8   14.20    2.20
   3   0  -8   18.30    2.10
  -3   0   8   21.50    2.80
  -3   0   8   13.30    2.10
  -3   0   8   21.20    2.80
   3   0  -7   -1.60    1.40
  -3   0   7    0.30    1.50
  -3   0   7    0.00    1.00
   3   0  -7    1.20    1.20
   3   0  -7    1.00    1.00
   3   0  -7    0.90    1.20
  -3   0   7   -1.10    1.20
  -3   0   7    2.20    1.10
  -3   0   7    0.20    1.00
  -3   0   7    0.60    1.70
  -3   0   6   57.29    3.50
  -3   0   6   62.89    3.10
  -3   0   6   64.49    3.10
   3   0  -6   52.09    3.20
   3   0  -6   61.49    3.10
  -3   0   6   63.39    3.10
   3   0  -6   58.29    3.20
   3   0  -6   63.29    3.30
  -3   0   6   61.49    3.50
  -3   0   6   62.39    3.50
  -3   0   5    0.10    1.20
   3   0  -5    1.20    1.10
  -3   0   5    1.40    1.10
   3   0  -5   -0.40    1.10
  -3   0   5   -0.10    1.00
   3   0  -5    1.00    1.10
   3   0  -5    0.50    1.20
   3   0  -5   -3.00    1.30
  -3   0   5   -0.80    1.20
  -3   0   5   -0.80    1.50
  -3   0   4 2181.48   55.69
  -3   0   4 2198.38   55.49
  -3   0   4 2191.68   55.49
   3   0  -4 2188.88   55.49
  -3   0   4 2191.28   55.69
   3   0  -4 2223.28   55.59
   3   0  -4 2141.39   55.59
  -3   0   4 2006.10   55.29
   3   0  -4 2078.09   55.49
   3   0  -4 2182.78   55.59
  -3   0   4 2186.98   55.49
   3   0  -3    1.20    0.70
   3   0  -3    1.80    0.70
   3   0  -3    0.20    0.80
  -3   0   3    1.70    0.80
   3   0  -3    1.30    0.80
  -3   0   3    1.50    0.70
   3   0  -3   -0.20    0.60
   3   0  -3    0.30    0.70
  -3   0   3    2.70    0.70
  -3   0   3    1.70    0.70
  -3   0   3   -0.20    0.60
  -3   0   3    1.30    0.90
  -3   0   1    0.30    0.20
  -3   0   1    0.10    0.20
  -3   0   1    0.30    0.30
   3   0  -1    1.10    0.30
   3   0  -1   -0.20    0.30
  -3   0   1    0.00    0.40
  -3   0   1   -0.20    0.30
  -3   0   1    0.30    0.20
   3   0  -1   -0.10    0.30
   3   0  -1    0.20    0.30
  -3   0   1    0.20    0.30
  -3   0   1   -0.20    0.30
   3   0  -1    0.00    0.20
   3   0  -1    0.00    0.30
   3   0  -1    1.20    0.40
  -3   0   0    6.10    0.70
  -3   0   0    9.10    0.70
  -3   0   0    8.60    0.70
   3   0   0    8.00    0.70
  -3   0   0    7.70    0.60
   3   0   0    6.30    0.60
  -3   0   0    5.90    0.60
  -3   0  -1   -0.10    0.30
   3   0   1    1.40    0.30
  -3   0  -1    0.10    0.40
   3   0   1    1.40    0.40
   3   0   1    0.30    0.30
  -3   0  -1    0.20    0.30
  -3   0  -1   -0.10    0.30
   3   0   1    0.20    0.30
  -3   0  -1    0.10    0.30
  -3   0  -1    0.10    0.30
   3   0   1    1.30    0.40
   3   0   1    0.20    0.40
   3   0   2   46.60    1.70
   3   0   2   50.09    2.00
  -3   0  -2   52.09    2.00
  -3   0  -2   44.30    1.90
   3   0   2   48.50    1.90
   3   0   2   45.70    2.00
  -3   0  -2   45.60    2.00
  -3   0  -2   49.00    2.00
  -3   0  -2   46.60    1.70
   3   0   2   47.40    2.00
  -3   0  -2   47.90    2.00
   3   0   2   45.90    1.90
  -3   0  -3    0.60    0.80
  -3   0  -3   -0.20    0.80
   3   0   3    0.50    0.90
  -3   0  -3    0.40    0.80
   3   0   3    0.90    0.70
   3   0   3    1.40    0.90
  -3   0  -3    0.20    0.70
   3   0   3   -0.10    0.70
   3   0   3    0.30    0.80
   3   0   3    0.60    0.80
  -3   0  -3    1.00    0.70
   3   0   3    0.00    0.70
  -3   0  -3    0.30    0.80
  -3   0  -3    1.10    0.80
   3   0   5    0.10    1.10
   3   0   5    0.50    1.20
  -3   0  -5    1.40    1.20
  -3   0  -5   -1.10    1.10
  -3   0  -5   -1.50    0.90
   3   0   5    0.60    1.00
  -3   0  -5    1.10    1.30
  -3   0  -5    0.50    1.10
  -3   0  -5   -0.90    1.10
   3   0   5    4.20    1.10
  -3   0  -5    1.50    1.20
   3   0   5    1.70    1.60
   3   0   5    0.40    1.00
   3   0   5    2.00    1.20
   3   0   5    1.10    1.40
  -3   0  -6 1911.51   50.19
   3   0   6 1930.61   50.59
   3   0   6 2002.80   50.99
   3   0   6 1984.00   50.59
  -3   0  -6 1957.10   50.09
  -3   0  -6 1956.00   50.79
  -3   0  -6 2006.20   50.89
  -3   0  -6 1932.61   50.59
   3   0   6 1909.21   49.99
  -3   0  -6 1884.51   50.39
   3   0   6 1908.11   50.79
  -3   0  -6 1879.41   50.49
   3   0   6 1967.70   50.49
   3   0   7   -0.80    1.20
   3   0   7   -0.40    1.40
   3   0   7   -1.20    1.10
  -3   0  -7   -0.30    1.10
  -3   0  -7    0.20    1.40
  -3   0  -7    1.90    1.60
   3   0   7   -0.30    1.70
  -3   0  -7    0.60    1.10
  -3   0  -7    2.10    1.30
   3   0   7    1.50    1.10
  -3   0  -7   -0.20    1.30
  -3   0  -7    1.00    1.40
  -3   0  -7    0.00    1.00
   3   0   7   -2.10    1.10
  -3   0  -8 7624.44  195.58
   3   0   8 6983.10  196.08
   3   0   8 7914.41  196.48
  -3   0  -8 7782.02  195.18
   3   0   8 7857.61  195.98
  -3   0  -8 7846.51  196.38
  -3   0  -8 7803.82  196.18
   3   0   8 7707.73  195.78
   3   0   8 7682.03  195.98
  -3   0  -8 7693.23  195.98
  -3   0  -8 7627.04  195.98
  -3   0  -9    0.80    1.70
  -3   0  -9    4.30    2.20
   3   0   9    0.80    1.30
  -3   0  -9   -1.90    1.00
  -3   0  -9    1.80    2.10
   3   0   9    5.40    1.90
  -3   0  -9    0.40    1.70
  -3   0  -9    1.20    2.30
   3   0   9   -0.50    1.30
  -3   0  -9    0.00    1.50
  -3   0  -9    2.00    1.60
   3   0   9    2.60    2.70
   3   0   9    4.60    1.80
  -3   0 -10   97.59    5.20
  -3   0 -10   97.29    5.40
   3   0  10   98.19    4.30
   3   0  10   89.19    5.80
  -3   0 -10   91.39    3.90
   3   0  10  104.49    6.20
  -3   0 -10   98.29    4.80
  -3   0 -10   96.59    5.50
  -3   0 -10   97.49    5.50
   3   0  10   84.29    4.90
   3   0  10  101.49    5.20
  -3   0 -10   96.19    5.90
  -3   0 -11    2.20    2.60
   3   0  11   -1.10    1.70
  -3   0 -11   -0.90    1.90
  -3   0 -11   -5.70    2.10
  -3   0 -11    1.90    2.90
  -3   0 -11   -0.30    1.90
  -3   0 -11    0.10    2.60
   3   0  11    0.10    2.50
   3   0  11    0.60    3.10
  -3   0 -12  143.39    7.80
  -3   0 -12  134.79    7.70
  -3   0 -12  137.59    6.90
   3   0  12  140.59    8.30
   3   0  12  142.69    6.00
   3   0  12  142.29    7.40
  -3   0 -12  134.19    7.40
   3   0  13    1.20    2.70
  -3   0 -13   -3.70    3.20
   3   0  13   -2.80    2.10
  -3   0 -13   -3.10    3.00
   3   0  13    1.50    3.80
  -3   0 -13   -0.90    2.70
  -3   0 -13   -4.00    3.00
  -3   0 -14    0.70    2.80
   3   0  14   -0.40    3.10
  -3   0 -14    3.60    3.20
  -3   0 -14    4.70    3.60
  -3   0 -14    5.10    3.80
   3   0  14    0.20    3.50
   3   0  14   -1.00    2.30
   3   0  15   -3.20    4.50
   3   0  15   -1.10    3.40
   3   0  15    1.70    2.50
  -3   0 -15    1.30    3.20
  -3   0 -15    7.30    3.90
  -3   0 -15    3.80    3.60
  -3   0 -15   -0.60    3.10
   3   0  16  471.85   15.30
  -3   0 -16  486.75   16.50
  -3   0 -16  479.45   16.50
  -3   0 -16  478.95   16.90
  -3   0 -16  493.25   17.40
   3   0  16  492.15   16.80
   3   0  16  484.35   18.20
  -3   0 -17    0.20    4.20
   3   0  17    0.90    3.80
  -3   0 -17   -0.20    3.20
   3   0  17   -7.30    5.00
  -3   0 -17   -1.00    3.60
   3   0  17   -1.20    3.50
  -3   0 -17    1.50    4.20
   3   0  18   38.70    7.20
   3   0  18   34.50    4.80
  -3   0 -18   30.60    5.90
  -3   0 -18   41.70    6.10
  -3   0 -18   37.90    5.20
  -3   0 -18   49.00    6.70
   3   0  18   43.80    5.70
   3   0  19    0.50    5.40
   3   0  19   -0.40    4.50
   3   0  19   20.60    6.80
  -3   0 -19   -2.30    5.40
  -3   0 -19    0.20    4.10
  -3   0 -19    2.30    5.40
  -3   0 -19   -4.00    3.70
  -3   0 -20  107.39    9.50
  -3   0 -20  138.39   11.40
   3   0  20  123.29   12.70
  -3   0 -20  112.39    9.40
   3   0  20  108.89   10.30
   3   0  21    0.80    5.30
  -3   0 -21   -1.60    4.50
   3   0  21   -0.30    6.80
  -3   0 -21  -10.50    5.70
   3   0  21   10.40    6.40
  -3   0 -21    4.10    4.90
  -3   0 -22   29.90    6.20
  -3   0 -22   26.50    5.70
   3   0  22   33.80    6.50
   3   0  22   45.50    8.00
  -3   0 -22   39.70    8.70
   3   0  22   41.10    9.10
   3   1 -22  134.99   14.00
   3   1 -22  148.99   13.80
  -3   1  22  165.78   13.50
  -3   1  22  139.99   14.20
   3   1 -22  134.89   11.20
   3   1 -22  160.28   13.40
   3  -1 -22  149.99   15.30
  -3  -1  22  139.09   14.10
   3  -1 -22  156.18   14.00
   3  -1 -22  152.28    9.90
  -3  -1  22  140.49   13.70
  -3  -1  22  150.88   11.00
  -3   1  21   23.80    7.80
   3   1 -21   18.20    7.10
   3   1 -21   34.60    7.40
  -3   1  21   23.90    7.30
   3   1 -21   19.10    6.40
   3   1 -21   27.00    6.00
  -3  -1  21    2.20    7.10
   3  -1 -21   15.90    4.70
  -3  -1  21   14.80    5.20
   3  -1 -21   20.70    7.20
  -3  -1  21    7.60    7.30
   3  -1 -21   19.50    7.50
   3   1 -20    8.90    4.90
  -3   1  20    8.30    6.50
  -3   1  20   -0.20    5.70
   3   1 -20    9.60    5.30
  -3   1  20   -1.20    5.40
   3   1 -20    4.20    5.90
   3   1 -20    4.90    5.80
  -3  -1  20    5.00    4.20
   3  -1 -20   -4.70    4.10
   3  -1 -20    9.70    5.90
   3  -1 -20   -1.60    6.20
   3  -1 -20   -1.30    3.60
  -3  -1  20    7.40    5.40
  -3  -1  20    6.50    6.40
   3   1 -19   -9.80    4.90
  -3   1  19   10.40    5.00
   3   1 -19   -1.50    4.80
   3   1 -19    1.00    5.20
  -3   1  19   -7.00    5.50
  -3   1  19   -5.40    5.20
   3   1 -19   -7.30    4.80
   3  -1 -19    5.80    5.90
   3  -1 -19   -2.60    3.80
   3  -1 -19    4.20    3.60
   3  -1 -19    0.90    5.70
  -3  -1  19   10.50    6.10
  -3  -1  19   -3.50    5.70
  -3  -1  19   -4.30    3.60
  -3   1  18    9.50    4.50
   3   1 -18    8.80    4.70
   3   1 -18   18.70    5.80
   3   1 -18    9.50    4.60
  -3   1  18    6.20    5.70
   3   1 -18    0.30    4.80
  -3   1  18   15.00    5.70
   3  -1 -18   12.60    6.10
  -3  -1  18    2.30    5.10
   3  -1 -18   15.40    3.80
   3  -1 -18    1.70    3.70
  -3  -1  18    3.90    5.50
  -3  -1  18    9.50    3.90
   3  -1 -18    4.70    5.00
  -3   1  17  389.46   15.50
  -3   1  17  370.66   15.60
  -3   1  17  339.37   13.30
   3   1 -17  324.17   14.10
   3   1 -17  357.76   15.70
   3   1 -17  342.57   14.50
  -3   1  17  348.37   15.20
   3  -1 -17  355.06   15.10
  -3  -1  17  348.97   15.00
   3  -1 -17  341.97   14.90
  -3  -1  17  334.87   14.80
   3  -1 -17  334.47   13.30
  -3  -1  17  331.27   12.70
   3  -1 -17  354.66   12.80
   3   1 -16   78.79    9.20
   3   1 -16   97.99    8.50
  -3   1  16  108.49    9.40
  -3   1  16   90.79    9.40
   3   1 -16   93.39    7.80
  -3   1  16   96.89    8.00
  -3   1  16   89.39    9.10
   3  -1 -16   92.89    6.80
   3  -1 -16   96.99    8.40
  -3  -1  16   97.19    9.10
  -3  -1  16   93.49    6.70
   3  -1 -16   90.29    8.80
  -3  -1  16   98.29    8.70
   3  -1 -16   87.29    7.80
   3   1 -15    1.20    3.60
   3   1 -15    1.80    4.00
  -3   1  15   -3.10    3.80
  -3   1  15   -0.70    3.30
  -3   1  15    3.70    3.90
   3   1 -15    0.50    4.10
  -3   1  15    2.10    3.80
   3  -1 -15   -1.10    3.20
   3  -1 -15    2.60    2.70
   3  -1 -15   -0.30    2.30
  -3  -1  15    2.60    3.90
  -3  -1  15    0.20    4.30
   3  -1 -15    2.00    4.20
  -3  -1  15    2.20    3.00
   3   1 -14  130.39    8.20
  -3   1  14  130.29    8.60
   3   1 -14  129.29    9.40
  -3   1  14  137.79    8.80
  -3   1  14  135.09    7.20
  -3   1  14  134.29    8.70
   3   1 -14  128.99    7.90
  -3  -1  14  129.09    9.00
   3  -1 -14  130.59    6.80
   3  -1 -14  130.49    8.20
  -3  -1  14  121.49    7.50
  -3  -1  14  128.89    8.40
   3  -1 -14  129.69    8.60
   3  -1 -14  130.29    6.70
   3   1 -13   72.49    6.60
  -3   1  13   65.79    6.80
  -3   1  13   70.99    6.70
   3   1 -13   80.29    6.40
  -3   1  13   49.00    4.80
  -3   1  13   62.69    6.90
  -3   1  13   65.19    5.10
  -3  -1  13   72.59    4.30
  -3  -1  13   59.09    7.00
   3  -1 -13   74.79    6.50
  -3  -1  13   52.69    5.40
  -3  -1  13   73.99    6.50
   3  -1 -13   69.59    4.80
   3  -1 -13   62.79    5.00
   3  -1 -13   71.39    6.80
   3   1 -12  387.66   13.50
  -3   1  12  388.66   12.60
  -3   1  12  400.06   14.30
  -3   1  12  382.46   12.40
  -3   1  12  392.36   13.80
  -3   1  12  398.06   14.10
   3   1 -12  402.06   13.60
  -3  -1  12  404.06   13.90
  -3  -1  12  391.26   12.60
  -3  -1  12  387.86   14.40
   3  -1 -12  396.76   12.60
   3  -1 -12  395.86   14.10
   3  -1 -12  397.36   12.50
  -3  -1  12  383.86   11.90
   3  -1 -12  402.76   13.80
  -3   1  11    2.70    1.80
   3   1 -11   -2.20    2.40
  -3   1  11   -0.20    2.90
   3   1 -11    0.10    2.80
  -3   1  11    2.90    3.10
  -3   1  11   -1.90    2.90
   3  -1 -11    1.70    1.70
  -3  -1  11   -0.70    1.20
   3  -1 -11   -0.90    3.10
  -3  -1  11    0.30    2.70
  -3  -1  11   -2.40    3.30
   3  -1 -11    1.40    2.80
   3  -1 -11    1.20    1.60
  -3  -1  11   -0.10    3.40
  -3  -1  11    2.70    1.80
  -3   1  10 2327.07   63.59
  -3   1  10 2426.56   62.99
  -3   1  10 2467.85   63.79
   3   1 -10 2375.96   63.49
  -3   1  10 2450.45   64.49
   3   1 -10 2377.86   63.59
   3   1 -10 2398.26   63.79
  -3   1  10 2468.55   64.19
  -3  -1  10 2460.35   64.79
  -3  -1  10 2397.96   62.89
   3  -1 -10 2367.56   62.69
  -3  -1  10 2407.56   62.59
  -3  -1  10 2377.76   63.89
   3  -1 -10 2404.76   63.99
   3  -1 -10 2442.06   63.79
  -3  -1  10 2540.85   64.49
   3  -1 -10 2358.56   62.99
  -3  -1  10 2445.56   63.79
  -3   1   9  477.05   15.30
  -3   1   9  458.95   14.20
   3   1  -9  463.85   14.00
  -3   1   9  471.55   14.40
   3   1  -9  445.16   14.30
   3   1  -9  478.15   14.70
   3   1  -9  471.45   14.40
  -3   1   9  452.85   13.90
  -3   1   9  455.55   14.80
  -3   1   9  467.75   13.60
  -3   1   9  477.45   14.40
   3  -1  -9  454.85   14.30
  -3  -1   9  479.95   13.30
   3  -1  -9  473.85   14.50
   3  -1  -9  473.45   13.60
  -3  -1   9  447.96   14.00
  -3  -1   9  480.85   15.10
  -3  -1   9  454.65   14.40
   3  -1  -9  474.05   13.40
  -3  -1   9  478.05   15.50
   3  -1  -9  477.45   13.20
   3  -1  -9  451.95   14.70
  -3  -1   9  466.45   13.50
   3   1  -8  468.75   14.10
  -3   1   8  453.35   13.90
   3   1  -8  454.45   14.30
   3   1  -8  470.25   13.80
  -3   1   8  469.45   13.30
  -3   1   8  473.05   13.70
  -3   1   8  468.55   14.30
  -3   1   8  458.95   14.80
   3   1  -8  459.05   13.60
  -3   1   8  465.45   14.00
  -3   1   8  474.55   14.10
   3   1  -8  469.15   14.10
   3  -1  -8  468.75   13.00
  -3  -1   8  470.45   13.80
  -3  -1   8  467.85   14.20
   3  -1  -8  470.15   14.10
  -3  -1   8  472.15   14.70
   3  -1  -8  473.05   13.40
   3  -1  -8  401.96   14.10
  -3  -1   8  475.15   14.00
  -3  -1   8  468.35   13.20
  -3  -1   8  498.35   15.10
  -3  -1   8  471.25   13.10
   3  -1  -8  463.15   13.10
   3  -1  -8  461.45   14.00
  -3   1   7 6094.69  156.78
   3   1  -7 6083.09  156.78
  -3   1   7 6177.58  156.68
  -3   1   7 6403.86  156.78
  -3   1   7 5889.81  156.18
  -3   1   7 6159.28  155.78
   3   1  -7 6160.28  156.68
  -3   1   7 5989.80  156.18
  -3   1   7 6260.77  157.18
   3   1  -7 6284.57  156.28
   3   1  -7 6163.28  156.38
   3  -1  -7 5989.80  156.38
   3  -1  -7 6195.78  155.98
  -3  -1   7 6165.58  157.18
  -3  -1   7 6176.48  156.78
  -3  -1   7 6036.40  156.38
   3  -1  -7 6091.69  156.78
  -3  -1   7 6074.29  156.98
  -3  -1   7 6113.19  156.38
   3  -1  -7 6019.40  156.58
  -3   1   6 1979.30   50.59
  -3   1   6 1941.61   50.99
  -3   1   6 2002.40   50.59
   3   1  -6 1904.11   49.90
   3   1  -6 1879.91   50.19
   3   1  -6 1911.71   50.59
   3   1  -6 1937.81   50.09
  -3   1   6 1883.31   50.49
  -3   1   6 1973.20   50.19
  -3   1   6 1919.91   49.70
  -3   1   6 1896.31   50.09
   3   1  -6 1959.90   50.59
  -3  -1   6 1910.11   50.19
   3  -1  -6 1966.70   50.49
   3  -1  -6 1931.11   49.90
  -3  -1   6 1958.00   50.29
  -3  -1   6 1931.01   50.89
  -3  -1   6 1994.80   50.69
  -3  -1   6 1884.31   49.60
  -3  -1   6 1930.41   50.89
   3  -1  -6 1894.71   50.29
   3  -1  -6 1905.61   49.50
  -3  -1   6 1893.81   49.70
   3  -1  -6 1894.21   50.59
  -3  -1   5 9436.86  239.88
  -3   1   2  353.26    9.50
  -3   1   2  379.16   10.30
   3   1  -2  359.06    9.40
  -3   1   2  351.06   10.20
   3   1  -2  364.96   10.20
   3   1  -2  350.06    9.30
  -3   1   2  355.56    9.60
   3   1  -2  368.06    9.80
   3   1  -2  363.86   10.00
   3   1  -2  341.17    9.20
   3   1  -2  355.16   10.10
  -3   1   2  350.96    9.90
   3  -1  -2  357.26    9.60
  -3  -1   2  354.26    9.40
  -3  -1   2  350.26   10.40
   3  -1  -2  360.86   10.30
   3  -1  -2  344.87    9.50
   3  -1  -2  363.36    9.90
  -3  -1   2  348.87   10.20
  -3  -1   2  364.66    9.80
   3  -1  -2  361.96   10.20
   3  -1  -2  348.97   10.00
  -3  -1   2  370.06   10.10
   3  -1  -2  348.17    9.60
  -3  -1   2  358.46    9.30
  -3  -1   2  356.06   10.10
  -3   1   0  998.40   26.20
   3   1   0 1011.10   26.30
   3   1   0 1046.00   26.80
  -3   1   0 1021.20   26.50
   3   1   0 1036.80   26.50
   3   1   0 1020.80   26.70
  -3   1   0 1011.50   26.10
  -3   1   0 1000.00   26.10
   3   1   0 1031.50   26.70
   3   1   0  998.20   26.00
  -3   1   0 1048.00   26.80
  -3   1   0  993.10   26.00
  -3   1   0 1031.10   26.60
  -3   1   0 1014.00   26.60
   3   1   0 1034.90   26.60
   3   1   0 1004.80   25.80
   3  -1   0  995.00   26.20
   3  -1   0 1040.70   26.70
   3  -1   0 1032.00   26.70
  -3  -1   0 1003.90   26.70
  -3  -1   0  984.50   26.10
   3  -1   0 1003.70   26.70
  -3  -1   0 1037.10   26.80
  -3  -1   0  991.40   26.60
  -3  -1   0 1046.50   26.60
  -3  -1   0 1000.50   26.70
   3  -1   0 1001.30   26.10
  -3  -1   0 1036.20   26.40
   3  -1   0  987.10   26.20
   3   1   1  397.56   10.50
  -3   1  -1  396.86   10.40
  -3   1  -1  389.66   10.40
  -3   1  -1  397.66   10.70
  -3   1  -1  403.16   11.20
  -3   1  -1  383.66   10.20
   3   1   1  403.06   11.10
  -3   1  -1  415.86   11.40
  -3   1  -1  402.36   11.00
   3   1   1  402.76   11.10
   3   1   1  408.36   11.00
   3   1   1  401.46   11.30
   3   1   1  394.26   10.20
   3   1   1  432.86   10.90
  -3   1  -1  401.36   10.80
  -3   1  -1  403.36   11.20
   3  -1   1  393.66   11.10
  -3  -1  -1  399.66   11.00
  -3  -1  -1  388.16   10.80
   3  -1   1  386.26   10.90
   3  -1   1  381.16   10.70
  -3  -1  -1  417.26   11.20
   3  -1   1  415.36   11.40
   3  -1   1  395.46   10.50
  -3  -1  -1  373.56   10.30
  -3  -1  -1  404.76   10.50
  -3  -1  -1  383.76   11.20
  -3  -1  -1  390.26   11.20
  -3  -1  -1  396.16   11.00
   3  -1   1  386.36   10.40
   3  -1   1  394.06   11.20
  -3   1  -2 4473.55  114.79
   3   1   2 4499.65  114.59
   3   1   2 4463.95  114.49
  -3   1  -2 4555.24  114.79
  -3  -1  -2 4282.97  114.59
   3  -1   2 4631.54  114.99
  -3  -1  -2 4546.45  114.69
   3   1   3 4336.27  113.49
   3   1   3 4538.95  113.49
   3   1   3 4431.96  113.39
  -3   1  -3 4199.08  113.59
  -3   1  -3 4614.04  113.69
  -3  -1  -3 4400.76  113.49
   3  -1   3 4445.66  113.49
  -3  -1  -3 4450.95  113.49
   3  -1   3 4512.15  113.89
   3  -1   3 4469.45  113.19
  -3   1  -4 1225.18   32.50
  -3   1  -4 1239.08   32.00
  -3   1  -4 1180.88   31.30
  -3   1  -4 1242.98   32.20
   3   1   4 1230.88   32.00
   3   1   4 1261.87   31.20
   3   1   4 1248.18   31.50
   3   1   4 1209.28   32.20
   3   1   4 1186.18   32.10
  -3   1  -4 1211.98   31.40
  -3   1  -4 1197.88   31.80
   3   1   4 1143.09   31.60
  -3  -1  -4 1193.68   32.10
  -3  -1  -4 1185.98   31.00
  -3  -1  -4 1216.58   31.70
   3  -1   4 1182.58   32.00
   3  -1   4 1161.88   30.80
   3  -1   4 1247.48   32.70
   3  -1   4 1232.08   32.20
   3  -1   4 1194.28   31.30
  -3  -1  -4 1150.58   31.50
  -3  -1  -4 1263.27   32.30
   3  -1   4 1164.38   31.30
  -3  -1  -4 1155.18   31.10
   3  -1   4 1244.48   31.90
  -3  -1  -4 1189.88   31.80
  -3   1  -5  797.72   20.70
  -3   1  -5  778.62   21.40
   3   1   5  783.22   21.10
   3   1   5  788.82   20.50
  -3   1  -5  761.42   21.00
  -3   1  -5  767.42   21.70
   3   1   5  774.22   21.00
   3   1   5  779.52   20.70
  -3   1  -5  730.33   20.50
  -3   1  -5  771.22   21.20
   3   1   5  771.92   21.10
   3   1   5  767.92   21.50
   3  -1   5  726.93   20.50
  -3  -1  -5  801.82   21.60
   3  -1   5  751.72   21.30
  -3  -1  -5  801.62   21.00
   3  -1   5  774.72   20.50
   3  -1   5  804.92   22.00
  -3  -1  -5  742.93   20.20
   3  -1   5  767.62   21.10
  -3  -1  -5  761.92   20.70
   3  -1   5  763.42   20.10
  -3  -1  -5  769.22   21.30
   3  -1   5  768.22   21.30
   3   1   6  350.66   10.30
  -3   1  -6  366.56   11.00
   3   1   6  363.16   10.30
   3   1   6  355.46   10.70
   3   1   6  359.26   10.90
  -3   1  -6  352.06   10.40
  -3   1  -6  350.46   10.90
   3   1   6  366.86   10.80
  -3   1  -6  352.66   10.80
   3   1   6  350.26   11.20
  -3   1  -6  342.97   11.40
  -3   1  -6  371.16   10.50
   3  -1   6  359.26   10.30
  -3  -1  -6  363.86   11.30
  -3  -1  -6  351.56   10.70
   3  -1   6  344.37   11.00
   3  -1   6  353.96   10.20
  -3  -1  -6  357.16   11.10
   3  -1   6  345.97    9.90
  -3  -1  -6  355.56    9.80
   3  -1   6  352.66   11.60
  -3  -1  -6  371.66   10.00
  -3  -1  -6  352.16   10.40
   3  -1   6  350.26   11.10
   3  -1   6  338.27   10.70
  -3   1  -7  389.36   12.10
   3   1   7  405.76   12.00
  -3   1  -7  413.06   13.10
   3   1   7  401.06   12.00
   3   1   7  381.86   12.20
   3   1   7  411.86   11.60
  -3   1  -7  410.06   11.80
   3   1   7  398.26   12.70
  -3   1  -7  417.46   12.20
  -3   1  -7  376.66   11.70
   3   1   7  402.56   11.70
  -3   1  -7  404.76   12.20
  -3  -1  -7  385.76   12.30
   3  -1   7  398.76   12.20
   3  -1   7  388.96   12.40
  -3  -1  -7  414.76   12.70
   3  -1   7  401.16   12.30
   3  -1   7  383.56   11.40
  -3  -1  -7  395.56   12.00
  -3  -1  -7  400.66   11.30
  -3  -1  -7  385.46   11.60
   3  -1   7  399.36   11.60
  -3  -1  -7  393.96   11.10
   3   1   8  900.21   25.40
  -3   1  -8  897.61   24.80
   3   1   8  945.01   25.20
   3   1   8  877.01   24.30
   3   1   8  891.81   24.50
  -3   1  -8  896.61   24.50
   3   1   8  884.91   24.70
  -3   1  -8  879.91   24.50
  -3   1  -8  919.11   25.70
   3   1   8  900.81   24.30
  -3   1  -8  917.31   24.90
  -3   1  -8  880.51   24.90
   3  -1   8  898.81   25.30
  -3  -1  -8  879.01   25.40
  -3  -1  -8  886.31   24.00
   3  -1   8  870.91   25.00
   3  -1   8  887.61   24.10
  -3  -1  -8  901.71   24.30
   3  -1   8  875.51   24.90
   3  -1   8  890.11   24.30
  -3  -1  -8  880.21   23.70
  -3  -1  -8  885.11   24.80
  -3  -1  -8  877.51   25.00
  -3   1  -9   30.30    3.20
   3   1   9   25.00    2.90
  -3   1  -9   28.90    3.70
  -3   1  -9   21.40    3.50
   3   1   9   22.20    2.70
  -3   1  -9   23.90    2.90
  -3   1  -9   24.10    2.60
  -3   1  -9   26.40    3.40
  -3   1  -9   24.00    2.70
   3   1   9   18.50    3.20
   3   1   9   27.00    2.80
   3   1   9   26.80    3.70
   3  -1   9   29.30    2.60
  -3  -1  -9   26.40    2.30
  -3  -1  -9   26.80    2.20
   3  -1   9   23.90    3.10
  -3  -1  -9   21.20    3.00
  -3  -1  -9   28.40    2.90
   3  -1   9   26.10    3.10
  -3  -1  -9   22.80    3.40
   3  -1   9   21.50    2.80
   3  -1   9   16.20    3.20
  -3  -1  -9   25.50    3.30
  -3   1 -10 1891.41   49.40
  -3   1 -10 1826.02   49.40
   3   1  10 1923.41   50.29
  -3   1 -10 1825.52   50.09
  -3   1 -10 1858.11   49.40
   3   1  10 1890.61   50.09
  -3   1 -10 1870.01   49.60
   3   1  10 1812.02   49.20
  -3   1 -10 1830.92   48.60
   3   1  10 1857.21   47.40
  -3   1 -10 1840.12   50.49
  -3  -1 -10 1851.11   48.70
   3  -1  10 1778.72   49.00
  -3  -1 -10 1786.32   48.40
   3  -1  10 1870.81   49.70
   3  -1  10 1894.81   49.00
   3  -1  10 1905.51   50.19
  -3  -1 -10 1876.31   49.99
  -3  -1 -10 1878.81   49.00
  -3   1 -11   24.60    2.80
  -3   1 -11   24.10    3.30
   3   1  11   25.50    1.60
   3   1  11   16.60    3.40
  -3   1 -11   31.30    4.40
   3   1  11   20.30    3.80
  -3   1 -11   27.00    3.70
  -3   1 -11   21.90    2.80
  -3   1 -11   21.80    3.40
  -3  -1 -11   24.90    2.80
  -3  -1 -11   22.90    2.70
  -3  -1 -11   23.00    4.00
   3  -1  11   22.80    3.20
   3  -1  11   25.10    4.10
  -3  -1 -11   27.80    3.30
   3  -1  11   20.30    3.70
   3   1  12   79.49    7.10
  -3   1 -12   74.39    4.70
  -3   1 -12   83.59    7.20
  -3   1 -12   74.69    5.40
   3   1  12   70.49    6.70
  -3   1 -12   92.29    6.50
  -3   1 -12   87.29    5.50
   3   1  12   85.59    3.10
  -3   1 -12   89.89    6.30
  -3  -1 -12   71.69    4.20
   3  -1  12   83.49    6.60
   3  -1  12   79.59    5.70
  -3  -1 -12   77.39    4.30
   3  -1  12   84.39    4.10
  -3  -1 -12   88.99    5.50
  -3  -1 -12   89.99    6.80
  -3   1 -13   34.60    4.50
   3   1  13   42.30    5.40
   3   1  13   40.20    2.30
  -3   1 -13   37.00    4.70
   3   1  13   36.10    4.70
  -3   1 -13   41.90    3.80
  -3   1 -13   41.90    5.20
  -3   1 -13   41.90    4.70
  -3  -1 -13   36.70    4.70
  -3  -1 -13   36.40    3.80
   3  -1  13   30.50    4.50
   3  -1  13   35.40    3.20
   3  -1  13   43.00    5.00
   3  -1  13   45.00    5.10
  -3  -1 -13   42.60    4.00
  -3  -1 -13   39.30    5.20
  -3   1 -14  173.98    9.50
   3   1  14  171.38    9.90
   3   1  14  170.98    5.40
  -3   1 -14  164.38    7.20
  -3   1 -14  171.68    8.20
  -3   1 -14  174.28    9.10
   3   1  14  179.08    9.60
  -3   1 -14  171.98    8.70
   3  -1  14  177.78    9.30
  -3  -1 -14  170.28    8.20
   3  -1  14  172.08    9.70
  -3  -1 -14  182.18    9.40
   3  -1  14  174.98    8.00
   3  -1  14  177.58    6.70
  -3  -1 -14  162.88    6.90
  -3   1 -15    5.50    3.70
   3   1  15   13.10    4.30
   3   1  15    6.80    1.40
  -3   1 -15    2.80    3.70
  -3   1 -15    8.80    3.70
   3   1  15   10.30    4.30
  -3   1 -15    1.10    3.70
   3  -1  15    6.10    3.10
  -3  -1 -15    6.80    3.10
   3  -1  15    6.40    4.00
  -3  -1 -15    6.20    4.10
   3  -1  15   11.50    4.70
  -3  -1 -15    9.10    3.10
   3  -1  15   11.50    2.50
  -3   1 -16   -4.50    3.80
   3   1  16   -1.30    1.30
   3   1  16    0.50    5.00
  -3   1 -16   -0.80    3.90
  -3   1 -16    5.80    3.50
   3   1  16   -2.40    4.10
  -3   1 -16    2.00    3.80
  -3  -1 -16    2.40    2.80
   3  -1  16   -3.60    4.10
   3  -1  16    1.50    4.70
  -3  -1 -16   -1.50    3.00
  -3  -1 -16    2.80    4.30
   3  -1  16    0.90    3.10
  -3   1 -17   10.50    4.90
  -3   1 -17   14.20    4.60
  -3   1 -17   18.20    5.00
   3   1  17   16.40    5.40
   3   1  17   13.20    5.80
  -3   1 -17   14.80    4.30
   3  -1  17   10.30    3.70
   3  -1  17   16.60    5.20
  -3  -1 -17   11.00    3.20
  -3  -1 -17   14.30    5.20
   3  -1  17   23.80    5.80
  -3  -1 -17   13.70    4.10
   3   1  18   24.90    5.80
  -3   1 -18   24.60    5.80
  -3   1 -18   33.30    5.60
  -3   1 -18   22.60    5.50
  -3   1 -18   26.10    5.40
   3   1  18   31.00    7.20
  -3  -1 -18   35.60    6.70
  -3  -1 -18   36.30    5.00
  -3  -1 -18   24.50    3.80
   3  -1  18   23.40    6.30
   3  -1  18   30.50    5.60
   3  -1  18   24.60    4.30
   3   1  19    1.10    5.40
  -3   1 -19    8.70    6.10
  -3   1 -19   15.80    5.20
  -3   1 -19   15.80    5.10
   3   1  19    2.30    6.50
  -3   1 -19    9.90    4.70
  -3  -1 -19    3.60    3.40
   3  -1  19    7.70    5.10
   3  -1  19    1.50    3.70
   3  -1  19   12.50    6.60
  -3  -1 -19    9.90    6.30
  -3  -1 -19   14.70    4.80
   3  -1  19    2.00    4.20
   3   1  20    9.80    6.90
  -3   1 -20   20.50    5.40
  -3   1 -20   13.90    5.00
  -3   1 -20   18.10    5.50
  -3   1 -20   15.60    6.00
   3   1  20    8.90    5.80
   3  -1  20    5.60    5.80
   3  -1  20   21.60    5.20
   3  -1  20    8.70    4.40
   3  -1  20   20.90    7.40
  -3  -1 -20   25.80    7.40
  -3  -1 -20   24.70    5.10
  -3  -1 -20   15.30    3.70
   3   1  21   -9.60    6.40
   3   1  21   -0.20    5.60
  -3   1 -21   -2.30    4.80
  -3   1 -21   -8.70    5.90
  -3   1 -21   13.90    6.80
  -3   1 -21    3.30    5.90
   3   1  21   -3.20    7.70
  -3  -1 -21    2.90    7.50
   3  -1  21   -1.80    7.40
  -3  -1 -21    5.20    4.50
   3  -1  21   -0.90    4.70
   3  -1  21    2.50    5.00
   3   1  22   -2.00    6.20
  -3   1 -22    5.90    7.10
   3   1  22    4.40    7.20
  -3   1 -22    0.20    7.70
   3   1  22    3.20    8.00
  -3   1 -22    7.50    5.50
  -3   1 -22  -10.60    5.60
  -3  -1 -22    0.20    4.60
   3  -1  22   -7.20    7.20
  -3  -1 -22    2.90    8.20
   3  -1  22    1.00    5.00
   3   2 -22   16.70    7.50
  -3   2  22   17.90    8.90
   3   2 -22   27.90    6.90
   3   2 -22   21.70    7.70
  -3   2  22   16.40    7.20
   3   2 -22    9.60    7.80
  -3  -2  22   26.80   10.80
  -3  -2  22    3.80    7.40
   3  -2 -22   21.70    5.30
   3  -2 -22    6.80    9.30
  -3   2  21    4.80    7.80
   3   2 -21    2.70    5.50
  -3   2  21   -0.80    6.20
   3   2 -21    4.40    7.00
   3   2 -21   -6.90    6.20
   3   2 -21   -0.80    6.40
   3  -2 -21   -0.50    7.90
  -3  -2  21    0.80    8.50
   3  -2 -21    1.90    4.50
  -3  -2  21    3.80    6.30
  -3   2  20   67.59    9.00
   3   2 -20   86.69   10.60
  -3   2  20   62.09    9.00
   3   2 -20   90.59   10.20
   3   2 -20   70.39    9.40
  -3  -2  20   76.99    9.10
   3  -2 -20   90.19   10.70
   3  -2 -20   73.09    7.30
  -3  -2  20   68.49    8.30
  -3  -2  20   77.19    9.70
  -3   2  19   26.40    6.80
   3   2 -19    8.50    5.20
  -3   2  19   21.90    7.40
   3   2 -19   21.80    7.30
   3   2 -19   19.30    6.20
  -3  -2  19   23.30    7.20
  -3  -2  19   23.80    7.70
  -3  -2  19   13.60    3.70
   3  -2 -19   26.90    7.50
   3  -2 -19   24.50    4.00
  -3   2  18   13.00    6.00
   3   2 -18   14.30    6.20
  -3   2  18   19.60    4.30
   3   2 -18    4.80    5.40
  -3   2  18   22.70    6.00
  -3   2  18   18.00    6.70
   3   2 -18   11.00    5.30
   3  -2 -18   23.10    7.60
   3  -2 -18   11.20    3.40
  -3  -2  18   11.80    6.10
   3  -2 -18   13.90    5.70
  -3  -2  18    7.10    6.30
  -3  -2  18   16.00    3.50
  -3   2  17   53.99    7.20
  -3   2  17   53.39    7.30
  -3   2  17   54.89    5.90
   3   2 -17   46.20    7.70
   3   2 -17   67.89    8.40
  -3   2  17   60.59    6.90
   3   2 -17   68.89    8.30
  -3  -2  17   63.49    8.10
  -3  -2  17   49.99    6.20
   3  -2 -17   65.79    8.20
   3  -2 -17   58.99    5.60
  -3  -2  17   52.19    6.80
   3  -2 -17   52.29    6.80
   3  -2 -17   43.80    3.10
   3   2 -16   95.69   10.80
  -3   2  16   96.39    9.50
   3   2 -16  113.99    9.20
   3   2 -16  103.19    8.40
  -3   2  16  109.69    8.90
  -3   2  16   81.39    9.90
  -3   2  16  100.99    6.20
   3  -2 -16  120.59    5.10
   3  -2 -16  108.59    6.30
  -3  -2  16  121.19   10.50
   3  -2 -16   90.79    4.10
   3  -2 -16  109.39    9.30
  -3  -2  16  100.89    9.00
   3  -2 -16  104.99    9.80
  -3  -2  16   98.09    6.80
  -3   2  15   69.29    7.40
   3   2 -15   74.39    9.60
  -3   2  15   71.19    5.00
  -3   2  15   65.49    8.80
   3   2 -15   77.39    7.60
   3   2 -15   70.19    7.40
  -3   2  15   78.79    8.30
  -3  -2  15   67.09    4.80
  -3  -2  15   76.69    7.80
  -3  -2  15   83.19    9.50
   3  -2 -15   66.79    7.60
   3  -2 -15   67.19    3.30
   3  -2 -15   82.69    5.60
   3  -2 -15   81.39    8.70
   3  -2 -15   77.59    3.20
   3   2 -14  296.37   12.40
   3   2 -14  294.97   12.10
  -3   2  14  306.77   13.60
  -3   2  14  287.67    9.80
   3   2 -14  277.97   14.30
  -3   2  14  286.77   12.40
  -3   2  14  295.07   12.20
   3  -2 -14  290.57    8.50
   3  -2 -14  294.57   13.30
  -3  -2  14  312.67   13.60
   3  -2 -14  280.47    8.60
   3  -2 -14  295.37   12.40
   3  -2 -14  309.17   10.40
  -3  -2  14  273.77    9.30
  -3  -2  14  283.17    9.50
  -3  -2  14  303.77   12.20
  -3   2  13   -1.20    3.60
   3   2 -13    2.00    3.40
  -3   2  13    3.00    2.30
   3   2 -13    2.20    3.30
  -3   2  13    3.20    3.60
  -3   2  13   -3.40    3.60
   3  -2 -13    4.10    3.40
  -3  -2  13    0.00    1.40
   3  -2 -13    1.00    1.00
   3  -2 -13    1.90    1.00
  -3  -2  13    2.50    4.80
[truncated: 1,852,534 more chars]
