# Supplementary material for: A cascade double 1,4-addition/intramolecular annulation strategy for expeditious assembly of unsymmetrical dibenzofurans
Source: Commun Chem. 2021 Mar 25;4:42. doi: 10.1038/s42004-021-00478-2 (PMC9814151; doi:10.1038/s42004-021-00478-2)
Supplement: Supplementary file 4 — Supplementary Data 2 [file 42004_2021_478_MOESM4_ESM.cif]

 
data_1
 
_audit_creation_method            'SHELXL-2018/1'
_shelx_SHELXL_version_number      '2018/1'
_chemical_name_systematic         ?
_chemical_name_common             ?
_chemical_melting_point           ?
_chemical_formula_moiety          ?
_chemical_formula_sum
 'C31 H20 O2' 
_chemical_formula_weight          424.47

loop_
 _atom_type_symbol
 _atom_type_description
 _atom_type_scat_dispersion_real
 _atom_type_scat_dispersion_imag
 _atom_type_scat_source
 'C'  'C'   0.0033   0.0016
 'International Tables Vol C Tables 4.2.6.8 and 6.1.1.4'
 'H'  'H'   0.0000   0.0000
 'International Tables Vol C Tables 4.2.6.8 and 6.1.1.4'
 'O'  'O'   0.0106   0.0060
 'International Tables Vol C Tables 4.2.6.8 and 6.1.1.4'
 
_space_group_crystal_system       triclinic
_space_group_IT_number            2
_space_group_name_H-M_alt         'P -1'
_space_group_name_Hall            '-P 1'
 
_shelx_space_group_comment
;
The symmetry employed for this shelxl refinement is uniquely defined
by the following loop, which should always be used as a source of
symmetry information in preference to the above space-group names.
They are only intended as comments.
;
 
loop_
 _space_group_symop_operation_xyz
 'x, y, z'
 '-x, -y, -z'
 
_cell_length_a                    11.4097(12)
_cell_length_b                    11.9749(14)
_cell_length_c                    17.294(2)
_cell_angle_alpha                 85.916(5)
_cell_angle_beta                  79.904(5)
_cell_angle_gamma                 69.798(4)
_cell_volume                      2183.0(4)
_cell_formula_units_Z             4
_cell_measurement_temperature     273(2)
_cell_measurement_reflns_used     9735
_cell_measurement_theta_min       3.02
_cell_measurement_theta_max       27.11
 
_exptl_crystal_description        block
_exptl_crystal_colour             colorless
_exptl_crystal_density_meas       ?
_exptl_crystal_density_method     ?
_exptl_crystal_density_diffrn     1.292          
_exptl_crystal_F_000              888
_exptl_transmission_factor_min    ?
_exptl_transmission_factor_max    ?
_exptl_crystal_size_max           0.230
_exptl_crystal_size_mid           0.210
_exptl_crystal_size_min           0.210
_exptl_absorpt_coefficient_mu     0.080
_shelx_estimated_absorpt_T_min    0.982
_shelx_estimated_absorpt_T_max    0.983
_exptl_absorpt_correction_type    ?
_exptl_absorpt_correction_T_min   ?
_exptl_absorpt_correction_T_max   ?
_exptl_absorpt_process_details    ?
_exptl_absorpt_special_details    ?
_diffrn_ambient_temperature       273(2)
_diffrn_radiation_wavelength      0.71073
_diffrn_radiation_type            MoK\a
_diffrn_source                    ?
_diffrn_measurement_device_type   'Bruker APEX-II CCD'
_diffrn_measurement_method        '\f and \w scans'
_diffrn_detector_area_resol_mean  ?
_diffrn_reflns_number             106424
_diffrn_reflns_av_unetI/netI      0.0223
_diffrn_reflns_av_R_equivalents   0.0429
_diffrn_reflns_limit_h_min        -14
_diffrn_reflns_limit_h_max        14
_diffrn_reflns_limit_k_min        -15
_diffrn_reflns_limit_k_max        15
_diffrn_reflns_limit_l_min        -22
_diffrn_reflns_limit_l_max        22
_diffrn_reflns_theta_min          2.821
_diffrn_reflns_theta_max          27.859
_diffrn_reflns_theta_full         25.242
_diffrn_measured_fraction_theta_max   0.987
_diffrn_measured_fraction_theta_full  0.998
_diffrn_reflns_Laue_measured_fraction_max    0.987
_diffrn_reflns_Laue_measured_fraction_full   0.998
_diffrn_reflns_point_group_measured_fraction_max   0.987
_diffrn_reflns_point_group_measured_fraction_full  0.998
_reflns_number_total              10255
_reflns_number_gt                 7643
_reflns_threshold_expression      'I > 2\s(I)'
_reflns_Friedel_coverage          0.000
_reflns_Friedel_fraction_max      .
_reflns_Friedel_fraction_full     .
 
_reflns_special_details
;
 Reflections were merged by SHELXL according to the crystal
 class for the calculation of statistics and refinement.
 
 _reflns_Friedel_fraction is defined as the number of unique
 Friedel pairs measured divided by the number that would be
 possible theoretically, ignoring centric projections and
 systematic absences.
;
 
_computing_data_collection        'Bruker APEX2'
_computing_cell_refinement        'Bruker SAINT'
_computing_data_reduction         'Bruker SAINT'
_computing_structure_solution     'SHELXS-97 (Sheldrick 2008)'
_computing_structure_refinement 'SHELXL-2018/1 (Sheldrick, 2018)'
_computing_molecular_graphics     'Bruker SHELXTL'
_computing_publication_material   'Bruker SHELXTL'
_refine_special_details           ?
_refine_ls_structure_factor_coef  Fsqd
_refine_ls_matrix_type            full
_refine_ls_weighting_scheme       calc
_refine_ls_weighting_details
'w=1/[\s^2^(Fo^2^)+(0.0497P)^2^+0.5499P] where P=(Fo^2^+2Fc^2^)/3'
_atom_sites_solution_primary      ?
_atom_sites_solution_secondary    ?
_atom_sites_solution_hydrogens    geom
_refine_ls_hydrogen_treatment     constr
_refine_ls_extinction_method      none
_refine_ls_extinction_coef        .
_refine_ls_number_reflns          10255
_refine_ls_number_parameters      597
_refine_ls_number_restraints      0
_refine_ls_R_factor_all           0.0674
_refine_ls_R_factor_gt            0.0447
_refine_ls_wR_factor_ref          0.1138
_refine_ls_wR_factor_gt           0.1011
_refine_ls_goodness_of_fit_ref    1.029
_refine_ls_restrained_S_all       1.029
_refine_ls_shift/su_max           0.000
_refine_ls_shift/su_mean          0.000
 
loop_
 _atom_site_label
 _atom_site_type_symbol
 _atom_site_fract_x
 _atom_site_fract_y
 _atom_site_fract_z
 _atom_site_U_iso_or_equiv
 _atom_site_adp_type
 _atom_site_occupancy
 _atom_site_site_symmetry_order  
 _atom_site_calc_flag
 _atom_site_refinement_flags_posn
 _atom_site_refinement_flags_adp
 _atom_site_refinement_flags_occupancy
 _atom_site_disorder_assembly
 _atom_site_disorder_group
C1 C 0.31452(13) 0.22235(12) -0.01660(8) 0.0385(3) Uani 1 1 d . . . . .
C2 C 0.25264(15) 0.29091(14) -0.07456(9) 0.0490(4) Uani 1 1 d . . . . .
H2A H 0.277309 0.351973 -0.100373 0.059 Uiso 1 1 calc R U . . .
C3 C 0.15225(16) 0.26376(16) -0.09201(10) 0.0576(4) Uani 1 1 d . . . . .
H3 H 0.107280 0.308159 -0.130294 0.069 Uiso 1 1 calc R U . . .
C4 C 0.11670(15) 0.17164(16) -0.05374(10) 0.0560(4) Uani 1 1 d . . . . .
H4A H 0.047662 0.156608 -0.066401 0.067 Uiso 1 1 calc R U . . .
C5 C 0.18203(14) 0.10139(14) 0.00307(9) 0.0455(3) Uani 1 1 d . . . . .
H5 H 0.159103 0.038660 0.027674 0.055 Uiso 1 1 calc R U . . .
C6 C 0.28288(12) 0.12836(12) 0.02175(8) 0.0369(3) Uani 1 1 d . . . . .
C7 C 0.37169(12) 0.08024(12) 0.07675(7) 0.0344(3) Uani 1 1 d . . . . .
C8 C 0.39813(12) -0.01473(12) 0.12918(7) 0.0359(3) Uani 1 1 d . . . . .
C9 C 0.33298(12) -0.10702(12) 0.15093(7) 0.0352(3) Uani 1 1 d . . . . .
C10 C 0.41881(13) -0.18977(12) 0.20535(8) 0.0376(3) Uani 1 1 d . . . . .
C11 C 0.41701(15) -0.29845(14) 0.23600(10) 0.0493(4) Uani 1 1 d . . . . .
H11 H 0.357572 -0.329864 0.225377 0.059 Uiso 1 1 calc R U . . .
C12 C 0.50612(16) -0.36035(15) 0.28327(11) 0.0585(4) Uani 1 1 d . . . . .
H12 H 0.505997 -0.433755 0.304751 0.070 Uiso 1 1 calc R U . . .
C13 C 0.59480(16) -0.31381(15) 0.29861(10) 0.0551(4) Uani 1 1 d . . . . .
H13 H 0.653115 -0.356027 0.330772 0.066 Uiso 1 1 calc R U . . .
C14 C 0.59820(14) -0.20541(14) 0.26689(9) 0.0470(3) Uani 1 1 d . . . . .
H14 H 0.658371 -0.174715 0.277202 0.056 Uiso 1 1 calc R U . . .
C15 C 0.50963(13) -0.14309(12) 0.21916(8) 0.0382(3) Uani 1 1 d . . . . .
C16 C 0.49652(12) -0.03337(12) 0.17203(8) 0.0370(3) Uani 1 1 d . . . . .
C17 C 0.56604(13) 0.04332(13) 0.16444(8) 0.0394(3) Uani 1 1 d . . . . .
H17 H 0.629411 0.029688 0.194823 0.047 Uiso 1 1 calc R U . . .
C18 C 0.54289(12) 0.14043(12) 0.11222(8) 0.0369(3) Uani 1 1 d . . . . .
C19 C 0.44648(12) 0.15321(12) 0.06905(7) 0.0351(3) Uani 1 1 d . . . . .
C20 C 0.61714(13) 0.22233(13) 0.10314(8) 0.0397(3) Uani 1 1 d . . . . .
C21 C 0.74647(14) 0.17786(14) 0.10519(9) 0.0476(4) Uani 1 1 d . . . . .
H21 H 0.786108 0.096497 0.111802 0.057 Uiso 1 1 calc R U . . .
C22 C 0.81699(17) 0.25253(17) 0.09757(11) 0.0611(4) Uani 1 1 d . . . . .
H22 H 0.903260 0.221402 0.099447 0.073 Uiso 1 1 calc R U . . .
C23 C 0.7597(2) 0.37275(19) 0.08723(13) 0.0745(6) Uani 1 1 d . . . . .
H23 H 0.807260 0.423057 0.081465 0.089 Uiso 1 1 calc R U . . .
C24 C 0.6320(2) 0.41842(18) 0.08544(14) 0.0778(6) Uani 1 1 d . . . . .
H24 H 0.593206 0.499902 0.078770 0.093 Uiso 1 1 calc R U . . .
C25 C 0.56051(17) 0.34420(15) 0.09349(11) 0.0578(4) Uani 1 1 d . . . . .
H25 H 0.474037 0.376202 0.092412 0.069 Uiso 1 1 calc R U . . .
C26 C 0.19667(13) -0.05013(12) 0.19284(7) 0.0357(3) Uani 1 1 d . . . . .
C27 C 0.10443(14) -0.09735(14) 0.18563(9) 0.0450(3) Uani 1 1 d . . . . .
H27 H 0.125348 -0.164425 0.155084 0.054 Uiso 1 1 calc R U . . .
C28 C -0.01924(15) -0.04580(16) 0.22348(11) 0.0577(4) Uani 1 1 d . . . . .
H28 H -0.079919 -0.079318 0.218579 0.069 Uiso 1 1 calc R U . . .
C29 C -0.05244(16) 0.05372(16) 0.26783(10) 0.0608(5) Uani 1 1 d . . . . .
H29 H -0.135433 0.088388 0.292686 0.073 Uiso 1 1 calc R U . . .
C30 C 0.03799(18) 0.10193(16) 0.27530(10) 0.0617(5) Uani 1 1 d . . . . .
H30 H 0.015867 0.169994 0.305055 0.074 Uiso 1 1 calc R U . . .
C31 C 0.16217(16) 0.04999(15) 0.23882(9) 0.0522(4) Uani 1 1 d . . . . .
H31 H 0.222867 0.082626 0.245262 0.063 Uiso 1 1 calc R U . . .
C32 C 0.06788(12) 0.68690(11) 0.53192(8) 0.0328(3) Uani 1 1 d . . . . .
C33 C 0.03249(15) 0.80709(12) 0.51528(9) 0.0458(3) Uani 1 1 d . . . . .
H33 H -0.021576 0.863741 0.551276 0.055 Uiso 1 1 calc R U . . .
C34 C 0.08262(17) 0.83807(13) 0.44150(10) 0.0529(4) Uani 1 1 d . . . . .
H34 H 0.062005 0.918145 0.427464 0.063 Uiso 1 1 calc R U . . .
C35 C 0.16251(16) 0.75337(14) 0.38805(9) 0.0496(4) Uani 1 1 d . . . . .
H35 H 0.195087 0.777950 0.339337 0.060 Uiso 1 1 calc R U . . .
C36 C 0.19514(13) 0.63280(13) 0.40536(8) 0.0392(3) Uani 1 1 d . . . . .
H36 H 0.248024 0.576309 0.368893 0.047 Uiso 1 1 calc R U . . .
C37 C 0.14598(11) 0.59892(11) 0.47938(7) 0.0303(3) Uani 1 1 d . . . . .
C38 C 0.15610(11) 0.48641(11) 0.52034(7) 0.0285(2) Uani 1 1 d . . . . .
C39 C 0.21361(11) 0.36638(11) 0.50222(7) 0.0304(3) Uani 1 1 d . . . . .
C40 C 0.29577(11) 0.30486(11) 0.42686(7) 0.0318(3) Uani 1 1 d . . . . .
C41 C 0.31311(12) 0.17407(12) 0.44812(8) 0.0380(3) Uani 1 1 d . . . . .
C42 C 0.37243(16) 0.07456(14) 0.40179(11) 0.0555(4) Uani 1 1 d . . . . .
H42 H 0.409605 0.081130 0.350116 0.067 Uiso 1 1 calc R U . . .
C43 C 0.37512(19) -0.03521(15) 0.43430(13) 0.0730(6) Uani 1 1 d . . . . .
H43 H 0.413583 -0.102900 0.403623 0.088 Uiso 1 1 calc R U . . .
C44 C 0.32202(18) -0.04623(14) 0.51108(13) 0.0703(6) Uani 1 1 d . . . . .
H44 H 0.326048 -0.121155 0.531586 0.084 Uiso 1 1 calc R U . . .
C45 C 0.26279(15) 0.05265(13) 0.55808(11) 0.0531(4) Uani 1 1 d . . . . .
H45 H 0.227239 0.045154 0.610002 0.064 Uiso 1 1 calc R U . . .
C46 C 0.25774(12) 0.16348(11) 0.52576(8) 0.0374(3) Uani 1 1 d . . . . .
C47 C 0.19454(11) 0.28298(11) 0.55912(8) 0.0327(3) Uani 1 1 d . . . . .
C48 C 0.12288(12) 0.31573(11) 0.63300(8) 0.0336(3) Uani 1 1 d . . . . .
H48 H 0.112965 0.256844 0.668967 0.040 Uiso 1 1 calc R U . . .
C49 C 0.06547(11) 0.43525(11) 0.65432(7) 0.0307(3) Uani 1 1 d . . . . .
C50 C 0.08459(11) 0.51595(10) 0.59544(7) 0.0295(3) Uani 1 1 d . . . . .
C51 C -0.01019(12) 0.47075(11) 0.73338(7) 0.0334(3) Uani 1 1 d . . . . .
C52 C -0.08916(13) 0.40962(13) 0.76963(8) 0.0404(3) Uani 1 1 d . . . . .
H52 H -0.094822 0.346626 0.743772 0.049 Uiso 1 1 calc R U . . .
C53 C -0.15956(15) 0.44078(15) 0.84351(9) 0.0517(4) Uani 1 1 d . . . . .
H53 H -0.211849 0.398816 0.866826 0.062 Uiso 1 1 calc R U . . .
C54 C -0.15215(17) 0.53353(16) 0.88231(10) 0.0603(4) Uani 1 1 d . . . . .
H54 H -0.199744 0.554830 0.931795 0.072 Uiso 1 1 calc R U . . .
C55 C -0.07413(19) 0.59496(16) 0.84782(10) 0.0635(5) Uani 1 1 d . . . . .
H55 H -0.068903 0.657665 0.874200 0.076 Uiso 1 1 calc R U . . .
C56 C -0.00322(16) 0.56386(14) 0.77390(9) 0.0499(4) Uani 1 1 d . . . . .
H56 H 0.049516 0.605729 0.751222 0.060 Uiso 1 1 calc R U . . .
C57 C 0.42373(11) 0.32294(11) 0.40724(7) 0.0321(3) Uani 1 1 d . . . . .
C58 C 0.49014(14) 0.30432(14) 0.33104(9) 0.0455(3) Uani 1 1 d . . . . .
H58 H 0.454044 0.285496 0.291799 0.055 Uiso 1 1 calc R U . . .
C59 C 0.60982(14) 0.31364(15) 0.31316(10) 0.0522(4) Uani 1 1 d . . . . .
H59 H 0.653686 0.300256 0.262134 0.063 Uiso 1 1 calc R U . . .
C60 C 0.66385(14) 0.34238(14) 0.37009(10) 0.0495(4) Uani 1 1 d . . . . .
H60 H 0.744135 0.348433 0.357864 0.059 Uiso 1 1 calc R U . . .
C61 C 0.59856(14) 0.36227(14) 0.44553(10) 0.0488(4) Uani 1 1 d . . . . .
H61 H 0.634577 0.382612 0.484226 0.059 Uiso 1 1 calc R U . . .
C62 C 0.47937(13) 0.35213(12) 0.46412(8) 0.0401(3) Uani 1 1 d . . . . .
H62 H 0.436379 0.365094 0.515375 0.048 Uiso 1 1 calc R U . . .
O1 O 0.41433(9) 0.23957(8) 0.01080(5) 0.0397(2) Uani 1 1 d . . . . .
O2 O 0.32473(10) -0.16784(10) 0.08516(6) 0.0459(2) Uani 1 1 d . . . . .
H2 H 0.395981 -0.200879 0.061183 0.069 Uiso 1 1 calc R U . . .
O3 O 0.02944(8) 0.63879(7) 0.60341(5) 0.0340(2) Uani 1 1 d . . . . .
O4 O 0.23653(9) 0.34449(10) 0.35885(6) 0.0438(2) Uani 1 1 d . . . . .
H4 H 0.168479 0.333299 0.365533 0.066 Uiso 1 1 calc R U . . .
 
loop_
 _atom_site_aniso_label
 _atom_site_aniso_U_11
 _atom_site_aniso_U_22
 _atom_site_aniso_U_33
 _atom_site_aniso_U_23
 _atom_site_aniso_U_13
 _atom_site_aniso_U_12
C1 0.0370(7) 0.0401(7) 0.0335(7) -0.0052(6) -0.0060(5) -0.0057(6)
C2 0.0551(9) 0.0437(8) 0.0420(8) 0.0025(6) -0.0143(7) -0.0062(7)
C3 0.0569(10) 0.0608(10) 0.0484(9) 0.0030(8) -0.0242(8) -0.0046(8)
C4 0.0443(8) 0.0717(11) 0.0529(9) -0.0038(8) -0.0195(7) -0.0143(8)
C5 0.0400(8) 0.0551(9) 0.0423(8) -0.0026(7) -0.0101(6) -0.0151(7)
C6 0.0343(7) 0.0413(7) 0.0309(7) -0.0051(5) -0.0040(5) -0.0074(6)
C7 0.0318(6) 0.0402(7) 0.0296(6) -0.0028(5) -0.0042(5) -0.0101(5)
C8 0.0345(7) 0.0424(7) 0.0302(6) -0.0013(5) -0.0033(5) -0.0131(6)
C9 0.0370(7) 0.0396(7) 0.0305(6) -0.0029(5) -0.0049(5) -0.0147(6)
C10 0.0358(7) 0.0387(7) 0.0341(7) -0.0019(5) -0.0007(5) -0.0093(6)
C11 0.0457(8) 0.0433(8) 0.0576(9) 0.0041(7) -0.0058(7) -0.0155(7)
C12 0.0546(10) 0.0457(9) 0.0686(11) 0.0152(8) -0.0100(8) -0.0117(7)
C13 0.0489(9) 0.0554(10) 0.0532(9) 0.0135(8) -0.0143(7) -0.0077(7)
C14 0.0434(8) 0.0538(9) 0.0427(8) 0.0057(7) -0.0116(6) -0.0140(7)
C15 0.0366(7) 0.0427(7) 0.0323(7) 0.0000(6) -0.0037(5) -0.0108(6)
C16 0.0360(7) 0.0423(7) 0.0324(7) -0.0004(5) -0.0057(5) -0.0126(6)
C17 0.0382(7) 0.0464(8) 0.0366(7) 0.0001(6) -0.0105(6) -0.0162(6)
C18 0.0362(7) 0.0411(7) 0.0340(7) -0.0046(6) -0.0041(5) -0.0138(6)
C19 0.0361(7) 0.0373(7) 0.0297(6) -0.0013(5) -0.0036(5) -0.0102(5)
C20 0.0433(7) 0.0446(8) 0.0341(7) -0.0030(6) -0.0054(6) -0.0185(6)
C21 0.0440(8) 0.0492(9) 0.0513(9) -0.0053(7) -0.0047(7) -0.0184(7)
C22 0.0497(9) 0.0719(12) 0.0697(11) -0.0038(9) -0.0039(8) -0.0327(9)
C23 0.0781(14) 0.0709(13) 0.0937(15) 0.0106(11) -0.0180(11) -0.0498(11)
C24 0.0878(15) 0.0500(10) 0.1104(17) 0.0124(11) -0.0370(13) -0.0347(10)
C25 0.0554(10) 0.0466(9) 0.0769(12) 0.0019(8) -0.0227(9) -0.0191(8)
C26 0.0381(7) 0.0375(7) 0.0300(6) 0.0021(5) -0.0049(5) -0.0114(6)
C27 0.0408(8) 0.0460(8) 0.0487(8) -0.0012(7) -0.0049(6) -0.0164(6)
C28 0.0386(8) 0.0664(11) 0.0659(11) 0.0075(9) -0.0042(7) -0.0185(8)
C29 0.0452(9) 0.0585(10) 0.0571(10) 0.0085(8) 0.0089(7) -0.0007(8)
C30 0.0710(12) 0.0500(9) 0.0486(9) -0.0107(8) 0.0106(8) -0.0088(8)
C31 0.0569(9) 0.0538(9) 0.0463(9) -0.0117(7) 0.0020(7) -0.0222(8)
C32 0.0320(6) 0.0326(6) 0.0360(7) 0.0015(5) -0.0068(5) -0.0133(5)
C33 0.0552(9) 0.0302(7) 0.0506(9) -0.0012(6) -0.0085(7) -0.0128(6)
C34 0.0721(11) 0.0337(8) 0.0564(10) 0.0101(7) -0.0143(8) -0.0225(7)
C35 0.0628(10) 0.0481(9) 0.0422(8) 0.0112(7) -0.0080(7) -0.0267(8)
C36 0.0396(7) 0.0432(8) 0.0364(7) 0.0014(6) -0.0058(6) -0.0166(6)
C37 0.0261(6) 0.0313(6) 0.0357(6) 0.0013(5) -0.0080(5) -0.0112(5)
C38 0.0233(5) 0.0308(6) 0.0320(6) 0.0005(5) -0.0054(5) -0.0095(5)
C39 0.0241(6) 0.0323(6) 0.0331(6) -0.0023(5) -0.0033(5) -0.0077(5)
C40 0.0277(6) 0.0342(6) 0.0318(6) -0.0045(5) -0.0037(5) -0.0079(5)
C41 0.0292(6) 0.0359(7) 0.0476(8) -0.0094(6) -0.0006(6) -0.0105(5)
C42 0.0540(9) 0.0458(9) 0.0616(10) -0.0201(8) 0.0121(8) -0.0172(7)
C43 0.0758(12) 0.0381(9) 0.0930(15) -0.0260(9) 0.0231(11) -0.0167(8)
C44 0.0721(12) 0.0298(8) 0.0957(15) -0.0057(8) 0.0121(11) -0.0120(8)
C45 0.0521(9) 0.0336(8) 0.0637(10) 0.0001(7) 0.0041(8) -0.0087(7)
C46 0.0308(6) 0.0309(7) 0.0467(8) -0.0043(6) -0.0024(6) -0.0066(5)
C47 0.0284(6) 0.0301(6) 0.0373(7) -0.0012(5) -0.0052(5) -0.0070(5)
C48 0.0333(6) 0.0305(6) 0.0348(7) 0.0033(5) -0.0042(5) -0.0093(5)
C49 0.0275(6) 0.0327(6) 0.0316(6) -0.0003(5) -0.0053(5) -0.0095(5)
C50 0.0254(6) 0.0263(6) 0.0356(6) -0.0027(5) -0.0059(5) -0.0065(5)
C51 0.0327(6) 0.0341(7) 0.0299(6) -0.0007(5) -0.0054(5) -0.0068(5)
C52 0.0404(7) 0.0463(8) 0.0349(7) -0.0044(6) -0.0030(6) -0.0157(6)
C53 0.0475(9) 0.0621(10) 0.0420(8) -0.0033(7) 0.0052(7) -0.0196(7)
C54 0.0647(11) 0.0646(11) 0.0399(8) -0.0157(8) 0.0102(8) -0.0132(9)
C55 0.0842(13) 0.0588(10) 0.0477(9) -0.0224(8) 0.0039(9) -0.0273(9)
C56 0.0611(10) 0.0492(9) 0.0428(8) -0.0083(7) -0.0002(7) -0.0255(8)
C57 0.0278(6) 0.0290(6) 0.0362(7) -0.0019(5) -0.0032(5) -0.0062(5)
C58 0.0392(7) 0.0601(9) 0.0387(8) -0.0068(7) -0.0015(6) -0.0199(7)
C59 0.0397(8) 0.0628(10) 0.0495(9) -0.0019(7) 0.0068(7) -0.0180(7)
C60 0.0302(7) 0.0483(8) 0.0698(11) 0.0034(7) -0.0031(7) -0.0161(6)
C61 0.0389(8) 0.0489(9) 0.0642(10) -0.0062(7) -0.0166(7) -0.0165(7)
C62 0.0342(7) 0.0442(8) 0.0407(7) -0.0062(6) -0.0058(6) -0.0108(6)
O1 0.0430(5) 0.0396(5) 0.0361(5) 0.0028(4) -0.0088(4) -0.0130(4)
O2 0.0462(6) 0.0559(6) 0.0371(5) -0.0145(5) 0.0001(4) -0.0197(5)
O3 0.0345(5) 0.0273(4) 0.0373(5) -0.0026(4) -0.0019(4) -0.0083(4)
O4 0.0329(5) 0.0615(6) 0.0372(5) -0.0024(5) -0.0095(4) -0.0140(5)
 
_geom_special_details
;
 All esds (except the esd in the dihedral angle between two l.s. planes)
 are estimated using the full covariance matrix.  The cell esds are taken
 into account individually in the estimation of esds in distances, angles
 and torsion angles; correlations between esds in cell parameters are only
 used when they are defined by crystal symmetry.  An approximate (isotropic)
 treatment of cell esds is used for estimating esds involving l.s. planes.
;
 
loop_
 _geom_bond_atom_site_label_1
 _geom_bond_atom_site_label_2
 _geom_bond_distance
 _geom_bond_site_symmetry_2
 _geom_bond_publ_flag
C1 C2 1.381(2) . ?
C1 C6 1.388(2) . ?
C1 O1 1.3889(17) . ?
C2 C3 1.379(2) . ?
C2 H2A 0.9300 . ?
C3 C4 1.389(3) . ?
C3 H3 0.9300 . ?
C4 C5 1.391(2) . ?
C4 H4A 0.9300 . ?
C5 C6 1.391(2) . ?
C5 H5 0.9300 . ?
C6 C7 1.4560(18) . ?
C7 C8 1.3851(19) . ?
C7 C19 1.4028(19) . ?
C8 C16 1.3979(18) . ?
C8 C9 1.5251(19) . ?
C9 O2 1.4268(16) . ?
C9 C10 1.5319(19) . ?
C9 C26 1.5334(18) . ?
C10 C11 1.375(2) . ?
C10 C15 1.3961(19) . ?
C11 C12 1.391(2) . ?
C11 H11 0.9300 . ?
C12 C13 1.382(2) . ?
C12 H12 0.9300 . ?
C13 C14 1.383(2) . ?
C13 H13 0.9300 . ?
C14 C15 1.3940(19) . ?
C14 H14 0.9300 . ?
C15 C16 1.4722(19) . ?
C16 C17 1.3925(19) . ?
C17 C18 1.400(2) . ?
C17 H17 0.9300 . ?
C18 C19 1.3951(19) . ?
C18 C20 1.4865(19) . ?
C19 O1 1.3921(16) . ?
C20 C25 1.388(2) . ?
C20 C21 1.391(2) . ?
C21 C22 1.381(2) . ?
C21 H21 0.9300 . ?
C22 C23 1.373(3) . ?
C22 H22 0.9300 . ?
C23 C24 1.374(3) . ?
C23 H23 0.9300 . ?
C24 C25 1.385(2) . ?
C24 H24 0.9300 . ?
C25 H25 0.9300 . ?
C26 C27 1.382(2) . ?
C26 C31 1.387(2) . ?
C27 C28 1.390(2) . ?
C27 H27 0.9300 . ?
C28 C29 1.367(3) . ?
C28 H28 0.9300 . ?
C29 C30 1.372(3) . ?
C29 H29 0.9300 . ?
C30 C31 1.388(2) . ?
C30 H30 0.9300 . ?
C31 H31 0.9300 . ?
C32 C33 1.3776(19) . ?
C32 C37 1.3906(18) . ?
C32 O3 1.3912(15) . ?
C33 C34 1.384(2) . ?
C33 H33 0.9300 . ?
C34 C35 1.383(2) . ?
C34 H34 0.9300 . ?
C35 C36 1.385(2) . ?
C35 H35 0.9300 . ?
C36 C37 1.3961(18) . ?
C36 H36 0.9300 . ?
C37 C38 1.4545(17) . ?
C38 C39 1.3912(17) . ?
C38 C50 1.4043(17) . ?
C39 C47 1.3958(18) . ?
C39 C40 1.5334(17) . ?
C40 O4 1.4295(15) . ?
C40 C57 1.5257(17) . ?
C40 C41 1.5352(19) . ?
C41 C42 1.3816(19) . ?
C41 C46 1.397(2) . ?
C42 C43 1.385(3) . ?
C42 H42 0.9300 . ?
C43 C44 1.377(3) . ?
C43 H43 0.9300 . ?
C44 C45 1.382(2) . ?
C44 H44 0.9300 . ?
C45 C46 1.389(2) . ?
C45 H45 0.9300 . ?
C46 C47 1.4695(18) . ?
C47 C48 1.3922(18) . ?
C48 C49 1.3987(17) . ?
C48 H48 0.9300 . ?
C49 C50 1.3950(17) . ?
C49 C51 1.4869(17) . ?
C50 O3 1.3921(14) . ?
C51 C56 1.3901(19) . ?
C51 C52 1.3903(19) . ?
C52 C53 1.385(2) . ?
C52 H52 0.9300 . ?
C53 C54 1.372(2) . ?
C53 H53 0.9300 . ?
C54 C55 1.376(3) . ?
C54 H54 0.9300 . ?
C55 C56 1.387(2) . ?
C55 H55 0.9300 . ?
C56 H56 0.9300 . ?
C57 C62 1.3836(19) . ?
C57 C58 1.3911(19) . ?
C58 C59 1.387(2) . ?
C58 H58 0.9300 . ?
C59 C60 1.369(2) . ?
C59 H59 0.9300 . ?
C60 C61 1.376(2) . ?
C60 H60 0.9300 . ?
C61 C62 1.387(2) . ?
C61 H61 0.9300 . ?
C62 H62 0.9300 . ?
O2 H2 0.8200 . ?
O4 H4 0.8200 . ?
 
loop_
 _geom_angle_atom_site_label_1
 _geom_angle_atom_site_label_2
 _geom_angle_atom_site_label_3
 _geom_angle
 _geom_angle_site_symmetry_1
 _geom_angle_site_symmetry_3
 _geom_angle_publ_flag
C2 C1 C6 123.60(14) . . ?
C2 C1 O1 124.37(14) . . ?
C6 C1 O1 112.02(11) . . ?
C3 C2 C1 116.28(15) . . ?
C3 C2 H2A 121.9 . . ?
C1 C2 H2A 121.9 . . ?
C2 C3 C4 121.55(15) . . ?
C2 C3 H3 119.2 . . ?
C4 C3 H3 119.2 . . ?
C3 C4 C5 121.50(15) . . ?
C3 C4 H4A 119.3 . . ?
C5 C4 H4A 119.3 . . ?
C4 C5 C6 117.59(15) . . ?
C4 C5 H5 121.2 . . ?
C6 C5 H5 121.2 . . ?
C1 C6 C5 119.45(13) . . ?
C1 C6 C7 105.66(12) . . ?
C5 C6 C7 134.88(13) . . ?
C8 C7 C19 117.76(12) . . ?
C8 C7 C6 136.49(13) . . ?
C19 C7 C6 105.73(11) . . ?
C7 C8 C16 119.16(12) . . ?
C7 C8 C9 129.74(12) . . ?
C16 C8 C9 111.09(12) . . ?
O2 C9 C8 113.91(11) . . ?
O2 C9 C10 112.44(11) . . ?
C8 C9 C10 100.93(10) . . ?
O2 C9 C26 105.92(10) . . ?
C8 C9 C26 111.54(11) . . ?
C10 C9 C26 112.29(11) . . ?
C11 C10 C15 121.30(13) . . ?
C11 C10 C9 128.03(13) . . ?
C15 C10 C9 110.61(12) . . ?
C10 C11 C12 118.50(15) . . ?
C10 C11 H11 120.7 . . ?
C12 C11 H11 120.7 . . ?
C13 C12 C11 120.65(15) . . ?
C13 C12 H12 119.7 . . ?
C11 C12 H12 119.7 . . ?
C12 C13 C14 121.03(15) . . ?
C12 C13 H13 119.5 . . ?
C14 C13 H13 119.5 . . ?
C13 C14 C15 118.69(15) . . ?
C13 C14 H14 120.7 . . ?
C15 C14 H14 120.7 . . ?
C14 C15 C10 119.81(13) . . ?
C14 C15 C16 131.24(13) . . ?
C10 C15 C16 108.78(12) . . ?
C17 C16 C8 121.28(13) . . ?
C17 C16 C15 130.52(12) . . ?
C8 C16 C15 108.17(12) . . ?
C16 C17 C18 121.63(12) . . ?
C16 C17 H17 119.2 . . ?
C18 C17 H17 119.2 . . ?
C19 C18 C17 114.96(12) . . ?
C19 C18 C20 122.92(12) . . ?
C17 C18 C20 122.12(12) . . ?
O1 C19 C18 123.71(12) . . ?
O1 C19 C7 111.13(11) . . ?
C18 C19 C7 125.14(12) . . ?
C25 C20 C21 118.16(14) . . ?
C25 C20 C18 121.66(13) . . ?
C21 C20 C18 120.18(13) . . ?
C22 C21 C20 121.10(16) . . ?
C22 C21 H21 119.5 . . ?
C20 C21 H21 119.4 . . ?
C23 C22 C21 120.01(17) . . ?
C23 C22 H22 120.0 . . ?
C21 C22 H22 120.0 . . ?
C22 C23 C24 119.75(17) . . ?
C22 C23 H23 120.1 . . ?
C24 C23 H23 120.1 . . ?
C23 C24 C25 120.59(18) . . ?
C23 C24 H24 119.7 . . ?
C25 C24 H24 119.7 . . ?
C24 C25 C20 120.40(17) . . ?
C24 C25 H25 119.8 . . ?
C20 C25 H25 119.8 . . ?
C27 C26 C31 118.08(13) . . ?
C27 C26 C9 120.70(12) . . ?
C31 C26 C9 121.22(13) . . ?
C26 C27 C28 120.79(15) . . ?
C26 C27 H27 119.6 . . ?
C28 C27 H27 119.6 . . ?
C29 C28 C27 120.58(16) . . ?
C29 C28 H28 119.7 . . ?
C27 C28 H28 119.7 . . ?
C28 C29 C30 119.30(15) . . ?
C28 C29 H29 120.4 . . ?
C30 C29 H29 120.4 . . ?
C29 C30 C31 120.56(16) . . ?
C29 C30 H30 119.7 . . ?
C31 C30 H30 119.7 . . ?
C26 C31 C30 120.66(16) . . ?
C26 C31 H31 119.7 . . ?
C30 C31 H31 119.7 . . ?
C33 C32 C37 124.21(13) . . ?
C33 C32 O3 124.02(12) . . ?
C37 C32 O3 111.77(11) . . ?
C32 C33 C34 115.67(14) . . ?
C32 C33 H33 122.2 . . ?
C34 C33 H33 122.2 . . ?
C35 C34 C33 121.91(14) . . ?
C35 C34 H34 119.0 . . ?
C33 C34 H34 119.0 . . ?
C34 C35 C36 121.56(14) . . ?
C34 C35 H35 119.2 . . ?
C36 C35 H35 119.2 . . ?
C35 C36 C37 117.79(13) . . ?
C35 C36 H36 121.1 . . ?
C37 C36 H36 121.1 . . ?
C32 C37 C36 118.85(12) . . ?
C32 C37 C38 105.73(11) . . ?
C36 C37 C38 135.42(12) . . ?
C39 C38 C50 117.84(11) . . ?
C39 C38 C37 136.19(11) . . ?
C50 C38 C37 105.94(10) . . ?
C38 C39 C47 118.04(11) . . ?
C38 C39 C40 130.96(11) . . ?
C47 C39 C40 110.98(11) . . ?
O4 C40 C57 105.60(10) . . ?
O4 C40 C39 112.94(10) . . ?
C57 C40 C39 114.19(10) . . ?
O4 C40 C41 112.85(10) . . ?
C57 C40 C41 110.60(10) . . ?
C39 C40 C41 100.87(10) . . ?
C42 C41 C46 120.53(14) . . ?
C42 C41 C40 128.91(14) . . ?
C46 C41 C40 110.56(11) . . ?
C41 C42 C43 118.28(16) . . ?
C41 C42 H42 120.9 . . ?
C43 C42 H42 120.9 . . ?
C44 C43 C42 121.37(15) . . ?
C44 C43 H43 119.3 . . ?
C42 C43 H43 119.3 . . ?
C43 C44 C45 120.86(16) . . ?
C43 C44 H44 119.6 . . ?
C45 C44 H44 119.6 . . ?
C44 C45 C46 118.30(16) . . ?
C44 C45 H45 120.8 . . ?
C46 C45 H45 120.8 . . ?
C45 C46 C41 120.63(13) . . ?
C45 C46 C47 130.35(13) . . ?
C41 C46 C47 108.93(12) . . ?
C48 C47 C39 122.45(11) . . ?
C48 C47 C46 129.03(12) . . ?
C39 C47 C46 108.49(11) . . ?
C47 C48 C49 121.46(12) . . ?
C47 C48 H48 119.3 . . ?
C49 C48 H48 119.3 . . ?
C50 C49 C48 114.42(11) . . ?
C50 C49 C51 123.88(11) . . ?
C48 C49 C51 121.70(11) . . ?
O3 C50 C49 123.27(11) . . ?
O3 C50 C38 110.92(10) . . ?
C49 C50 C38 125.77(11) . . ?
C56 C51 C52 117.90(12) . . ?
C56 C51 C49 121.68(12) . . ?
C52 C51 C49 120.41(12) . . ?
C53 C52 C51 121.23(14) . . ?
C53 C52 H52 119.4 . . ?
C51 C52 H52 119.4 . . ?
C54 C53 C52 120.00(15) . . ?
C54 C53 H53 120.0 . . ?
C52 C53 H53 120.0 . . ?
C53 C54 C55 119.83(15) . . ?
C53 C54 H54 120.1 . . ?
C55 C54 H54 120.1 . . ?
C54 C55 C56 120.36(15) . . ?
C54 C55 H55 119.8 . . ?
C56 C55 H55 119.8 . . ?
C55 C56 C51 120.67(15) . . ?
C55 C56 H56 119.7 . . ?
C51 C56 H56 119.7 . . ?
C62 C57 C58 118.39(12) . . ?
C62 C57 C40 121.82(11) . . ?
C58 C57 C40 119.72(12) . . ?
C59 C58 C57 120.49(14) . . ?
C59 C58 H58 119.8 . . ?
C57 C58 H58 119.8 . . ?
C60 C59 C58 120.50(14) . . ?
C60 C59 H59 119.8 . . ?
C58 C59 H59 119.7 . . ?
C59 C60 C61 119.58(13) . . ?
C59 C60 H60 120.2 . . ?
C61 C60 H60 120.2 . . ?
C60 C61 C62 120.35(14) . . ?
C60 C61 H61 119.8 . . ?
C62 C61 H61 119.8 . . ?
C57 C62 C61 120.70(13) . . ?
C57 C62 H62 119.7 . . ?
C61 C62 H62 119.7 . . ?
C1 O1 C19 105.38(10) . . ?
C9 O2 H2 109.5 . . ?
C32 O3 C50 105.63(9) . . ?
C40 O4 H4 109.5 . . ?
 
_refine_diff_density_max    0.189
_refine_diff_density_min   -0.221
_refine_diff_density_rms    0.037

_shelx_res_file
;
TITL 1_a.res in P-1
    1.res
    created by SHELXL-2018/1 at 14:15:08 on 28-Oct-2019
CELL  0.71073  11.4097  11.9749  17.2938   85.916   79.904   69.798
ZERR   4.000   0.0012   0.0014   0.0020    0.005    0.005    0.004
LATT 1
SFAC C  H  O
UNIT 124  80  8
REM Old TITL 1 in P-1
REM SHELXT solution in P-1
REM R1 0.141,  Rweak 0.010,  Alpha 0.040,  Orientation as input
REM Formula found by SHELXT:  C62 O4
L.S. 10
ACTA
BOND $H
FMAP 2
PLAN 2
SIZE 0.21 0.21 0.23
TEMP 0
WGHT    0.049700    0.549900
FVAR       0.23090
C1    1    0.314522    0.222352   -0.016595    11.00000    0.03698    0.04014 =
         0.03354   -0.00524   -0.00601   -0.00574
C2    1    0.252638    0.290907   -0.074557    11.00000    0.05505    0.04366 =
         0.04201    0.00249   -0.01427   -0.00624
AFIX  43
H2A   2    0.277309    0.351973   -0.100373    11.00000   -1.20000
AFIX   0
C3    1    0.152254    0.263762   -0.092008    11.00000    0.05689    0.06084 =
         0.04839    0.00299   -0.02419   -0.00462
AFIX  43
H3    2    0.107280    0.308159   -0.130294    11.00000   -1.20000
AFIX   0
C4    1    0.116704    0.171639   -0.053740    11.00000    0.04431    0.07168 =
         0.05286   -0.00382   -0.01953   -0.01433
AFIX  43
H4A   2    0.047662    0.156608   -0.066401    11.00000   -1.20000
AFIX   0
C5    1    0.182026    0.101391    0.003070    11.00000    0.04003    0.05512 =
         0.04230   -0.00257   -0.01007   -0.01510
AFIX  43
H5    2    0.159103    0.038660    0.027674    11.00000   -1.20000
AFIX   0
C6    1    0.282882    0.128358    0.021753    11.00000    0.03433    0.04133 =
         0.03090   -0.00510   -0.00399   -0.00744
C7    1    0.371686    0.080242    0.076751    11.00000    0.03177    0.04023 =
         0.02958   -0.00277   -0.00417   -0.01009
C8    1    0.398128   -0.014726    0.129184    11.00000    0.03450    0.04239 =
         0.03023   -0.00132   -0.00326   -0.01306
C9    1    0.332975   -0.107024    0.150932    11.00000    0.03698    0.03963 =
         0.03048   -0.00289   -0.00492   -0.01472
C10   1    0.418809   -0.189765    0.205352    11.00000    0.03576    0.03874 =
         0.03406   -0.00186   -0.00069   -0.00926
C11   1    0.417010   -0.298452    0.236005    11.00000    0.04571    0.04331 =
         0.05756    0.00408   -0.00585   -0.01548
AFIX  43
H11   2    0.357572   -0.329864    0.225377    11.00000   -1.20000
AFIX   0
C12   1    0.506122   -0.360346    0.283273    11.00000    0.05460    0.04566 =
         0.06863    0.01520   -0.00997   -0.01173
AFIX  43
H12   2    0.505997   -0.433755    0.304751    11.00000   -1.20000
AFIX   0
C13   1    0.594802   -0.313809    0.298615    11.00000    0.04891    0.05536 =
         0.05319    0.01349   -0.01430   -0.00774
AFIX  43
H13   2    0.653115   -0.356027    0.330772    11.00000   -1.20000
AFIX   0
C14   1    0.598195   -0.205412    0.266891    11.00000    0.04341    0.05380 =
         0.04266    0.00572   -0.01161   -0.01398
AFIX  43
H14   2    0.658371   -0.174715    0.277202    11.00000   -1.20000
AFIX   0
C15   1    0.509635   -0.143089    0.219158    11.00000    0.03659    0.04273 =
         0.03230   -0.00004   -0.00367   -0.01080
C16   1    0.496523   -0.033371    0.172030    11.00000    0.03603    0.04226 =
         0.03235   -0.00045   -0.00572   -0.01263
C17   1    0.566040    0.043321    0.164445    11.00000    0.03823    0.04644 =
         0.03664    0.00011   -0.01048   -0.01623
AFIX  43
H17   2    0.629411    0.029688    0.194823    11.00000   -1.20000
AFIX   0
C18   1    0.542889    0.140431    0.112221    11.00000    0.03623    0.04108 =
         0.03400   -0.00458   -0.00410   -0.01379
C19   1    0.446476    0.153206    0.069054    11.00000    0.03608    0.03734 =
         0.02966   -0.00130   -0.00362   -0.01019
C20   1    0.617142    0.222332    0.103141    11.00000    0.04330    0.04458 =
         0.03414   -0.00302   -0.00540   -0.01852
C21   1    0.746475    0.177864    0.105192    11.00000    0.04396    0.04918 =
         0.05134   -0.00533   -0.00472   -0.01836
AFIX  43
H21   2    0.786108    0.096497    0.111802    11.00000   -1.20000
AFIX   0
C22   1    0.816991    0.252533    0.097574    11.00000    0.04967    0.07186 =
         0.06972   -0.00376   -0.00386   -0.03273
AFIX  43
H22   2    0.903260    0.221402    0.099447    11.00000   -1.20000
AFIX   0
C23   1    0.759735    0.372755    0.087233    11.00000    0.07815    0.07091 =
         0.09370    0.01061   -0.01800   -0.04984
AFIX  43
H23   2    0.807260    0.423057    0.081465    11.00000   -1.20000
AFIX   0
C24   1    0.632015    0.418421    0.085443    11.00000    0.08784    0.05004 =
         0.11045    0.01244   -0.03703   -0.03469
AFIX  43
H24   2    0.593206    0.499902    0.078770    11.00000   -1.20000
AFIX   0
C25   1    0.560509    0.344201    0.093486    11.00000    0.05539    0.04664 =
         0.07692    0.00188   -0.02268   -0.01908
AFIX  43
H25   2    0.474037    0.376202    0.092412    11.00000   -1.20000
AFIX   0
C26   1    0.196674   -0.050126    0.192845    11.00000    0.03806    0.03746 =
         0.03003    0.00214   -0.00493   -0.01144
C27   1    0.104433   -0.097354    0.185627    11.00000    0.04077    0.04597 =
         0.04869   -0.00116   -0.00486   -0.01639
AFIX  43
H27   2    0.125348   -0.164425    0.155084    11.00000   -1.20000
AFIX   0
C28   1   -0.019240   -0.045801    0.223478    11.00000    0.03861    0.06635 =
         0.06594    0.00749   -0.00419   -0.01848
AFIX  43
H28   2   -0.079919   -0.079318    0.218579    11.00000   -1.20000
AFIX   0
C29   1   -0.052443    0.053722    0.267833    11.00000    0.04523    0.05855 =
         0.05710    0.00852    0.00890   -0.00071
AFIX  43
H29   2   -0.135433    0.088388    0.292686    11.00000   -1.20000
AFIX   0
C30   1    0.037985    0.101934    0.275299    11.00000    0.07105    0.04998 =
         0.04857   -0.01068    0.01061   -0.00876
AFIX  43
H30   2    0.015867    0.169994    0.305055    11.00000   -1.20000
AFIX   0
C31   1    0.162173    0.049988    0.238819    11.00000    0.05692    0.05383 =
         0.04630   -0.01172    0.00199   -0.02219
AFIX  43
H31   2    0.222867    0.082626    0.245262    11.00000   -1.20000
AFIX   0
C32   1    0.067882    0.686895    0.531920    11.00000    0.03203    0.03261 =
         0.03595    0.00148   -0.00684   -0.01326
C33   1    0.032494    0.807087    0.515276    11.00000    0.05524    0.03019 =
         0.05060   -0.00117   -0.00853   -0.01279
AFIX  43
H33   2   -0.021576    0.863741    0.551276    11.00000   -1.20000
AFIX   0
C34   1    0.082625    0.838067    0.441504    11.00000    0.07209    0.03375 =
         0.05637    0.01011   -0.01428   -0.02249
AFIX  43
H34   2    0.062005    0.918145    0.427464    11.00000   -1.20000
AFIX   0
C35   1    0.162512    0.753367    0.388048    11.00000    0.06284    0.04814 =
         0.04218    0.01124   -0.00802   -0.02667
AFIX  43
H35   2    0.195087    0.777950    0.339337    11.00000   -1.20000
AFIX   0
C36   1    0.195135    0.632799    0.405361    11.00000    0.03965    0.04318 =
         0.03637    0.00142   -0.00576   -0.01660
AFIX  43
H36   2    0.248024    0.576309    0.368893    11.00000   -1.20000
AFIX   0
C37   1    0.145975    0.598915    0.479376    11.00000    0.02607    0.03130 =
         0.03567    0.00127   -0.00796   -0.01123
C38   1    0.156096    0.486407    0.520342    11.00000    0.02327    0.03077 =
         0.03198    0.00046   -0.00537   -0.00950
C39   1    0.213610    0.366379    0.502224    11.00000    0.02410    0.03232 =
         0.03312   -0.00235   -0.00326   -0.00774
C40   1    0.295769    0.304865    0.426865    11.00000    0.02773    0.03415 =
         0.03184   -0.00446   -0.00366   -0.00795
C41   1    0.313109    0.174073    0.448123    11.00000    0.02923    0.03586 =
         0.04762   -0.00936   -0.00060   -0.01054
C42   1    0.372433    0.074564    0.401794    11.00000    0.05404    0.04576 =
         0.06162   -0.02011    0.01207   -0.01717
AFIX  43
H42   2    0.409605    0.081130    0.350116    11.00000   -1.20000
AFIX   0
C43   1    0.375116   -0.035213    0.434296    11.00000    0.07576    0.03811 =
         0.09297   -0.02600    0.02315   -0.01670
AFIX  43
H43   2    0.413583   -0.102900    0.403623    11.00000   -1.20000
AFIX   0
C44   1    0.322017   -0.046225    0.511077    11.00000    0.07208    0.02984 =
         0.09571   -0.00573    0.01212   -0.01202
AFIX  43
H44   2    0.326048   -0.121155    0.531586    11.00000   -1.20000
AFIX   0
C45   1    0.262792    0.052645    0.558077    11.00000    0.05211    0.03362 =
         0.06368    0.00008    0.00415   -0.00874
AFIX  43
H45   2    0.227239    0.045154    0.610002    11.00000   -1.20000
AFIX   0
C46   1    0.257739    0.163483    0.525763    11.00000    0.03080    0.03091 =
         0.04668   -0.00429   -0.00242   -0.00662
C47   1    0.194537    0.282976    0.559123    11.00000    0.02843    0.03014 =
         0.03731   -0.00121   -0.00520   -0.00698
C48   1    0.122878    0.315731    0.633000    11.00000    0.03328    0.03049 =
         0.03477    0.00326   -0.00418   -0.00928
AFIX  43
H48   2    0.112965    0.256844    0.668967    11.00000   -1.20000
AFIX   0
C49   1    0.065466    0.435249    0.654322    11.00000    0.02749    0.03274 =
         0.03156   -0.00029   -0.00532   -0.00947
C50   1    0.084592    0.515952    0.595441    11.00000    0.02537    0.02630 =
         0.03563   -0.00273   -0.00586   -0.00649
C51   1   -0.010188    0.470750    0.733383    11.00000    0.03269    0.03410 =
         0.02994   -0.00075   -0.00541   -0.00683
C52   1   -0.089159    0.409618    0.769625    11.00000    0.04038    0.04631 =
         0.03488   -0.00444   -0.00305   -0.01575
AFIX  43
H52   2   -0.094822    0.346626    0.743772    11.00000   -1.20000
AFIX   0
C53   1   -0.159555    0.440777    0.843512    11.00000    0.04747    0.06206 =
         0.04201   -0.00329    0.00517   -0.01962
AFIX  43
H53   2   -0.211849    0.398816    0.866826    11.00000   -1.20000
AFIX   0
C54   1   -0.152150    0.533527    0.882307    11.00000    0.06470    0.06461 =
         0.03988   -0.01572    0.01015   -0.01319
AFIX  43
H54   2   -0.199744    0.554830    0.931795    11.00000   -1.20000
AFIX   0
C55   1   -0.074131    0.594956    0.847818    11.00000    0.08416    0.05883 =
         0.04769   -0.02242    0.00389   -0.02733
AFIX  43
H55   2   -0.068903    0.657665    0.874200    11.00000   -1.20000
AFIX   0
C56   1   -0.003221    0.563859    0.773901    11.00000    0.06108    0.04917 =
         0.04284   -0.00829   -0.00016   -0.02547
AFIX  43
H56   2    0.049516    0.605729    0.751222    11.00000   -1.20000
AFIX   0
C57   1    0.423731    0.322938    0.407238    11.00000    0.02779    0.02903 =
         0.03623   -0.00192   -0.00322   -0.00617
C58   1    0.490138    0.304322    0.331042    11.00000    0.03916    0.06013 =
         0.03874   -0.00682   -0.00147   -0.01988
AFIX  43
H58   2    0.454044    0.285496    0.291799    11.00000   -1.20000
AFIX   0
C59   1    0.609820    0.313637    0.313165    11.00000    0.03972    0.06281 =
         0.04948   -0.00192    0.00685   -0.01802
AFIX  43
H59   2    0.653686    0.300256    0.262134    11.00000   -1.20000
AFIX   0
C60   1    0.663845    0.342385    0.370094    11.00000    0.03022    0.04827 =
         0.06977    0.00341   -0.00315   -0.01612
AFIX  43
H60   2    0.744135    0.348433    0.357864    11.00000   -1.20000
AFIX   0
C61   1    0.598560    0.362270    0.445527    11.00000    0.03890    0.04887 =
         0.06416   -0.00625   -0.01661   -0.01655
AFIX  43
H61   2    0.634577    0.382612    0.484226    11.00000   -1.20000
AFIX   0
C62   1    0.479374    0.352133    0.464123    11.00000    0.03423    0.04416 =
         0.04068   -0.00624   -0.00581   -0.01083
AFIX  43
H62   2    0.436379    0.365094    0.515375    11.00000   -1.20000
AFIX   0
O1    3    0.414327    0.239566    0.010804    11.00000    0.04298    0.03958 =
         0.03615    0.00280   -0.00879   -0.01303
O2    3    0.324730   -0.167841    0.085161    11.00000    0.04615    0.05590 =
         0.03705   -0.01452    0.00011   -0.01967
AFIX 147
H2    2    0.395981   -0.200879    0.061183    11.00000   -1.50000
AFIX   0
O3    3    0.029441    0.638790    0.603406    11.00000    0.03453    0.02734 =
         0.03730   -0.00263   -0.00194   -0.00830
O4    3    0.236531    0.344492    0.358845    11.00000    0.03293    0.06147 =
         0.03716   -0.00235   -0.00954   -0.01403
AFIX 147
H4    2    0.168479    0.333299    0.365533    11.00000   -1.50000
AFIX   0
HKLF 4


REM  1_a.res in P-1
REM R1 =  0.0447 for    7643 Fo > 4sig(Fo)  and  0.0674 for all   10255 data
REM    597 parameters refined using      0 restraints

END

WGHT      0.0493      0.5535

REM Highest difference peak  0.189,  deepest hole -0.221,  1-sigma level  0.037
Q1    1   0.1537  0.5370  0.4924  11.00000  0.05    0.19
Q2    1   0.0433  0.4465  0.6953  11.00000  0.05    0.18
;
_shelx_res_checksum   68414

_shelx_hkl_file
;
  -2   0   0   44.76    0.87
  -2   0   0   48.81    0.86
  -2   0   0   48.50    0.87
  -2   0   0   47.23    0.93
  -2   0   0   47.49    0.88
  -2   0   0   49.34    0.88
  -2   0   0   46.78    0.97
  -2   0   0   47.34    0.96
  -2   0   0   48.02    0.87
   2   0   0   44.88    0.96
   2   0   0   47.37    0.96
   2   0   0   47.33    0.84
   2   0   0   49.23    0.85
   2   0   0   48.48    0.87
   2   0   0   49.14    0.94
   2   0   0   44.11    0.86
  -3   0   0    5.05    0.37
  -3   0   0    4.82    0.23
  -3   0   0    5.12    0.38
  -3   0   0    4.77    0.21
  -3   0   0    4.52    0.21
  -3   0   0    4.89    0.29
  -3   0   0    4.53    0.22
  -3   0   0    4.99    0.21
  -3   0   0    4.82    0.20
   3   0   0    4.94    0.22
   3   0   0    5.08    0.29
   3   0   0    4.81    0.17
   3   0   0    4.93    0.21
   3   0   0    4.77    0.37
   3   0   0    4.33    0.35
   3   0   0    4.84    0.20
  -4   0   0   40.81    0.87
  -4   0   0   36.84    0.73
  -4   0   0   36.94    0.75
  -4   0   0   35.54    0.75
  -4   0   0   36.41    0.76
  -4   0   0   35.82    0.87
  -4   0   0   37.63    0.77
  -4   0   0   37.88    0.75
   4   0   0   36.74    0.69
   4   0   0   35.47    0.91
   4   0   0   37.70    0.88
   4   0   0   36.78    0.76
   4   0   0   37.65    0.76
  -5   0   0   61.94    1.23
  -5   0   0   61.28    1.22
  -5   0   0   62.33    1.24
  -5   0   0   64.11    1.46
  -5   0   0   62.38    1.37
  -5   0   0   64.11    1.22
  -5   0   0   63.06    1.21
  -5   0   0   63.76    1.36
   5   0   0   62.16    1.12
   5   0   0   62.33    1.44
   5   0   0   62.55    1.43
   5   0   0   63.63    1.23
   5   0   0   61.96    1.22
   5   0   0   65.50    1.39
   5   0   0   63.73    1.22
  -6   0   0    0.43    0.19
  -6   0   0    0.36    0.35
  -6   0   0    0.30    0.14
  -6   0   0    0.42    0.13
  -6   0   0    0.32    0.17
  -6   0   0    0.28    0.17
  -6   0   0    0.27    0.14
  -6   0   0    0.30    0.19
  -6   0   0    0.23    0.28
   6   0   0    0.30    0.16
   6   0   0    0.40    0.19
   6   0   0    0.09    0.28
   6   0   0    0.44    0.16
   6   0   0    0.65    0.33
   6   0   0    0.33    0.13
  -7   0   0    0.67    0.17
  -7   0   0    0.70    0.15
  -7   0   0    0.65    0.24
  -7   0   0    0.87    0.41
  -7   0   0    0.86    0.23
  -7   0   0    0.84    0.51
  -7   0   0    0.66    0.21
  -7   0   0    1.28    0.22
  -7   0   0    0.86    0.21
  -7   0   0    0.62    0.17
   7   0   0    0.65    0.15
   7   0   0    0.60    0.36
   7   0   0    0.62    0.24
   7   0   0    1.00    0.37
   7   0   0    1.02    0.19
   7   0   0    0.88    0.20
  -8   0   0    0.60    0.22
  -8   0   0    0.36    0.40
  -8   0   0    0.38    0.45
  -8   0   0    0.11    0.18
  -8   0   0    0.13    0.23
  -8   0   0    0.32    0.23
  -8   0   0    0.38    0.24
  -8   0   0    0.30    0.18
  -8   0   0    0.32    0.16
  -8   0   0    0.32    0.25
   8   0   0    0.37    0.16
   8   0   0    0.47    0.40
   8   0   0    0.35    0.21
   8   0   0    0.41    0.20
   8   0   0    0.13    0.26
   8   0   0    0.20    0.37
  -9   0   0    9.50    0.47
  -9   0   0   10.28    0.69
  -9   0   0   10.07    1.01
  -9   0   0    9.77    0.43
  -9   0   0   10.28    0.73
  -9   0   0    9.75    0.52
  -9   0   0    9.36    0.46
  -9   0   0    9.48    0.49
  -9   0   0   10.64    0.57
   9   0   0    9.94    0.52
   9   0   0   10.17    0.81
   9   0   0   10.85    0.78
   9   0   0    9.48    0.46
   9   0   0    9.70    0.50
   9   0   0   11.44    0.85
 -10   0   0    3.97    0.45
 -10   0   0    4.01    0.40
 -10   0   0    4.77    0.42
 -10   0   0    5.00    0.59
 -10   0   0    4.70    0.49
 -10   0   0    4.38    0.36
 -10   0   0    3.86    0.65
 -10   0   0    3.23    0.46
  10   0   0    3.93    0.41
  10   0   0    4.96    0.85
  10   0   0    3.97    0.47
  10   0   0    5.64    0.77
  10   0   0    4.71    0.68
  10   0   0    3.14    0.43
 -11   0   0    4.42    0.49
 -11   0   0    3.14    0.49
 -11   0   0    4.60    0.53
 -11   0   0    4.56    0.49
 -11   0   0    4.54    0.48
 -11   0   0    5.05    0.76
  11   0   0    4.08    0.40
  11   0   0    4.61    1.28
  11   0   0    4.92    0.74
  11   0   0    3.37    0.46
 -12   0   0    8.94    0.65
 -12   0   0   10.92    0.78
 -12   0   0    9.50    0.60
 -12   0   0    8.74    0.65
 -12   0   0    9.38    0.92
 -12   0   0    9.80    0.97
  12   0   0    9.94    1.13
  12   0   0    8.37    0.88
  12   0   0    8.04    1.00
  12   0   0    9.60    1.17
  12   0   0    8.93    0.66
 -13   0   0    0.61    0.35
 -13   0   0    0.07    0.39
 -13   0   0    0.10    0.52
 -13   0   0   -1.11    0.50
 -13   0   0   -0.33    0.41
 -13   0   0   -0.10    0.46
  13   0   0    1.15    0.78
  13   0   0    0.19    0.85
  13  -1   0    8.21    1.17
  13  -1   0    8.37    1.05
 -13   1   0    4.46    0.68
 -13   1   0    4.25    0.63
 -13   1   0    6.63    0.68
 -13   1   0    7.60    1.01
 -13   1   0    6.04    0.77
  12  -1   0    4.44    0.48
  12  -1   0    4.44    0.84
  12  -1   0    7.34    1.24
 -12   1   0    3.93    0.62
 -12   1   0    3.33    0.53
 -12   1   0    4.99    0.62
 -12   1   0    4.46    0.49
 -12   1   0    4.92    0.49
 -12   1   0    5.26    0.60
  11  -1   0    6.58    0.92
  11  -1   0    6.20    0.91
  11  -1   0    6.58    1.01
  11  -1   0    5.84    0.55
  11  -1   0    4.75    0.59
 -11   1   0    5.42    0.72
 -11   1   0    7.08    1.01
 -11   1   0    5.17    0.77
 -11   1   0    4.95    0.59
 -11   1   0    4.99    0.56
 -11   1   0    4.46    0.58
 -11   1   0    5.64    0.62
 -11   1   0    5.21    0.76
  10  -1   0    0.45    0.19
  10  -1   0    0.58    0.54
  10  -1   0   -0.42    0.53
  10  -1   0    0.04    0.30
  10  -1   0   -0.36    0.34
 -10   1   0    0.24    0.31
 -10   1   0    0.23    0.27
 -10   1   0    0.25    0.27
 -10   1   0   -0.35    0.33
 -10   1   0    0.10    0.36
 -10   1   0    0.07    0.30
   9  -1   0    0.24    0.25
   9  -1   0    0.11    0.50
   9  -1   0   -0.15    0.77
   9  -1   0   -0.61    0.29
   9  -1   0   -0.23    0.24
   9  -1   0   -0.17    0.17
  -9   1   0    0.04    0.29
  -9   1   0   -0.13    0.22
  -9   1   0    0.06    0.27
  -9   1   0   -0.22    0.30
  -9   1   0   -0.12    0.28
   8  -1   0    0.09    0.16
   8  -1   0    0.19    0.23
   8  -1   0   -0.09    0.22
   8  -1   0   -0.25    0.41
   8  -1   0    0.23    0.27
   8  -1   0   -0.26    0.41
  -8   1   0    0.12    0.19
  -8   1   0    0.39    0.24
  -8   1   0    0.04    0.26
  -8   1   0   -0.13    0.22
  -8   1   0    0.40    0.47
  -8   1   0   -0.04    0.39
  -8   1   0    0.15    0.27
  -8   1   0   -0.14    0.27
   7  -1   0    5.19    0.61
   7  -1   0    4.53    0.59
   7  -1   0    4.50    0.26
   7  -1   0    4.19    0.37
   7  -1   0    4.08    0.30
   7  -1   0    3.70    0.36
   7  -1   0    4.99    0.26
   7  -1   0    3.85    0.57
  -7   1   0    4.28    0.40
  -7   1   0    4.65    0.40
  -7   1   0    4.68    0.33
  -7   1   0    4.43    0.46
  -7   1   0    4.82    0.49
  -7   1   0    4.02    0.37
  -7   1   0    5.01    0.59
   6  -1   0   30.91    0.90
   6  -1   0   28.25    0.64
   6  -1   0   29.77    0.97
   6  -1   0   29.79    0.65
   6  -1   0   28.10    0.97
   6  -1   0   30.14    0.67
   6  -1   0   29.41    0.74
  -6   1   0   28.90    0.64
  -6   1   0   29.75    0.88
  -6   1   0   28.37    0.73
  -6   1   0   28.89    0.62
  -6   1   0   29.13    0.77
  -6   1   0   29.12    0.74
  -6   1   0   28.73    0.70
  -6   1   0   30.51    0.86
  -6   1   0   29.24    1.00
   5  -1   0    4.64    0.26
   5  -1   0    4.57    0.47
   5  -1   0    4.91    0.32
   5  -1   0    4.31    0.25
   5  -1   0    4.64    0.26
   5  -1   0    4.79    0.49
   5  -1   0    4.14    0.40
  -5   1   0    4.10    0.51
  -5   1   0    4.58    0.28
  -5   1   0    4.67    0.40
  -5   1   0    4.53    0.34
  -5   1   0    4.55    0.31
  -5   1   0    4.83    0.38
  -5   1   0    4.17    0.32
  -5   1   0    4.57    0.22
  -5   1   0    4.27    0.24
   4  -1   0   17.65    0.45
   4  -1   0   17.68    0.43
   4  -1   0   17.61    0.57
   4  -1   0   17.13    0.65
   4  -1   0   18.00    0.43
   4  -1   0   18.07    0.49
   4  -1   0   16.91    0.62
  -4   1   0   17.76    0.65
  -4   1   0   18.34    0.49
  -4   1   0   17.74    0.50
  -4   1   0   17.34    0.45
  -4   1   0   16.96    0.48
  -4   1   0   17.51    0.55
  -4   1   0   17.77    0.41
  -4   1   0   17.99    0.57
   3  -1   0    0.21    0.10
   3  -1   0    0.04    0.11
   3  -1   0    0.07    0.08
   3  -1   0    0.05    0.20
   3  -1   0    0.10    0.12
   3  -1   0    0.19    0.11
   3  -1   0    0.25    0.23
  -3   1   0    0.10    0.08
  -3   1   0    0.12    0.12
  -3   1   0    0.18    0.12
  -3   1   0    0.35    0.13
  -3   1   0   -0.01    0.20
  -3   1   0    0.14    0.11
  -3   1   0    0.07    0.10
  -3   1   0    0.13    0.11
   2  -1   0   13.45    0.38
   2  -1   0   13.62    0.37
   2  -1   0   13.75    0.38
   2  -1   0   14.22    0.41
   2  -1   0   13.69    0.34
   2  -1   0   13.48    0.48
   2  -1   0   14.08    0.32
  -2   1   0   13.52    0.38
  -2   1   0   14.14    0.35
  -2   1   0   14.09    0.41
  -2   1   0   13.25    0.38
  -2   1   0   13.00    0.48
  -2   1   0   13.48    0.37
   1  -1   0  143.82    2.59
   1  -1   0  144.78    2.62
  -1   1   0  155.17    2.57
  -1   1   0  152.48    2.56
  -1   1   0  141.25    2.69
  -1   1   0  145.08    2.53
  -1   1   0  133.39    2.57
  -1   1   0  153.77    2.56
  -2  -1   0   14.75    0.28
  -2  -1   0   14.77    0.39
  -2  -1   0   15.47    0.29
  -2  -1   0   15.23    0.38
  -2  -1   0   15.51    0.36
  -2  -1   0   14.89    0.40
  -2  -1   0   14.77    0.41
   2   1   0   14.32    0.41
   2   1   0   13.78    0.28
   2   1   0   13.83    0.40
   2   1   0   13.97    0.28
   2   1   0   13.85    0.39
   2   1   0   13.28    0.35
   2   1   0   15.39    0.35
  -3  -1   0  386.50    6.72
  -3  -1   0  384.18    6.69
  -3  -1   0  385.59    6.71
  -3  -1   0  388.91    6.64
  -3  -1   0  377.68    6.57
  -3  -1   0  377.92    6.68
  -3  -1   0  380.00    6.71
   3   1   0  383.83    6.71
   3   1   0  386.15    6.57
   3   1   0  384.68    6.64
   3   1   0  410.06    6.65
   3   1   0  387.06    6.57
   3   1   0  391.53    6.69
  -4  -1   0    7.66    0.35
  -4  -1   0    8.06    0.25
  -4  -1   0    7.69    0.42
  -4  -1   0    7.79    0.23
  -4  -1   0    7.95    0.36
  -4  -1   0    7.95    0.22
  -4  -1   0    7.97    0.44
  -4  -1   0    7.74    0.30
  -4  -1   0    7.86    0.42
  -4  -1   0    6.76    0.28
   4   1   0    7.99    0.24
   4   1   0    8.15    0.24
   4   1   0    8.34    0.31
   4   1   0    8.14    0.32
   4   1   0    7.48    0.42
   4   1   0    8.02    0.40
   4   1   0    8.75    0.38
  -5  -1   0   42.41    1.06
  -5  -1   0   42.11    0.95
  -5  -1   0   42.39    0.90
  -5  -1   0   43.23    0.85
  -5  -1   0   42.90    1.07
  -5  -1   0   43.63    0.83
  -5  -1   0   41.50    0.99
  -5  -1   0   42.33    0.81
  -5  -1   0   44.28    1.10
  -5  -1   0   42.41    0.83
   5   1   0   40.79    1.06
   5   1   0   41.14    1.05
   5   1   0   41.85    0.90
   5   1   0   42.39    0.83
   5   1   0   42.68    0.83
   5   1   0   43.09    1.02
  -6  -1   0   63.67    1.43
  -6  -1   0   66.34    1.24
  -6  -1   0   64.81    1.35
  -6  -1   0   64.14    1.51
  -6  -1   0   65.75    1.26
  -6  -1   0   63.57    1.30
  -6  -1   0   64.70    1.53
  -6  -1   0   63.61    1.22
  -6  -1   0   65.77    1.45
  -6  -1   0   64.48    1.24
  -6  -1   0   66.17    1.53
   6   1   0   65.09    1.24
   6   1   0   64.70    1.50
   6   1   0   67.88    1.47
   6   1   0   65.97    1.24
   6   1   0   64.68    1.51
   6   1   0   64.97    1.30
  -7  -1   0    4.62    0.26
  -7  -1   0    4.32    0.60
  -7  -1   0    4.43    0.32
  -7  -1   0    5.56    0.44
  -7  -1   0    4.20    0.27
  -7  -1   0    4.31    0.30
  -7  -1   0    4.48    0.38
  -7  -1   0    4.89    0.58
  -7  -1   0    4.73    0.44
  -7  -1   0    4.93    0.62
  -7  -1   0    5.01    0.30
   7   1   0    4.37    0.28
   7   1   0    4.71    0.33
   7   1   0    4.43    0.51
   7   1   0    5.11    0.49
   7   1   0    4.50    0.28
   7   1   0    4.46    0.53
  -8  -1   0    1.38    0.31
  -8  -1   0    1.48    0.22
  -8  -1   0    1.37    0.20
  -8  -1   0    1.22    0.29
  -8  -1   0    1.28    0.26
  -8  -1   0    2.09    0.46
  -8  -1   0    1.39    0.20
  -8  -1   0    1.81    0.48
  -8  -1   0    1.23    0.23
   8   1   0    1.66    0.41
   8   1   0    0.93    0.39
   8   1   0    1.28    0.21
   8   1   0    1.63    0.21
   8   1   0    1.48    0.21
  -9  -1   0    0.73    0.32
  -9  -1   0    0.47    0.22
  -9  -1   0    0.22    0.19
  -9  -1   0    0.38    0.25
  -9  -1   0   -0.10    0.19
  -9  -1   0    0.19    0.50
  -9  -1   0    0.26    0.43
  -9  -1   0    0.18    0.28
  -9  -1   0    0.56    0.20
  -9  -1   0    0.14    0.25
   9   1   0   -0.04    0.29
   9   1   0    0.48    0.20
   9   1   0    0.30    0.21
   9   1   0    0.49    0.45
   9   1   0    0.55    0.43
   9   1   0    0.23    0.20
 -10  -1   0    0.23    0.24
 -10  -1   0   -0.05    0.28
 -10  -1   0    0.28    0.32
 -10  -1   0   -0.15    0.35
 -10  -1   0    0.11    0.21
 -10  -1   0   -0.02    0.34
 -10  -1   0   -0.02    0.52
 -10  -1   0   -0.20    0.21
 -10  -1   0   -0.08    0.27
  10   1   0    0.74    0.49
  10   1   0    0.06    0.21
  10   1   0    0.26    0.53
  10   1   0    0.04    0.23
  10   1   0    0.22    0.34
 -11  -1   0    1.17    0.28
 -11  -1   0    1.72    0.42
 -11  -1   0    1.21    0.23
 -11  -1   0    1.64    0.42
 -11  -1   0    1.77    0.31
 -11  -1   0    1.26    0.37
 -11  -1   0    1.97    0.39
 -11  -1   0    1.65    0.27
 -11  -1   0    1.42    0.68
  11   1   0    1.25    0.63
  11   1   0    1.56    0.51
  11   1   0    1.59    0.61
  11   1   0    1.50    0.29
 -12  -1   0    0.47    0.31
 -12  -1   0    0.82    0.42
 -12  -1   0    0.04    0.29
 -12  -1   0    0.06    0.37
 -12  -1   0    0.13    0.26
 -12  -1   0   -0.52    0.40
 -12  -1   0    0.26    0.38
 -12  -1   0   -0.06    0.21
  12   1   0    1.79    0.69
  12   1   0   -0.01    0.31
  12   1   0    0.34    0.69
  12   1   0   -0.13    0.26
  12   1   0    0.27    0.44
 -13  -1   0    1.87    0.49
 -13  -1   0    1.78    0.56
 -13  -1   0    2.14    0.42
 -13  -1   0    1.86    0.51
 -13  -1   0    2.09    0.34
 -13  -1   0    2.14    0.37
  13   1   0    1.78    0.37
  13   1   0    1.58    0.80
  13   1   0    3.46    0.89
 -14  -1   0    1.79    0.46
 -14  -1   0    0.64    0.64
 -14  -1   0    1.59    0.57
 -14  -1   0    0.88    0.35
  14   1   0    2.98    1.04
 -13   2   0    1.86    0.54
 -13   2   0    2.92    0.55
  12  -2   0    1.81    0.76
  12  -2   0    3.29    0.96
 -12   2   0    2.75    0.58
 -12   2   0    2.00    0.55
 -12   2   0    2.25    0.46
 -12   2   0    2.93    0.47
 -12   2   0    2.63    0.81
  11  -2   0    8.23    0.71
  11  -2   0    7.81    1.15
  11  -2   0    8.37    1.10
  11  -2   0    8.55    0.98
 -11   2   0    7.67    0.66
 -11   2   0    7.33    0.77
 -11   2   0    6.95    0.86
 -11   2   0    7.56    0.89
 -11   2   0    6.84    0.80
 -11   2   0    8.05    0.69
  10  -2   0    6.70    0.56
  10  -2   0    6.58    0.92
  10  -2   0    6.90    0.38
  10  -2   0    6.63    0.63
  10  -2   0    6.74    1.04
 -10   2   0    7.69    0.80
 -10   2   0    7.21    0.78
 -10   2   0    6.88    0.58
 -10   2   0    9.91    1.19
 -10   2   0    8.36    1.03
 -10   2   0    7.51    1.00
 -10   2   0    6.43    0.61
 -10   2   0    7.54    0.73
   9  -2   0    0.04    0.16
   9  -2   0    0.03    0.29
   9  -2   0    0.00    0.33
   9  -2   0    0.20    0.18
   9  -2   0    0.14    0.16
   9  -2   0    0.06    0.50
   9  -2   0    0.34    0.54
  -9   2   0    0.93    0.65
  -9   2   0    0.25    0.36
  -9   2   0   -0.18    0.26
  -9   2   0   -0.23    0.31
  -9   2   0    0.12    0.29
  -9   2   0    0.02    0.29
  -9   2   0    0.13    0.37
   8  -2   0   38.68    0.86
   8  -2   0   42.25    1.26
   8  -2   0   37.67    0.85
   8  -2   0   37.84    1.35
   8  -2   0   39.42    1.34
   8  -2   0   38.17    0.86
   8  -2   0   39.86    1.03
  -8   2   0   39.35    1.21
  -8   2   0   38.73    0.98
  -8   2   0   40.01    1.17
  -8   2   0   38.10    1.06
  -8   2   0   38.22    1.03
  -8   2   0   36.80    1.38
   7  -2   0    5.06    0.44
   7  -2   0    6.78    0.65
   7  -2   0    6.07    0.59
   7  -2   0    5.07    0.65
   7  -2   0    5.58    0.34
   7  -2   0    6.03    0.35
   7  -2   0    6.12    0.33
  -7   2   0    5.63    0.39
  -7   2   0    6.34    0.49
  -7   2   0    6.13    0.54
  -7   2   0    5.79    0.44
  -7   2   0    6.58    0.54
  -7   2   0    5.63    0.74
  -7   2   0    5.69    0.49
   6  -2   0   53.96    1.12
   6  -2   0   51.75    1.33
   6  -2   0   56.13    1.37
   6  -2   0   56.05    1.27
   6  -2   0   54.78    1.47
   6  -2   0   53.02    1.41
   6  -2   0   55.02    1.09
   6  -2   0   55.10    1.11
  -6   2   0   54.46    1.29
  -6   2   0   55.31    1.21
  -6   2   0   54.10    1.21
  -6   2   0   54.02    1.24
  -6   2   0   53.83    1.16
  -6   2   0   55.41    1.50
  -6   2   0   54.99    1.34
   5  -2   0    8.24    0.56
   5  -2   0    7.64    0.48
   5  -2   0    7.84    0.34
   5  -2   0    8.36    0.59
   5  -2   0    8.29    0.42
   5  -2   0    7.50    0.42
   5  -2   0    8.03    0.31
   5  -2   0    7.28    0.35
  -5   2   0    7.37    0.42
  -5   2   0    7.49    0.59
  -5   2   0    7.79    0.36
  -5   2   0    7.79    0.41
  -5   2   0    8.14    0.48
  -5   2   0    8.41    0.45
  -5   2   0    7.50    0.42
   4  -2   0    0.28    0.24
   4  -2   0    0.44    0.16
   4  -2   0    0.41    0.16
   4  -2   0    0.64    0.18
   4  -2   0    0.57    0.16
   4  -2   0    0.70    0.15
   4  -2   0    0.65    0.12
  -4   2   0    0.51    0.30
  -4   2   0    0.41    0.17
  -4   2   0    0.70    0.19
  -4   2   0    0.53    0.15
  -4   2   0    0.33    0.15
  -4   2   0    0.62    0.19
  -4   2   0    0.57    0.17
   3  -2   0    9.87    0.46
   3  -2   0   10.39    0.33
   3  -2   0   10.36    0.37
   3  -2   0   10.64    0.30
   3  -2   0   10.10    0.40
   3  -2   0   10.36    0.38
  -3   2   0   10.18    0.40
  -3   2   0   10.12    0.34
  -3   2   0   10.17    0.38
  -3   2   0   10.52    0.40
  -3   2   0   10.49    0.39
  -3   2   0   10.53    0.49
  -3   2   0   10.43    0.39
   2  -2   0   11.04    0.37
   2  -2   0   11.16    0.43
   2  -2   0   11.78    0.39
   2  -2   0   11.59    0.34
  -2   2   0   11.12    0.44
  -2   2   0   11.48    0.38
  -2   2   0   11.34    0.37
  -2   2   0   11.69    0.38
  -2   2   0   11.05    0.33
  -2   2   0   11.55    0.38
   1  -2   0  403.64    7.03
   1  -2   0  413.93    7.03
   1  -2   0  405.97    7.02
   1  -2   0  417.02    7.04
   1  -2   0  413.12    7.00
   1  -2   0  412.75    7.02
  -1   2   0  408.32    7.02
  -1   2   0  413.16    7.02
  -1   2   0  410.37    7.03
  -1   2   0  411.06    7.03
  -1   2   0  408.79    7.03
  -1   2   0  404.50    7.03
  -1   2   0  394.96    7.00
   0  -2   0  101.49    1.78
   0  -2   0  102.20    1.78
   0  -2   0  101.61    1.82
   0  -2   0   99.67    1.82
   0  -2   0  100.07    1.79
   0  -2   0  103.49    1.81
   0  -2   0  103.22    1.82
   0   2   0  101.89    1.81
   0   2   0  100.84    1.82
   0   2   0  104.76    1.77
   0   2   0   99.52    1.82
   0   2   0  101.65    1.79
  -1  -2   0  164.18    2.82
  -1  -2   0  146.83    2.85
  -1  -2   0  163.56    2.78
  -1  -2   0  161.81    2.77
  -1  -2   0  164.09    2.82
  -1  -2   0  168.32    2.81
   1   2   0  163.76    2.81
   1   2   0  164.19    2.79
   1   2   0  169.00    2.83
  -2  -2   0   88.78    1.57
  -2  -2   0   89.41    1.55
  -2  -2   0   91.04    1.66
  -2  -2   0   90.22    1.66
  -2  -2   0   89.47    1.57
  -2  -2   0   88.23    1.62
  -2  -2   0   91.28    1.55
   2   2   0   91.10    1.67
   2   2   0   88.53    1.57
   2   2   0   88.41    1.57
   2   2   0   88.15    1.66
   2   2   0   92.94    1.63
  -3  -2   0    0.61    0.08
  -3  -2   0    0.62    0.13
  -3  -2   0    0.62    0.07
  -3  -2   0    0.58    0.19
  -3  -2   0    0.67    0.20
  -3  -2   0    0.61    0.18
   3   2   0    0.60    0.07
   3   2   0    0.67    0.19
   3   2   0    0.69    0.18
   3   2   0    0.51    0.14
   3   2   0    0.75    0.08
   3   2   0    0.48    0.12
  -4  -2   0    0.07    0.06
  -4  -2   0   -0.31    0.18
  -4  -2   0   -0.03    0.12
  -4  -2   0   -0.04    0.08
  -4  -2   0   -0.03    0.11
  -4  -2   0   -0.15    0.20
  -4  -2   0   -0.20    0.20
  -4  -2   0    0.09    0.20
   4   2   0    0.00    0.18
   4   2   0    0.09    0.06
   4   2   0   -0.07    0.07
   4   2   0    0.06    0.18
   4   2   0    0.04    0.11
   4   2   0    0.04    0.17
   4   2   0   -0.09    0.14
  -5  -2   0   20.10    0.57
  -5  -2   0   20.44    0.63
  -5  -2   0   20.47    0.71
  -5  -2   0   19.71    0.42
  -5  -2   0   20.38    0.64
  -5  -2   0   20.37    0.44
  -5  -2   0   20.83    0.67
  -5  -2   0   21.01    0.70
   5   2   0   20.07    0.65
   5   2   0   20.97    0.43
   5   2   0   21.29    0.59
   5   2   0   21.32    0.57
   5   2   0   20.16    0.42
   5   2   0   19.93    0.67
  -6  -2   0    3.80    0.48
  -6  -2   0    4.46    0.21
  -6  -2   0    4.31    0.20
  -6  -2   0    3.88    0.49
  -6  -2   0    4.26    0.21
  -6  -2   0    3.68    0.51
  -6  -2   0    4.21    0.33
  -6  -2   0    4.20    0.39
  -6  -2   0    4.29    0.23
  -6  -2   0    4.04    0.40
   6   2   0    4.65    0.21
   6   2   0    3.32    0.45
   6   2   0    4.00    0.43
   6   2   0    4.80    0.20
   6   2   0    4.21    0.33
  -7  -2   0    7.54    0.63
  -7  -2   0    7.68    0.28
  -7  -2   0    7.69    0.59
  -7  -2   0    7.36    0.49
  -7  -2   0    7.04    0.40
  -7  -2   0    8.22    0.31
  -7  -2   0    8.44    0.63
  -7  -2   0    7.34    0.28
  -7  -2   0    7.45    0.30
  -7  -2   0    7.78    0.49
   7   2   0    7.79    0.55
   7   2   0    7.03    0.56
   7   2   0    7.68    0.28
   7   2   0    8.25    0.28
   7   2   0    7.98    0.41
  -8  -2   0   10.03    0.58
  -8  -2   0   10.18    0.39
  -8  -2   0   10.78    0.59
  -8  -2   0   10.97    0.48
  -8  -2   0   10.50    0.38
  -8  -2   0   10.69    0.57
  -8  -2   0   10.93    0.74
  -8  -2   0   10.52    0.35
  -8  -2   0   11.41    0.79
  -8  -2   0   10.12    0.35
  -8  -2   0   11.19    0.78
   8   2   0   10.45    0.48
   8   2   0   10.91    0.35
   8   2   0   10.75    0.35
   8   2   0   11.30    0.70
   8   2   0   10.01    0.66
  -9  -2   0    6.43    0.59
  -9  -2   0    5.87    0.76
  -9  -2   0    5.62    0.59
  -9  -2   0    6.20    0.34
  -9  -2   0    6.34    0.82
  -9  -2   0    6.24    0.39
  -9  -2   0    5.71    0.55
  -9  -2   0    6.11    0.32
  -9  -2   0    6.50    0.77
  -9  -2   0    5.83    0.35
  -9  -2   0    6.35    0.45
   9   2   0    6.37    0.32
   9   2   0    6.19    0.70
   9   2   0    6.78    0.33
   9   2   0    7.38    0.67
 -10  -2   0   -0.08    0.18
 -10  -2   0   -0.43    0.23
 -10  -2   0   -0.26    0.51
 -10  -2   0   -0.06    0.25
 -10  -2   0   -0.46    0.36
 -10  -2   0   -0.21    0.20
 -10  -2   0   -0.20    0.55
 -10  -2   0   -0.12    0.29
 -10  -2   0   -0.69    0.37
  10   2   0    0.46    0.75
  10   2   0    0.12    0.18
  10   2   0   -0.19    0.18
  10   2   0   -0.02    0.44
 -11  -2   0    6.12    0.43
 -11  -2   0    5.75    0.73
 -11  -2   0    5.86    0.83
 -11  -2   0    6.48    0.66
 -11  -2   0    5.51    0.75
 -11  -2   0    6.77    0.53
 -11  -2   0    5.70    0.39
 -11  -2   0    5.31    0.50
  11   2   0    5.77    0.40
  11   2   0    5.74    0.35
  11   2   0    6.04    0.83
  11   2   0    5.76    0.74
 -12  -2   0    0.88    0.44
 -12  -2   0    2.38    0.30
 -12  -2   0    1.17    0.40
 -12  -2   0    3.69    0.82
 -12  -2   0    2.21    0.27
 -12  -2   0    1.63    0.29
 -12  -2   0    2.70    0.52
 -12  -2   0    1.73    0.30
  12   2   0    2.43    1.24
  12   2   0    1.99    0.27
  12   2   0    2.88    0.70
 -13  -2   0    2.85    0.47
 -13  -2   0    1.19    0.46
 -13  -2   0    1.26    0.26
 -13  -2   0    0.97    0.31
 -13  -2   0    0.85    0.27
 -13  -2   0    1.39    0.50
  13   2   0    0.94    0.76
  13   2   0    1.64    0.82
 -14  -2   0   -0.63    0.51
 -14  -2   0   -0.12    0.53
 -14  -2   0   -0.17    0.52
 -14  -2   0    0.45    0.26
  14   2   0    0.46    0.90
  14   2   0    1.92    0.87
  12  -3   0    1.17    0.95
  12  -3   0    1.88    0.86
 -12   3   0    1.83    0.51
 -12   3   0    0.28    0.49
 -12   3   0    0.76    0.47
 -12   3   0   -0.35    0.53
  11  -3   0    5.73    0.84
  11  -3   0    5.25    0.95
  11  -3   0    5.85    0.76
 -11   3   0    3.49    0.51
 -11   3   0    5.51    0.74
 -11   3   0    4.49    0.59
 -11   3   0    6.04    0.79
 -11   3   0    3.35    0.58
 -11   3   0    4.59    0.52
  10  -3   0    1.33    0.23
  10  -3   0    2.43    0.76
  10  -3   0    1.11    0.25
  10  -3   0    1.92    0.46
  10  -3   0    1.88    0.37
  10  -3   0    1.47    0.63
 -10   3   0    1.26    0.37
 -10   3   0    1.36    0.43
 -10   3   0    1.60    0.40
 -10   3   0    1.80    0.60
 -10   3   0    1.52    0.47
 -10   3   0    1.19    0.37
 -10   3   0    1.70    0.68
 -10   3   0    1.34    0.42
   9  -3   0    0.40    0.22
   9  -3   0    0.28    0.57
   9  -3   0    0.52    0.25
   9  -3   0    0.79    0.46
   9  -3   0    0.14    0.17
  -9   3   0   -0.44    0.31
  -9   3   0    1.46    0.42
  -9   3   0    0.25    0.32
  -9   3   0    0.39    0.30
  -9   3   0    0.60    0.35
   8  -3   0    3.54    0.40
   8  -3   0    2.58    0.33
   8  -3   0    3.66    0.65
   8  -3   0    2.95    0.38
   8  -3   0    3.55    0.40
   8  -3   0    3.24    0.42
   8  -3   0    3.72    0.62
  -8   3   0    3.28    0.40
  -8   3   0    2.68    0.36
  -8   3   0    4.71    0.70
  -8   3   0    3.37    0.35
  -8   3   0    2.72    0.43
  -8   3   0    3.12    0.43
  -8   3   0    2.85    0.42
   7  -3   0   11.07    0.61
   7  -3   0   10.79    0.42
   7  -3   0   10.16    0.47
   7  -3   0   11.77    0.73
   7  -3   0   10.34    0.59
   7  -3   0   11.43    0.81
   7  -3   0   10.90    0.85
   7  -3   0   10.31    0.47
  -7   3   0   11.06    0.67
  -7   3   0   10.96    0.67
  -7   3   0    9.48    0.60
  -7   3   0   10.86    0.59
  -7   3   0   10.37    0.86
  -7   3   0    9.67    0.60
  -7   3   0   10.44    0.53
   6  -3   0    1.81    0.24
   6  -3   0    1.90    0.47
   6  -3   0    1.90    0.29
   6  -3   0    1.75    0.30
   6  -3   0    2.21    0.44
   6  -3   0    1.61    0.18
   6  -3   0    2.17    0.25
  -6   3   0    1.67    0.30
  -6   3   0    1.81    0.47
  -6   3   0    1.53    0.24
  -6   3   0    1.44    0.25
  -6   3   0    1.48    0.27
  -6   3   0    1.80    0.27
  -6   3   0    1.52    0.30
   5  -3   0   69.78    1.55
   5  -3   0   64.90    1.36
   5  -3   0   68.46    1.46
   5  -3   0   68.32    1.31
   5  -3   0   66.17    1.67
   5  -3   0   67.36    1.46
   5  -3   0   68.27    1.39
   5  -3   0   65.90    1.59
  -5   3   0   66.45    1.49
  -5   3   0   69.37    1.40
  -5   3   0   67.16    1.52
  -5   3   0   67.24    1.45
  -5   3   0   66.49    1.44
  -5   3   0   66.66    1.47
  -5   3   0   68.78    1.64
   4  -3   0    5.18    0.41
   4  -3   0    5.07    0.38
   4  -3   0    4.62    0.47
   4  -3   0    5.10    0.39
   4  -3   0    5.18    0.27
   4  -3   0    4.65    0.34
  -4   3   0    5.45    0.51
  -4   3   0    4.77    0.39
  -4   3   0    5.25    0.39
  -4   3   0    4.72    0.36
  -4   3   0    4.86    0.33
  -4   3   0    5.07    0.40
  -4   3   0    5.21    0.39
   3  -3   0   62.98    1.25
   3  -3   0   64.50    1.32
   3  -3   0   64.15    1.32
   3  -3   0   63.14    1.34
   3  -3   0   62.36    1.29
   3  -3   0   61.58    1.37
  -3   3   0   62.81    1.26
  -3   3   0   64.59    1.34
  -3   3   0   62.87    1.40
  -3   3   0   64.55    1.30
  -3   3   0   63.06    1.33
  -3   3   0   64.10    1.33
  -3   3   0   62.06    1.31
   2  -3   0   16.60    0.45
   2  -3   0   17.72    0.51
   2  -3   0   16.50    0.48
   2  -3   0   15.98    0.52
   2  -3   0   16.96    0.51
   2  -3   0   17.01    0.50
   2  -3   0   16.50    0.50
  -2   3   0   16.60    0.55
  -2   3   0   16.24    0.51
  -2   3   0   16.76    0.51
  -2   3   0   16.36    0.49
  -2   3   0   16.71    0.48
   1  -3   0  294.14    5.05
   1  -3   0  289.41    5.03
   1  -3   0  288.17    5.07
   1  -3   0  294.81    5.06
   1  -3   0  285.64    5.07
   1  -3   0  288.53    5.08
   1  -3   0  290.94    5.06
  -1   3   0  296.38    5.06
  -1   3   0  286.01    5.04
  -1   3   0  280.77    5.03
  -1   3   0  288.54    5.08
  -1   3   0  293.60    5.06
  -1   3   0  300.23    4.94
  -1   3   0  295.02    5.08
  -1   3   0  279.73    5.07
   0  -3   0  170.72    3.05
   0  -3   0  162.94    2.99
   0  -3   0  172.55    3.03
   0  -3   0  172.69    3.05
   0  -3   0  168.58    2.99
   0  -3   0  169.32    3.05
   0  -3   0  169.86    3.01
   0   3   0  174.32    3.01
   0   3   0  178.13    3.04
   0   3   0  180.79    2.97
   0   3   0  173.17    3.05
   0   3   0  166.41    3.05
   0   3   0  172.97    3.05
   0   3   0  167.81    2.98
  -1  -3   0   25.19    0.57
  -1  -3   0   25.04    0.57
  -1  -3   0   25.46    0.49
  -1  -3   0   25.87    0.54
  -1  -3   0   24.86    0.57
   1   3   0   25.46    0.50
   1   3   0   25.67    0.56
   1   3   0   25.76    0.54
   1   3   0   25.19    0.58
   1   3   0   24.83    0.57
   1   3   0   26.22    0.55
  -2  -3   0   16.33    0.36
  -2  -3   0   16.18    0.39
  -2  -3   0   15.72    0.38
  -2  -3   0   15.50    0.38
  -2  -3   0   15.59    0.36
  -2  -3   0   15.63    0.47
  -2  -3   0   15.51    0.37
   2   3   0   15.87    0.38
   2   3   0   16.43    0.42
   2   3   0   16.08    0.36
   2   3   0   16.04    0.47
  -3  -3   0    6.39    0.35
  -3  -3   0    6.44    0.19
  -3  -3   0    5.86    0.32
  -3  -3   0    6.36    0.20
  -3  -3   0    6.46    0.27
  -3  -3   0    6.27    0.30
   3   3   0    6.38    0.22
   3   3   0    6.28    0.35
   3   3   0    6.48    0.29
   3   3   0    6.20    0.28
   3   3   0    6.62    0.21
  -4  -3   0    9.28    0.39
  -4  -3   0    9.29    0.24
  -4  -3   0    9.88    0.42
  -4  -3   0    9.86    0.25
  -4  -3   0    9.33    0.43
  -4  -3   0    9.27    0.45
   4   3   0    9.94    0.39
   4   3   0    9.95    0.25
   4   3   0    9.40    0.23
   4   3   0    9.39    0.40
   4   3   0    9.68    0.45
  -5  -3   0   52.23    1.14
  -5  -3   0   49.71    0.94
  -5  -3   0   51.49    1.21
  -5  -3   0   51.77    0.94
  -5  -3   0   54.23    1.22
  -5  -3   0   53.22    1.23
  -5  -3   0   52.32    1.20
  -5  -3   0   52.36    1.17
   5   3   0   50.50    1.16
   5   3   0   51.08    1.21
   5   3   0   52.94    1.13
  -6  -3   0   66.64    1.49
  -6  -3   0   66.60    1.42
  -6  -3   0   66.00    1.21
  -6  -3   0   68.15    1.56
  -6  -3   0   67.68    1.54
  -6  -3   0   69.08    1.22
  -6  -3   0   67.46    1.52
  -6  -3   0   67.96    1.52
   6   3   0   67.39    1.50
   6   3   0   69.40    1.43
   6   3   0   68.02    1.42
   6   3   0   67.39    1.53
  -7  -3   0   33.11    0.65
  -7  -3   0   33.51    0.66
  -7  -3   0   33.30    0.66
  -7  -3   0   34.09    1.04
  -7  -3   0   32.20    0.64
  -7  -3   0   32.60    0.97
  -7  -3   0   33.65    0.95
  -7  -3   0   33.38    1.00
  -7  -3   0   32.12    0.86
  -7  -3   0   34.24    1.05
   7   3   0   32.46    0.97
   7   3   0   32.52    0.98
  -8  -3   0    0.39    0.38
  -8  -3   0    0.19    0.10
  -8  -3   0    0.02    0.20
  -8  -3   0   -0.16    0.12
  -8  -3   0   -0.07    0.49
  -8  -3   0    0.08    0.32
  -8  -3   0   -0.01    0.20
  -8  -3   0    0.18    0.14
  -8  -3   0   -0.13    0.38
  -8  -3   0   -0.15    0.18
  -8  -3   0    0.06    0.12
   8   3   0    0.21    0.32
   8   3   0    0.32    0.32
  -9  -3   0   14.80    0.76
  -9  -3   0   15.84    0.73
  -9  -3   0   15.40    0.64
  -9  -3   0   15.82    0.96
  -9  -3   0   16.44    0.97
  -9  -3   0   15.14    0.76
  -9  -3   0   15.55    0.87
  -9  -3   0   15.23    0.44
  -9  -3   0   15.70    0.40
  -9  -3   0   16.26    0.44
  -9  -3   0   15.49    0.48
   9   3   0   17.14    0.86
   9   3   0   15.95    0.81
 -10  -3   0   32.94    1.14
 -10  -3   0   32.32    0.96
 -10  -3   0   31.52    0.70
 -10  -3   0   34.93    1.35
 -10  -3   0   32.17    0.82
 -10  -3   0   33.18    1.12
 -10  -3   0   32.41    1.25
 -10  -3   0   32.01    0.77
 -10  -3   0   33.14    0.74
 -10  -3   0   34.76    1.36
 -10  -3   0   34.85    1.15
  10   3   0   34.15    1.21
  10   3   0   34.92    1.32
 -11  -3   0    5.20    0.72
 -11  -3   0    5.20    0.38
 -11  -3   0    5.05    0.72
 -11  -3   0    5.58    0.73
 -11  -3   0    4.72    0.47
 -11  -3   0    5.38    0.34
 -11  -3   0    5.35    0.53
 -11  -3   0    5.17    0.32
 -11  -3   0    6.60    0.86
 -11  -3   0    5.21    0.76
  11   3   0    5.80    0.85
  11   3   0    6.02    0.81
 -12  -3   0    0.63    0.65
 -12  -3   0    1.62    0.63
 -12  -3   0    1.50    0.35
 -12  -3   0    1.00    0.39
 -12  -3   0    1.28    0.22
 -12  -3   0    0.94    0.30
 -12  -3   0    2.02    0.69
 -12  -3   0    0.86    0.42
 -12  -3   0    1.60    0.27
  12   3   0    1.64    0.64
  12   3   0    2.12    0.67
 -13  -3   0    0.78    0.31
 -13  -3   0    1.27    0.58
 -13  -3   0   -0.25    0.44
 -13  -3   0    0.76    0.29
 -13  -3   0    0.48    0.43
  13   3   0    0.97    0.73
  13   3   0   -0.07    0.68
 -14  -3   0    0.07    0.35
 -14  -3   0    0.18    0.51
 -14  -3   0   -0.36    0.39
 -14  -3   0   -1.06    0.52
  14   3   0   -0.71    0.77
  12  -4   0    3.03    1.01
  12  -4   0    4.14    1.10
 -12   4   0    1.61    0.55
 -12   4   0    3.36    0.62
  11  -4   0    1.74    0.89
  11  -4   0    0.95    0.74
 -11   4   0    1.37    0.72
 -11   4   0    0.17    0.46
 -11   4   0    0.71    0.50
 -11   4   0    0.53    0.46
 -11   4   0    0.52    0.47
  10  -4   0   -0.10    0.27
  10  -4   0    0.67    0.33
  10  -4   0    0.87    0.64
  10  -4   0    1.04    0.77
  10  -4   0    0.92    0.46
  10  -4   0    0.60    0.42
 -10   4   0    0.18    0.39
 -10   4   0    0.01    0.40
 -10   4   0   -0.23    0.49
 -10   4   0    0.10    0.39
 -10   4   0    0.79    0.43
 -10   4   0    0.15    0.38
   9  -4   0   -0.50    0.62
   9  -4   0   -0.33    0.30
   9  -4   0   -0.40    0.25
   9  -4   0    0.57    0.41
   9  -4   0    0.09    0.41
   9  -4   0   -0.28    0.55
  -9   4   0    0.44    0.38
  -9   4   0   -0.16    0.33
  -9   4   0    0.32    0.36
  -9   4   0   -0.33    0.41
  -9   4   0   -0.19    0.36
  -9   4   0   -0.28    0.33
  -9   4   0   -0.80    0.62
   8  -4   0    0.76    0.35
   8  -4   0    0.35    0.70
   8  -4   0    0.43    0.18
   8  -4   0    0.21    0.28
   8  -4   0    0.80    0.53
   8  -4   0    0.16    0.24
   8  -4   0    0.38    0.36
  -8   4   0    0.50    0.40
  -8   4   0    0.29    0.36
  -8   4   0    0.65    0.33
  -8   4   0    0.47    0.33
  -8   4   0    1.06    0.59
  -8   4   0    0.04    0.30
  -8   4   0    0.37    0.33
   7  -4   0    2.71    0.33
   7  -4   0    3.09    0.67
   7  -4   0    3.41    0.39
   7  -4   0    2.77    0.32
   7  -4   0    2.90    0.53
   7  -4   0    2.24    0.37
   7  -4   0    2.73    0.34
   7  -4   0    3.15    0.40
  -7   4   0    2.77    0.38
  -7   4   0    2.18    0.41
  -7   4   0    2.33    0.39
  -7   4   0    3.40    0.63
  -7   4   0    3.19    0.40
  -7   4   0    3.07    0.35
  -7   4   0    2.00    0.35
   6  -4   0    0.93    0.47
   6  -4   0    0.85    0.29
   6  -4   0    0.38    0.39
   6  -4   0    0.57    0.17
   6  -4   0    0.37    0.27
   6  -4   0    0.88    0.24
   6  -4   0    0.67    0.30
   6  -4   0    0.42    0.23
  -6   4   0    0.23    0.28
  -6   4   0    1.03    0.49
  -6   4   0    0.69    0.28
  -6   4   0    0.28    0.29
  -6   4   0    0.51    0.25
  -6   4   0    0.65    0.25
  -6   4   0    0.53    0.25
   5  -4   0   16.86    0.65
   5  -4   0   16.90    0.49
   5  -4   0   17.16    0.76
   5  -4   0   13.08    0.97
   5  -4   0   15.46    0.59
   5  -4   0   15.51    0.85
   5  -4   0   17.66    0.57
  -5   4   0   16.16    0.64
  -5   4   0   18.44    0.70
  -5   4   0   16.16    0.66
  -5   4   0   17.13    0.59
  -5   4   0   16.22    0.66
  -5   4   0   16.82    0.81
  -5   4   0   17.18    0.67
   4  -4   0   92.01    1.86
   4  -4   0   89.37    1.79
   4  -4   0   89.70    1.76
   4  -4   0   89.05    1.92
   4  -4   0   89.90    1.69
   4  -4   0   87.38    1.83
   4  -4   0   90.23    1.89
  -4   4   0   91.30    1.83
  -4   4   0   89.16    1.84
  -4   4   0   89.83    1.86
  -4   4   0   87.56    1.85
  -4   4   0   89.51    1.86
  -4   4   0   89.19    1.95
  -4   4   0   88.76    1.77
   3  -4   0   32.94    0.84
   3  -4   0   32.51    0.90
   3  -4   0   33.85    0.89
   3  -4   0   32.87    0.69
   3  -4   0   33.39    0.87
   3  -4   0   33.75    0.87
   3  -4   0   33.11    0.80
  -3   4   0   33.55    0.81
  -3   4   0   33.89    0.86
  -3   4   0   32.68    0.88
  -3   4   0   33.97    0.87
  -3   4   0   33.79    0.86
  -3   4   0   34.01    0.88
  -3   4   0   34.29    0.94
   2  -4   0    4.48    0.37
   2  -4   0    4.53    0.31
   2  -4   0    4.62    0.35
   2  -4   0    4.82    0.37
   2  -4   0    4.90    0.35
   2  -4   0    4.01    0.36
  -2   4   0    4.55    0.36
  -2   4   0    4.38    0.29
  -2   4   0    4.69    0.36
  -2   4   0    4.37    0.38
  -2   4   0    4.63    0.35
  -2   4   0    5.00    0.42
  -2   4   0    4.27    0.30
   1  -4   0   66.09    1.34
   1  -4   0   64.38    1.33
   1  -4   0   63.03    1.31
   1  -4   0   64.71    1.28
   1  -4   0   64.38    1.28
   1  -4   0   64.27    1.32
   1  -4   0   67.83    1.30
  -1   4   0   64.04    1.33
  -1   4   0   63.49    1.33
  -1   4   0   65.20    1.34
  -1   4   0   66.68    1.32
  -1   4   0   65.46    1.30
  -1   4   0   66.44    1.17
  -1   4   0   64.61    1.28
  -1   4   0   63.43    1.27
   0  -4   0  188.86    3.40
   0  -4   0  195.05    3.41
   0  -4   0  187.95    3.34
   0  -4   0  185.57    3.38
   0  -4   0  184.33    3.40
   0  -4   0  186.74    3.36
   0  -4   0  185.86    3.33
   0   4   0  194.49    3.41
   0   4   0  198.37    3.31
   0   4   0  194.01    3.39
   0   4   0  186.17    3.32
   0   4   0  191.24    3.36
   0   4   0  190.04    3.41
  -1  -4   0   27.49    0.66
  -1  -4   0   28.63    0.62
  -1  -4   0   27.98    0.69
  -1  -4   0   28.38    0.57
  -1  -4   0   27.09    0.64
  -1  -4   0   28.94    0.66
   1   4   0   28.43    0.57
   1   4   0   28.84    0.64
   1   4   0   27.88    0.66
   1   4   0   27.88    0.61
   1   4   0   27.56    0.61
  -2  -4   0   43.69    0.80
  -2  -4   0   42.99    0.84
  -2  -4   0   41.89    0.78
  -2  -4   0   42.74    0.88
  -2  -4   0   41.82    0.86
  -2  -4   0   40.83    0.86
   2   4   0   43.22    0.84
   2   4   0   42.34    0.83
   2   4   0   43.19    0.88
   2   4   0   42.13    0.92
   2   4   0   43.60    0.87
  -3  -4   0   13.35    0.36
  -3  -4   0   13.96    0.35
  -3  -4   0   13.46    0.47
  -3  -4   0   13.65    0.37
  -3  -4   0   13.90    0.36
  -3  -4   0   13.54    0.47
  -3  -4   0   13.33    0.38
   3   4   0   13.52    0.48
   3   4   0   13.22    0.30
   3   4   0   13.74    0.37
   3   4   0   14.66    0.45
   3   4   0   13.44    0.31
  -4  -4   0   32.65    0.67
  -4  -4   0   32.27    0.77
  -4  -4   0   31.19    0.65
  -4  -4   0   32.43    0.84
  -4  -4   0   33.03    0.64
  -4  -4   0   33.53    0.83
  -4  -4   0   32.11    0.64
   4   4   0   31.71    0.74
   4   4   0   31.99    0.84
   4   4   0   32.31    0.65
   4   4   0   33.84    0.80
  -5  -4   0   72.82    1.58
  -5  -4   0   72.93    1.58
  -5  -4   0   73.73    1.30
  -5  -4   0   74.28    1.53
  -5  -4   0   72.73    1.64
  -5  -4   0   70.55    1.31
  -5  -4   0   73.19    1.54
  -5  -4   0   72.45    1.32
   5   4   0   71.66    1.49
   5   4   0   72.36    1.30
   5   4   0   74.51    1.51
   5   4   0   72.26    1.58
   5   4   0   75.53    1.32
  -6  -4   0    3.87    0.17
  -6  -4   0    4.57    0.51
  -6  -4   0    3.94    0.17
  -6  -4   0    3.90    0.40
  -6  -4   0    3.78    0.47
  -6  -4   0    3.40    0.48
  -6  -4   0    4.22    0.46
  -6  -4   0    4.09    0.39
   6   4   0    4.81    0.42
   6   4   0    4.02    0.40
   6   4   0    4.09    0.46
  -7  -4   0   68.76    1.56
  -7  -4   0   70.62    1.65
  -7  -4   0   68.16    1.62
  -7  -4   0   67.08    1.50
  -7  -4   0   67.86    1.60
  -7  -4   0   68.79    1.60
   7   4   0   68.74    1.51
   7   4   0   67.21    1.60
   7   4   0   68.23    1.55
  -8  -4   0    4.73    0.24
  -8  -4   0    4.59    0.44
  -8  -4   0    4.56    0.61
  -8  -4   0    5.06    0.51
  -8  -4   0    3.99    0.57
  -8  -4   0    4.02    0.49
  -8  -4   0    5.01    0.58
   8   4   0    4.27    0.53
  -9  -4   0   71.45    1.85
  -9  -4   0   73.82    1.74
  -9  -4   0   71.41    1.85
  -9  -4   0   71.24    1.75
  -9  -4   0   70.42    1.34
  -9  -4   0   68.83    1.32
  -9  -4   0   69.85    1.60
  -9  -4   0   71.46    1.67
  -9  -4   0   69.36    1.79
   9   4   0   70.67    1.76
 -10  -4   0    9.20    0.91
 -10  -4   0    7.92    0.72
 -10  -4   0    7.60    0.40
 -10  -4   0    9.11    0.95
 -10  -4   0    7.91    1.03
 -10  -4   0    7.54    0.66
 -10  -4   0    7.44    0.35
 -10  -4   0    8.40    0.60
 -10  -4   0    7.63    0.88
  10   4   0    9.35    0.80
 -11  -4   0    1.82    0.65
 -11  -4   0    0.92    0.61
 -11  -4   0    1.85    0.55
 -11  -4   0    1.05    0.20
 -11  -4   0    1.45    0.61
 -11  -4   0    0.97    0.31
 -11  -4   0    1.13    0.25
 -11  -4   0    0.69    0.59
 -11  -4   0    0.54    0.36
  11   4   0    0.90    0.52
 -12  -4   0    0.62    0.30
 -12  -4   0   -0.02    0.36
 -12  -4   0   -0.23    0.37
 -12  -4   0    0.54    0.56
 -12  -4   0    0.91    0.68
 -12  -4   0   -0.07    0.21
 -12  -4   0    0.29    0.60
 -12  -4   0    0.31    0.71
 -12  -4   0   -0.03    0.30
  12   4   0    0.77    0.59
 -13  -4   0    0.18    0.62
 -13  -4   0    0.14    0.36
 -13  -4   0   -0.27    0.32
 -13  -4   0   -0.14    0.43
 -13  -4   0   -0.10    0.41
 -13  -4   0    0.06    0.26
  13   4   0   -0.42    0.64
 -14  -4   0    0.78    0.51
 -14  -4   0    0.53    0.31
 -14  -4   0    0.46    0.53
 -14  -4   0    0.65    1.00
 -14  -4   0    0.14    0.38
  11  -5   0    7.21    1.02
 -11   5   0    4.91    0.61
 -11   5   0    4.29    0.60
 -11   5   0    7.48    1.02
 -11   5   0    6.88    0.90
  10  -5   0    1.22    0.85
  10  -5   0    0.29    0.41
  10  -5   0    0.72    0.35
  10  -5   0    0.76    0.65
  10  -5   0    0.34    0.50
 -10   5   0    0.06    0.43
 -10   5   0    0.24    0.47
 -10   5   0    0.23    0.46
 -10   5   0   -0.55    0.41
 -10   5   0    0.22    0.47
   9  -5   0    0.76    0.38
   9  -5   0    0.35    0.42
   9  -5   0    0.79    0.72
   9  -5   0    0.50    0.39
   9  -5   0    0.85    0.33
   9  -5   0    1.32    0.50
   9  -5   0    0.95    0.61
  -9   5   0    0.23    0.39
  -9   5   0    0.23    0.46
  -9   5   0    0.68    0.38
  -9   5   0    0.50    0.42
  -9   5   0    0.44    0.41
  -9   5   0    0.02    0.39
  -9   5   0    0.73    0.69
   8  -5   0    3.99    0.79
   8  -5   0    4.17    0.47
   8  -5   0    3.70    0.65
   8  -5   0    3.30    0.45
   8  -5   0    3.71    0.41
   8  -5   0    3.81    0.39
   8  -5   0    3.98    0.52
  -8   5   0    2.90    0.47
  -8   5   0    3.15    0.47
  -8   5   0    2.93    0.48
  -8   5   0    3.51    0.43
  -8   5   0    2.14    0.40
  -8   5   0    3.81    0.52
   7  -5   0    0.81    0.34
   7  -5   0    0.48    0.70
   7  -5   0    0.75    0.33
   7  -5   0    0.59    0.34
   7  -5   0    0.64    0.47
   7  -5   0    0.36    0.20
   7  -5   0   -0.28    0.28
   7  -5   0    0.60    0.30
  -7   5   0    0.94    0.36
  -7   5   0    0.27    0.33
  -7   5   0    0.20    0.34
  -7   5   0    0.31    0.57
  -7   5   0    0.08    0.37
  -7   5   0    0.11    0.32
  -7   5   0   -0.23    0.38
   6  -5   0    0.67    0.28
   6  -5   0    0.95    0.44
   6  -5   0    1.21    0.21
   6  -5   0    0.72    0.29
   6  -5   0    0.53    0.33
   6  -5   0    0.91    0.33
   6  -5   0    0.87    0.28
  -6   5   0    0.89    0.29
  -6   5   0    0.83    0.29
  -6   5   0    0.87    0.30
  -6   5   0    1.04    0.54
  -6   5   0    1.32    0.35
  -6   5   0    0.78    0.38
  -6   5   0    1.44    0.35
   5  -5   0   -0.45    0.33
   5  -5   0    0.08    0.28
   5  -5   0    0.22    0.25
   5  -5   0    0.19    0.22
   5  -5   0    0.09    0.16
   5  -5   0   -0.11    0.23
  -5   5   0    0.02    0.27
  -5   5   0    0.31    0.24
  -5   5   0   -0.53    0.23
  -5   5   0    0.26    0.23
  -5   5   0    0.05    0.29
  -5   5   0    0.17    0.22
   4  -5   0    9.02    0.54
   4  -5   0    9.99    0.60
   4  -5   0    9.93    0.67
   4  -5   0    9.81    0.57
   4  -5   0    9.96    0.48
   4  -5   0    9.75    0.51
  -4   5   0    9.61    0.48
  -4   5   0    9.69    0.52
  -4   5   0    9.34    0.56
  -4   5   0   10.46    0.57
  -4   5   0    9.00    0.54
  -4   5   0    9.32    0.66
   3  -5   0   28.33    0.66
   3  -5   0   28.56    0.84
   3  -5   0   27.03    0.83
   3  -5   0   28.26    0.83
   3  -5   0   27.62    0.79
   3  -5   0   29.38    0.76
   3  -5   0   27.11    0.83
  -3   5   0   29.95    0.88
  -3   5   0   29.66    0.85
  -3   5   0   29.16    0.77
  -3   5   0   28.20    0.83
  -3   5   0   28.17    0.85
  -3   5   0   28.80    0.79
  -3   5   0   28.26    0.82
   2  -5   0    0.19    0.22
   2  -5   0   -0.01    0.17
   2  -5   0    0.06    0.20
   2  -5   0   -0.05    0.19
   2  -5   0    0.19    0.20
   2  -5   0    0.11    0.16
  -2   5   0    0.22    0.17
  -2   5   0    0.00    0.14
  -2   5   0   -0.11    0.16
  -2   5   0    0.04    0.19
  -2   5   0    0.08    0.09
  -2   5   0    0.20    0.21
  -2   5   0    0.28    0.25
  -2   5   0   -0.04    0.23
   1  -5   0    0.72    0.20
   1  -5   0    1.00    0.17
   1  -5   0    1.10    0.22
   1  -5   0    0.88    0.18
   1  -5   0    0.82    0.18
   1  -5   0    1.19    0.23
   1  -5   0    1.22    0.24
  -1   5   0    0.71    0.17
  -1   5   0    0.87    0.19
  -1   5   0    1.03    0.23
  -1   5   0    1.06    0.25
  -1   5   0    1.03    0.22
  -1   5   0    1.01    0.15
  -1   5   0    1.14    0.13
   0  -5   0    1.90    0.24
   0  -5   0    2.05    0.23
   0  -5   0    2.45    0.33
   0  -5   0    2.01    0.24
   0  -5   0    2.53    0.33
   0  -5   0    2.28    0.22
   0  -5   0    2.17    0.24
   0   5   0    1.92    0.20
   0   5   0    2.13    0.22
   0   5   0    2.20    0.21
   0   5   0    2.56    0.32
   0   5   0    1.91    0.23
   0   5   0    2.35    0.27
  -1  -5   0    0.62    0.10
  -1  -5   0    0.27    0.17
  -1  -5   0    0.34    0.17
  -1  -5   0    0.53    0.16
  -1  -5   0    0.36    0.15
  -1  -5   0    0.44    0.17
   1   5   0    0.47    0.15
   1   5   0    0.57    0.17
   1   5   0    0.39    0.14
   1   5   0    0.66    0.10
   1   5   0    0.58    0.19
   1   5   0    0.60    0.18
  -2  -5   0    2.83    0.28
  -2  -5   0    2.97    0.16
  -2  -5   0    2.52    0.28
  -2  -5   0    2.67    0.27
  -2  -5   0    2.56    0.24
   2   5   0    2.55    0.28
   2   5   0    2.52    0.26
   2   5   0    2.59    0.28
   2   5   0    2.93    0.29
   2   5   0    2.37    0.22
   2   5   0    2.90    0.19
  -3  -5   0    0.29    0.17
  -3  -5   0    0.50    0.14
  -3  -5   0    0.28    0.15
  -3  -5   0    0.61    0.13
  -3  -5   0    0.37    0.10
  -3  -5   0    0.60    0.15
  -3  -5   0    0.67    0.15
   3   5   0    0.40    0.20
   3   5   0    0.28    0.17
   3   5   0    0.38    0.15
   3   5   0    0.71    0.12
   3   5   0    0.39    0.13
  -4  -5   0    9.88    0.32
  -4  -5   0    9.10    0.39
  -4  -5   0   10.10    0.49
  -4  -5   0   10.09    0.48
  -4  -5   0    9.64    0.34
  -4  -5   0    9.74    0.34
   4   5   0    9.39    0.35
   4   5   0    9.53    0.48
   4   5   0    9.99    0.34
   4   5   0   10.22    0.46
  -5  -5   0    4.93    0.25
  -5  -5   0    4.90    0.23
  -5  -5   0    4.51    0.47
  -5  -5   0    4.80    0.41
  -5  -5   0    4.62    0.24
  -5  -5   0    4.96    0.24
  -5  -5   0    4.50    0.39
   5   5   0    4.90    0.45
   5   5   0    5.12    0.26
   5   5   0    4.92    0.43
   5   5   0    4.93    0.24
  -6  -5   0   17.34    0.70
  -6  -5   0   17.93    0.65
  -6  -5   0   17.32    0.77
  -6  -5   0   17.40    0.65
  -6  -5   0   17.45    0.71
  -6  -5   0   16.33    0.40
  -6  -5   0   17.09    0.41
  -6  -5   0   17.02    0.41
  -6  -5   0   17.16    0.40
   6   5   0   17.17    0.63
   6   5   0   16.80    0.69
   6   5   0   17.32    0.41
   6   5   0   16.96    0.39
   6   5   0   17.44    0.59
  -7  -5   0    1.80    0.39
  -7  -5   0    1.68    0.16
  -7  -5   0    1.28    0.25
  -7  -5   0    2.39    0.45
  -7  -5   0    1.90    0.38
  -7  -5   0    1.66    0.19
  -7  -5   0    1.67    0.26
  -7  -5   0    2.23    0.38
   7   5   0    1.54    0.31
   7   5   0    2.01    0.30
   7   5   0    1.78    0.34
  -8  -5   0    3.12    0.45
  -8  -5   0    3.89    0.65
  -8  -5   0    3.39    0.59
  -8  -5   0    3.76    0.51
  -8  -5   0    2.73    0.33
  -8  -5   0    3.64    0.50
   8   5   0    2.62    0.36
   8   5   0    4.13    0.58
   8   5   0    3.71    0.43
  -9  -5   0   -0.07    0.25
  -9  -5   0    0.05    0.44
  -9  -5   0   -0.72    0.45
  -9  -5   0   -0.18    0.43
  -9  -5   0   -0.37    0.43
  -9  -5   0    0.13    0.25
  -9  -5   0   -0.38    0.15
   9   5   0   -0.54    0.34
 -10  -5   0    1.10    0.55
 -10  -5   0    1.28    0.53
 -10  -5   0    1.55    0.19
 -10  -5   0    1.47    0.33
 -10  -5   0    1.42    0.32
 -10  -5   0    1.55    0.21
 -10  -5   0    1.69    0.67
 -10  -5   0    1.16    0.34
 -10  -5   0    1.08    0.57
  10   5   0    1.51    0.49
 -11  -5   0   -0.28    0.56
 -11  -5   0    0.18    0.30
 -11  -5   0    0.41    0.54
 -11  -5   0    0.02    0.33
 -11  -5   0    0.31    0.55
 -11  -5   0    0.11    0.58
 -11  -5   0    0.33    0.55
 -11  -5   0    0.25    0.23
 -11  -5   0   -0.15    0.17
  11   5   0    0.12    0.49
 -12  -5   0    0.06    0.58
 -12  -5   0   -0.27    0.33
 -12  -5   0   -0.15    0.64
 -12  -5   0   -0.29    0.64
 -12  -5   0   -0.07    0.26
 -12  -5   0   -0.17    0.58
 -12  -5   0   -0.08    0.36
 -12  -5   0   -0.06    0.20
 -12  -5   0    0.01    0.37
  12   5   0   -0.28    0.55
 -13  -5   0   -0.17    0.75
 -13  -5   0    0.18    0.37
 -13  -5   0    0.72    0.65
 -13  -5   0   -0.19    0.42
 -13  -5   0    0.10    0.42
 -13  -5   0    0.12    0.24
 -13  -5   0   -0.11    0.33
 -14  -5   0    1.28    0.54
 -14  -5   0   -0.14    0.30
 -14  -5   0   -0.19    0.42
 -14  -5   0    2.12    0.71
 -14  -5   0    0.61    0.51
  10  -6   0   -0.15    0.51
  10  -6   0    0.25    0.92
  10  -6   0    1.72    0.75
  10  -6   0    0.77    0.45
 -10   6   0   -0.55    0.46
 -10   6   0   -0.09    0.52
 -10   6   0    0.11    0.51
 -10   6   0   -0.96    0.48
   9  -6   0    1.34    0.47
   9  -6   0    1.55    0.45
   9  -6   0    1.54    0.78
   9  -6   0    1.39    0.23
   9  -6   0    1.23    0.41
   9  -6   0    2.23    0.69
  -9   6   0    1.50    0.45
  -9   6   0    1.69    0.53
  -9   6   0    0.54    0.43
  -9   6   0    1.57    0.50
  -9   6   0    1.09    0.47
   8  -6   0    3.74    0.45
   8  -6   0    3.90    0.47
   8  -6   0    2.75    0.48
   8  -6   0    3.85    0.45
   8  -6   0    2.97    0.50
   8  -6   0    4.33    0.87
   8  -6   0    3.67    0.51
   8  -6   0    3.31    0.66
  -8   6   0    3.85    0.58
  -8   6   0    2.49    0.45
  -8   6   0    4.53    0.56
  -8   6   0    3.94    0.51
  -8   6   0    3.95    0.49
  -8   6   0    4.20    0.59
   7  -6   0    0.36    0.64
   7  -6   0    0.01    0.21
   7  -6   0    0.08    0.36
   7  -6   0   -0.76    0.30
   7  -6   0    0.39    0.87
   7  -6   0   -0.28    0.32
   7  -6   0   -0.64    0.36
  -7   6   0   -0.11    0.31
  -7   6   0   -0.32    0.38
  -7   6   0    0.33    0.61
  -7   6   0    0.26    0.33
  -7   6   0    0.56    0.43
  -7   6   0    0.06    0.41
  -7   6   0   -0.39    0.33
   6  -6   0    9.82    0.79
   6  -6   0    9.97    0.51
   6  -6   0   11.02    0.64
   6  -6   0   10.66    0.76
   6  -6   0   11.23    0.63
   6  -6   0   11.08    0.75
   6  -6   0   11.18    0.72
  -6   6   0    9.40    0.94
  -6   6   0   10.78    0.76
  -6   6   0    8.86    1.11
  -6   6   0   10.23    0.76
  -6   6   0   10.71    0.76
  -6   6   0   10.35    0.76
   5  -6   0   10.87    0.74
   5  -6   0   11.28    0.51
   5  -6   0   10.65    0.63
   5  -6   0   10.00    0.67
   5  -6   0   10.29    0.60
   5  -6   0   11.58    0.73
   5  -6   0   11.03    0.71
  -5   6   0   11.82    0.74
  -5   6   0   11.39    0.69
  -5   6   0   10.77    0.87
  -5   6   0   11.21    0.72
  -5   6   0   11.01    0.70
  -5   6   0   11.93    0.62
  -5   6   0   10.20    0.64
   4  -6   0   28.83    0.84
   4  -6   0   29.57    0.97
   4  -6   0   29.05    0.89
   4  -6   0   28.97    0.96
   4  -6   0   28.76    0.93
   4  -6   0   28.04    0.94
  -4   6   0   30.36    0.98
  -4   6   0   29.48    0.97
  -4   6   0   29.37    1.03
  -4   6   0   29.17    0.86
  -4   6   0   29.11    0.90
  -4   6   0   30.48    0.95
  -4   6   0   29.80    0.95
   3  -6   0    0.38    0.21
   3  -6   0    0.49    0.29
   3  -6   0    0.57    0.26
   3  -6   0    0.19    0.25
   3  -6   0    0.07    0.27
   3  -6   0    0.45    0.21
  -3   6   0    0.53    0.19
  -3   6   0    0.40    0.29
  -3   6   0    0.29    0.32
  -3   6   0    0.42    0.27
  -3   6   0    0.27    0.22
  -3   6   0    0.48    0.27
  -3   6   0    0.02    0.20
   2  -6   0    2.83    0.42
   2  -6   0    3.13    0.36
   2  -6   0    2.47    0.35
   2  -6   0    2.46    0.31
   2  -6   0    2.47    0.30
   2  -6   0    2.42    0.30
   2  -6   0    2.68    0.33
  -2   6   0    2.64    0.31
  -2   6   0    3.04    0.31
  -2   6   0    2.76    0.42
  -2   6   0    2.08    0.30
  -2   6   0    2.38    0.30
  -2   6   0    2.33    0.20
  -2   6   0    2.59    0.34
   1  -6   0  183.87    3.42
   1  -6   0  187.44    3.53
   1  -6   0  193.21    3.54
   1  -6   0  192.49    3.47
   1  -6   0  185.50    3.52
   1  -6   0  189.83    3.46
   1  -6   0  187.95    3.50
  -1   6   0  190.50    3.50
  -1   6   0  189.65    3.46
  -1   6   0  187.11    3.42
  -1   6   0  193.22    3.55
  -1   6   0  191.69    3.55
  -1   6   0  190.66    3.32
  -1   6   0  186.75    3.54
   0  -6   0   60.89    1.34
   0  -6   0   60.39    1.23
   0  -6   0   62.33    1.27
   0  -6   0   59.61    1.18
   0  -6   0   59.13    1.33
   0  -6   0   61.04    1.34
   0  -6   0   59.93    1.31
   0   6   0   61.11    1.19
   0   6   0   59.00    1.34
   0   6   0   59.80    1.26
   0   6   0   59.72    1.20
   0   6   0   61.78    1.35
   0   6   0   62.02    1.31
  -1  -6   0    0.53    0.19
  -1  -6   0    0.70    0.13
  -1  -6   0    0.78    0.21
  -1  -6   0    0.77    0.21
  -1  -6   0    0.62    0.19
  -1  -6   0    0.49    0.20
   1   6   0    0.56    0.22
   1   6   0    0.65    0.18
   1   6   0    0.85    0.13
   1   6   0    0.59    0.17
   1   6   0    0.55    0.21
   1   6   0    0.80    0.21
  -2  -6   0   21.94    0.63
  -2  -6   0   20.94    0.58
  -2  -6   0   21.45    0.62
  -2  -6   0   21.72    0.62
  -2  -6   0   20.90    0.48
   2   6   0   21.17    0.55
   2   6   0   21.24    0.50
   2   6   0   22.05    0.60
   2   6   0   22.28    0.63
   2   6   0   20.40    0.71
   2   6   0   21.17    0.59
  -3  -6   0    4.40    0.29
  -3  -6   0    4.40    0.40
  -3  -6   0    3.91    0.32
  -3  -6   0    5.01    0.21
  -3  -6   0    3.92    0.33
  -3  -6   0    4.37    0.32
   3   6   0    4.41    0.40
   3   6   0    4.15    0.30
   3   6   0    4.63    0.33
   3   6   0    4.29    0.26
   3   6   0    4.78    0.38
   3   6   0    5.06    0.39
  -4  -6   0   21.25    0.72
  -4  -6   0   21.72    0.57
  -4  -6   0   21.93    0.55
  -4  -6   0   21.62    0.59
  -4  -6   0   22.80    0.51
  -4  -6   0   21.55    0.54
  -4  -6   0   21.47    0.57
   4   6   0   22.85    0.58
   4   6   0   21.15    0.70
   4   6   0   19.83    0.85
   4   6   0   21.65    0.47
   4   6   0   21.68    0.48
  -5  -6   0   11.53    0.40
  -5  -6   0   11.62    0.39
  -5  -6   0   11.83    0.37
  -5  -6   0   12.39    0.59
  -5  -6   0   11.73    0.39
  -5  -6   0   11.54    0.56
  -5  -6   0   10.83    0.45
   5   6   0   11.83    0.40
   5   6   0   11.48    0.57
   5   6   0   11.75    0.39
   5   6   0   11.36    0.54
  -6  -6   0    2.44    0.23
  -6  -6   0    2.48    0.30
  -6  -6   0    2.18    0.24
  -6  -6   0    2.82    0.40
  -6  -6   0    2.98    0.49
  -6  -6   0    2.58    0.24
  -6  -6   0    2.75    0.33
  -6  -6   0    2.33    0.22
   6   6   0    2.37    0.24
   6   6   0    2.06    0.23
   6   6   0    2.61    0.37
   6   6   0    2.16    0.30
  -7  -6   0   11.24    0.72
  -7  -6   0   11.70    0.35
  -7  -6   0   12.14    0.63
  -7  -6   0   11.97    0.36
  -7  -6   0   12.57    0.69
  -7  -6   0   12.64    0.63
  -7  -6   0   10.78    1.21
  -7  -6   0   11.88    0.36
  -7  -6   0   12.03    0.35
   7   6   0   12.56    0.33
   7   6   0   12.60    0.63
   7   6   0   11.92    0.34
   7   6   0   11.98    0.68
  -8  -6   0   20.04    0.84
  -8  -6   0   19.93    0.80
  -8  -6   0   20.38    0.93
  -8  -6   0   20.25    0.49
  -8  -6   0   19.28    0.81
  -8  -6   0   18.91    0.47
  -8  -6   0   18.76    0.94
  -8  -6   0   19.76    0.88
   8   6   0   19.32    0.78
   8   6   0   19.20    0.87
  -9  -6   0    9.96    0.81
  -9  -6   0    8.40    0.84
  -9  -6   0    9.87    0.36
  -9  -6   0    9.46    0.85
  -9  -6   0    9.61    0.34
  -9  -6   0   10.19    0.68
  -9  -6   0    9.88    0.81
  -9  -6   0    9.83    0.70
   9   6   0    9.40    0.79
   9   6   0    9.29    0.66
 -10  -6   0   -0.17    0.29
 -10  -6   0    0.27    0.53
 -10  -6   0    0.14    0.31
 -10  -6   0    0.20    0.54
 -10  -6   0   -0.09    0.52
 -10  -6   0    0.15    0.16
 -10  -6   0    0.02    0.18
 -10  -6   0    0.12    0.26
 -10  -6   0    0.11    0.52
  10   6   0   -0.60    0.41
 -11  -6   0    5.41    0.36
 -11  -6   0    5.57    0.68
 -11  -6   0    4.09    0.70
 -11  -6   0    4.72    0.33
 -11  -6   0    6.00    0.76
 -11  -6   0    6.15    0.90
 -11  -6   0    5.84    0.88
 -11  -6   0    5.46    0.63
 -11  -6   0    5.56    0.84
 -12  -6   0    4.14    0.74
 -12  -6   0    4.38    0.72
 -12  -6   0    5.35    0.83
 -12  -6   0    3.51    0.49
 -12  -6   0    2.97    0.46
 -12  -6   0    3.36    0.34
 -12  -6   0    4.03    0.42
 -12  -6   0    5.75    0.79
 -12  -6   0    3.82    0.52
 -13  -6   0    1.13    0.77
 -13  -6   0    1.55    0.70
 -13  -6   0    1.64    0.47
 -13  -6   0    0.90    0.76
 -13  -6   0    0.93    0.46
 -13  -6   0    1.40    0.31
 -13  -6   0    1.19    0.25
 -14  -6   0    2.51    0.53
 -14  -6   0    1.67    0.90
 -14  -6   0    2.22    0.54
 -14  -6   0    2.24    0.54
  10  -7   0    0.76    0.99
  10  -7   0    0.68    0.82
  10  -7   0    0.19    0.52
 -10   7   0    0.18    0.57
 -10   7   0   -0.25    0.52
 -10   7   0    0.70    0.55
   9  -7   0    1.79    0.93
   9  -7   0    0.84    0.68
   9  -7   0    0.02    0.89
   9  -7   0    0.72    0.47
  -9   7   0    0.35    0.53
  -9   7   0    0.37    0.44
  -9   7   0    0.40    0.51
  -9   7   0    0.71    0.49
   8  -7   0   -0.18    0.78
   8  -7   0   -0.38    0.41
   8  -7   0    0.21    0.25
   8  -7   0   -0.53    0.43
   8  -7   0   -0.68    0.39
   8  -7   0    0.19    0.59
  -8   7   0   -0.79    0.41
  -8   7   0    0.53    0.53
  -8   7   0   -0.47    0.47
  -8   7   0    0.23    0.38
  -8   7   0    0.11    0.42
   7  -7   0   -0.01    0.45
   7  -7   0    0.03    0.35
   7  -7   0   -0.85    0.39
   7  -7   0    0.68    0.72
   7  -7   0    0.11    0.37
   7  -7   0   -0.07    0.26
   7  -7   0   -0.06    0.53
   7  -7   0   -0.32    0.41
  -7   7   0    0.06    0.41
  -7   7   0    0.05    0.36
  -7   7   0   -0.21    0.34
  -7   7   0   -0.53    0.46
  -7   7   0   -0.10    0.44
  -7   7   0   -0.08    0.37
   6  -7   0   18.52    0.89
   6  -7   0   17.62    0.77
   6  -7   0   17.41    0.82
   6  -7   0   17.26    0.66
   6  -7   0   16.77    0.95
   6  -7   0   17.09    0.90
  -6   7   0   17.22    0.80
  -6   7   0   15.59    0.93
  -6   7   0   17.41    0.96
  -6   7   0   16.86    0.88
  -6   7   0   17.39    0.95
  -6   7   0   18.64    0.95
   5  -7   0   28.94    0.84
   5  -7   0   30.15    1.12
   5  -7   0   29.96    0.95
   5  -7   0   29.10    1.02
   5  -7   0   31.75    1.07
   5  -7   0   30.72    1.11
   5  -7   0   28.96    1.06
  -5   7   0   29.76    1.03
  -5   7   0   30.29    1.12
  -5   7   0   29.80    1.09
  -5   7   0   29.81    1.11
  -5   7   0   29.03    0.97
  -5   7   0   30.18    1.06
   4  -7   0    0.85    0.35
   4  -7   0    0.31    0.35
   4  -7   0    1.10    0.35
   4  -7   0    1.37    0.41
   4  -7   0    1.16    0.31
   4  -7   0    0.95    0.24
   4  -7   0    1.09    0.30
  -4   7   0    1.17    0.28
  -4   7   0    0.98    0.40
  -4   7   0    0.75    0.34
  -4   7   0    0.71    0.36
  -4   7   0    0.56    0.30
  -4   7   0    1.12    0.31
   3  -7   0   21.26    0.67
   3  -7   0   21.86    0.83
   3  -7   0   21.20    0.78
   3  -7   0   21.33    1.13
   3  -7   0   20.83    0.80
   3  -7   0   22.13    0.75
   3  -7   0   22.61    0.84
  -3   7   0   21.95    0.74
  -3   7   0   21.58    0.83
  -3   7   0   21.58    0.87
  -3   7   0   22.27    0.88
  -3   7   0   22.33    0.85
  -3   7   0   22.34    0.76
   2  -7   0   17.33    0.71
   2  -7   0   17.80    0.65
   2  -7   0   18.37    0.75
   2  -7   0   18.39    0.74
   2  -7   0   18.43    0.73
   2  -7   0   19.01    0.66
   2  -7   0   16.23    0.63
  -2   7   0   19.45    0.66
  -2   7   0   17.89    0.73
  -2   7   0   18.45    0.62
  -2   7   0   18.56    0.77
  -2   7   0   18.67    0.72
  -2   7   0   17.77    0.74
  -2   7   0   17.34    0.45
   1  -7   0    1.70    0.29
   1  -7   0    2.10    0.32
   1  -7   0    1.98    0.24
   1  -7   0    2.05    0.30
   1  -7   0    1.49    0.37
   1  -7   0    2.44    0.33
  -1   7   0    2.39    0.21
  -1   7   0    2.31    0.35
  -1   7   0    2.51    0.34
  -1   7   0    2.36    0.30
  -1   7   0    2.30    0.27
  -1   7   0    1.53    0.25
   0  -7   0   22.78    0.76
   0  -7   0   21.72    0.72
   0  -7   0   22.84    0.68
   0  -7   0   22.78    0.57
   0  -7   0   22.60    0.75
   0  -7   0   23.28    0.75
   0  -7   0   22.31    0.64
   0   7   0   23.39    0.77
   0   7   0   22.48    0.60
   0   7   0   23.16    0.75
   0   7   0   23.08    0.75
   0   7   0   22.45    0.67
   0   7   0   22.40    0.60
  -1  -7   0    1.39    0.24
  -1  -7   0    0.87    0.23
  -1  -7   0    1.00    0.26
  -1  -7   0    1.05    0.15
  -1  -7   0    1.29    0.24
  -1  -7   0    1.15    0.21
  -1  -7   0    1.13    0.25
   1   7   0    1.17    0.15
   1   7   0    1.18    0.21
   1   7   0    1.19    0.25
   1   7   0    1.63    0.22
   1   7   0    1.18    0.26
   1   7   0    1.01    0.25
  -2  -7   0   25.62    0.74
  -2  -7   0   27.34    0.81
  -2  -7   0   26.59    0.76
  -2  -7   0   26.18    0.59
  -2  -7   0   25.83    0.74
  -2  -7   0   25.86    0.70
   2   7   0   25.69    0.60
   2   7   0   25.81    0.71
   2   7   0   26.50    0.76
   2   7   0   26.64    0.72
   2   7   0   26.40    0.76
   2   7   0   25.98    0.67
  -3  -7   0    7.70    0.39
  -3  -7   0    7.58    0.49
  -3  -7   0    7.02    0.40
  -3  -7   0    7.03    0.40
  -3  -7   0    8.14    0.43
  -3  -7   0    7.88    0.26
   3   7   0    7.32    0.38
   3   7   0    8.32    0.35
   3   7   0    7.98    0.45
   3   7   0    7.93    0.43
   3   7   0    7.62    0.47
  -4  -7   0   10.70    0.33
  -4  -7   0   10.29    0.44
  -4  -7   0   10.87    0.56
  -4  -7   0   10.68    0.44
  -4  -7   0   10.58    0.46
  -4  -7   0   10.78    0.32
  -4  -7   0   11.26    0.42
   4   7   0   10.54    0.34
   4   7   0   10.88    0.53
   4   7   0   11.19    0.54
   4   7   0   11.00    0.45
   4   7   0   10.97    0.37
  -5  -7   0    7.48    0.37
  -5  -7   0    7.72    0.32
  -5  -7   0    7.51    0.38
  -5  -7   0    7.39    0.54
  -5  -7   0    7.07    0.36
  -5  -7   0    7.64    0.79
  -5  -7   0    7.83    0.36
   5   7   0    8.03    0.51
   5   7   0    7.91    0.53
   5   7   0    7.59    0.39
   5   7   0    7.80    0.38
  -6  -7   0   26.22    1.02
  -6  -7   0   24.90    0.65
  -6  -7   0   26.72    0.63
  -6  -7   0   26.48    0.74
  -6  -7   0   25.04    0.64
  -6  -7   0   26.04    0.65
  -6  -7   0   26.75    0.89
  -6  -7   0   27.65    0.91
   6   7   0   25.28    0.83
   6   7   0   25.29    0.72
   6   7   0   25.66    0.88
  -7  -7   0    7.54    0.33
  -7  -7   0    7.62    0.54
  -7  -7   0    7.38    0.59
  -7  -7   0    7.91    0.67
  -7  -7   0    7.36    0.81
  -7  -7   0    7.76    0.34
  -7  -7   0    7.23    0.75
  -7  -7   0    6.86    0.32
  -7  -7   0    7.27    0.34
   7   7   0    7.44    0.57
   7   7   0    7.13    0.37
   7   7   0    8.03    0.63
   7   7   0    7.46    0.35
  -8  -7   0    2.55    0.24
  -8  -7   0    2.74    0.52
  -8  -7   0    2.51    0.24
  -8  -7   0    2.94    0.28
  -8  -7   0    2.58    0.46
  -8  -7   0    2.38    0.38
  -8  -7   0    2.85    0.51
  -8  -7   0    2.73    0.58
  -8  -7   0    2.55    0.29
   8   7   0    2.43    0.48
   8   7   0    1.94    0.37
  -9  -7   0   13.01    1.36
  -9  -7   0   16.48    1.02
  -9  -7   0   14.71    0.45
  -9  -7   0   15.74    0.46
  -9  -7   0   15.15    0.81
  -9  -7   0   15.21    0.83
  -9  -7   0   14.14    1.37
  -9  -7   0   14.78    0.95
   9   7   0   14.02    0.90
   9   7   0   14.09    0.79
 -10  -7   0    0.39    0.57
 -10  -7   0    0.16    0.51
 -10  -7   0    0.63    0.27
 -10  -7   0    0.03    0.17
 -10  -7   0   -0.03    0.51
 -10  -7   0   -0.03    0.34
 -10  -7   0    0.22    0.31
 -10  -7   0    0.29    0.18
 -10  -7   0    0.08    0.56
  10   7   0    0.23    0.57
 -11  -7   0    1.59    0.62
 -11  -7   0    0.57    0.33
 -11  -7   0    1.33    0.62
 -11  -7   0    1.20    0.39
 -11  -7   0    1.17    0.63
 -11  -7   0    1.44    0.20
 -11  -7   0    1.04    0.39
 -11  -7   0    1.70    0.67
 -11  -7   0    1.56    0.23
 -12  -7   0   -0.15    0.67
 -12  -7   0    0.41    0.67
 -12  -7   0    0.08    0.39
 -12  -7   0    1.42    0.59
 -12  -7   0    0.37    0.63
 -12  -7   0   -0.21    0.20
 -12  -7   0   -0.35    0.24
 -12  -7   0    0.56    0.40
 -12  -7   0    0.33    0.40
 -13  -7   0   -0.54    0.72
 -13  -7   0    0.12    0.41
 -13  -7   0    0.25    0.45
 -13  -7   0    0.69    0.29
 -13  -7   0    0.89    0.76
 -13  -7   0    0.07    0.23
 -13  -7   0    1.55    0.72
 -13  -7   0    0.36    0.46
 -14  -7   0   -0.04    0.77
 -14  -7   0    0.19    0.50
 -14  -7   0    0.50    0.50
 -14  -7   0    0.55    0.87
 -14  -7   0   -0.77    0.50
   9  -8   0   -0.47    0.95
   9  -8   0   -0.21    0.52
   9  -8   0    0.86    0.57
   9  -8   0    1.30    0.80
  -9   8   0   -0.52    0.53
  -9   8   0    0.17    0.52
  -9   8   0    0.17    0.61
  -9   8   0    0.27    0.52
   8  -8   0    0.16    0.67
   8  -8   0   -0.36    0.84
   8  -8   0   -0.43    0.47
   8  -8   0   -0.37    0.46
   8  -8   0    1.27    0.52
  -8   8   0   -0.45    0.64
  -8   8   0   -0.38    0.53
  -8   8   0   -0.42    0.47
  -8   8   0   -0.08    0.46
  -8   8   0   -0.53    0.44
   7  -8   0   -0.56    0.43
   7  -8   0    1.24    0.58
   7  -8   0    0.13    0.30
   7  -8   0    0.23    0.80
   7  -8   0   -0.12    0.51
   7  -8   0    0.64    0.45
   7  -8   0   -0.11    0.44
  -7   8   0    0.04    0.40
  -7   8   0   -0.15    0.57
  -7   8   0    0.23    0.42
  -7   8   0    0.27    0.42
  -7   8   0    0.05    0.49
   6  -8   0    1.78    0.45
   6  -8   0    1.47    0.44
   6  -8   0    2.43    0.53
   6  -8   0    2.07    0.33
   6  -8   0    1.15    0.38
  -6   8   0    2.17    0.44
  -6   8   0    1.39    0.42
  -6   8   0    2.10    0.57
  -6   8   0    1.49    0.41
  -6   8   0    1.66    0.50
  -6   8   0    1.88    0.52
   5  -8   0    2.50    0.46
   5  -8   0    2.78    0.51
   5  -8   0    3.21    0.50
   5  -8   0    3.16    0.54
   5  -8   0    2.50    0.33
   5  -8   0    3.09    0.42
  -5   8   0    2.81    0.50
  -5   8   0    1.78    0.48
  -5   8   0    1.85    0.59
  -5   8   0    2.24    0.43
  -5   8   0    2.28    0.42
  -5   8   0    3.19    0.50
   4  -8   0    9.26    0.48
   4  -8   0    8.83    0.61
   4  -8   0    8.98    0.73
   4  -8   0    9.25    0.76
   4  -8   0    8.68    0.67
  -4   8   0    9.27    0.66
  -4   8   0    8.69    0.78
  -4   8   0    9.86    0.79
  -4   8   0    8.95    0.64
  -4   8   0    9.05    0.82
   3  -8   0   30.37    1.09
   3  -8   0   29.21    0.87
   3  -8   0   29.68    1.01
   3  -8   0   28.36    0.93
   3  -8   0   30.26    0.94
   3  -8   0   29.79    1.05
   3  -8   0   30.63    1.26
  -3   8   0   30.17    1.07
  -3   8   0   30.41    1.09
  -3   8   0   32.11    0.99
  -3   8   0   31.73    0.93
  -3   8   0   30.56    1.10
   2  -8   0    2.94    0.40
   2  -8   0    4.03    0.55
   2  -8   0    2.57    0.36
   2  -8   0    2.34    0.33
   2  -8   0    3.39    0.48
   2  -8   0    3.07    0.44
   2  -8   0    2.96    0.36
  -2   8   0    3.29    0.39
  -2   8   0    2.05    0.34
  -2   8   0    1.98    0.33
  -2   8   0    3.32    0.46
  -2   8   0    2.65    0.40
  -2   8   0    3.02    0.42
   1  -8   0    2.75    0.37
   1  -8   0    2.66    0.33
   1  -8   0    2.53    0.37
   1  -8   0    2.56    0.35
   1  -8   0    3.03    0.31
   1  -8   0    2.56    0.31
   1  -8   0    2.93    0.50
  -1   8   0    3.03    0.38
  -1   8   0    2.87    0.38
  -1   8   0    3.15    0.33
  -1   8   0    2.55    0.25
  -1   8   0    2.57    0.33
  -1   8   0    2.30    0.38
   0  -8   0   27.00    0.90
   0  -8   0   26.51    0.88
   0  -8   0   27.45    0.88
   0  -8   0   26.26    0.81
   0  -8   0   26.61    0.92
   0  -8   0   27.67    0.74
   0  -8   0   26.60    0.65
   0  -8   0   27.72    0.87
   0   8   0   26.96    0.78
   0   8   0   26.21    0.88
   0   8   0   27.82    0.91
   0   8   0   27.19    0.87
   0   8   0   27.44    0.71
   0   8   0   27.17    0.70
  -1  -8   0    3.80    0.44
  -1  -8   0    3.42    0.49
  -1  -8   0    3.41    0.42
  -1  -8   0    4.06    0.47
  -1  -8   0    2.99    0.29
  -1  -8   0    2.25    0.36
   1   8   0    3.13    0.37
   1   8   0    3.12    0.27
   1   8   0    3.24    0.35
   1   8   0    3.40    0.35
   1   8   0    2.93    0.33
   1   8   0    3.60    0.39
  -2  -8   0   16.68    0.59
  -2  -8   0   16.68    0.62
  -2  -8   0   16.61    0.65
  -2  -8   0   15.03    0.61
  -2  -8   0   15.74    0.46
   2   8   0   16.39    0.54
   2   8   0   14.38    0.84
   2   8   0   15.25    0.75
   2   8   0   16.79    0.60
   2   8   0   15.65    0.63
   2   8   0   16.06    0.46
  -3  -8   0   14.06    0.56
  -3  -8   0   13.99    0.52
  -3  -8   0   14.97    0.66
  -3  -8   0   13.40    0.56
  -3  -8   0   13.54    0.58
  -3  -8   0   13.66    0.69
  -3  -8   0   13.32    0.38
   3   8   0   13.30    0.47
   3   8   0   13.77    0.52
   3   8   0   13.79    0.61
   3   8   0   12.68    0.58
   3   8   0   13.73    0.58
  -4  -8   0    0.98    0.21
  -4  -8   0    1.13    0.23
  -4  -8   0    1.00    0.12
  -4  -8   0    0.94    0.24
  -4  -8   0    1.06    0.22
  -4  -8   0    0.76    0.25
   4   8   0    1.07    0.29
   4   8   0    0.98    0.24
   4   8   0    1.22    0.30
   4   8   0    0.98    0.20
   4   8   0    0.70    0.27
   4   8   0    0.64    0.16
  -5  -8   0    1.82    0.25
  -5  -8   0    1.74    0.29
  -5  -8   0    1.78    0.25
  -5  -8   0    2.53    0.51
  -5  -8   0    2.07    0.21
  -5  -8   0    1.69    0.25
  -5  -8   0    1.83    0.23
  -5  -8   0    2.27    0.22
   5   8   0    1.66    0.24
   5   8   0    2.24    0.26
   5   8   0    1.62    0.33
   5   8   0    1.61    0.31
   5   8   0    2.12    0.22
   5   8   0    2.01    0.20
  -6  -8   0   13.42    0.50
  -6  -8   0   13.05    0.49
  -6  -8   0   13.20    0.85
  -6  -8   0   12.76    0.47
  -6  -8   0   12.49    0.51
  -6  -8   0   13.06    0.44
  -6  -8   0   13.46    0.71
  -6  -8   0   12.17    0.50
   6   8   0   12.90    0.50
   6   8   0   12.01    0.68
   6   8   0   13.17    0.50
   6   8   0   13.19    0.66
  -7  -8   0    3.76    0.35
  -7  -8   0    3.53    0.49
  -7  -8   0    3.35    0.43
  -7  -8   0    3.90    0.38
  -7  -8   0    3.11    0.62
  -7  -8   0    3.77    0.36
  -7  -8   0    3.39    0.33
   7   8   0    3.26    0.34
   7   8   0    4.06    0.49
   7   8   0    3.34    0.44
   7   8   0    4.29    0.37
  -8  -8   0    0.48    0.21
  -8  -8   0   -0.65    0.79
  -8  -8   0    0.10    0.31
  -8  -8   0    0.61    0.39
  -8  -8   0    0.28    0.20
  -8  -8   0    0.50    0.50
  -8  -8   0    0.27    0.18
  -8  -8   0    0.48    0.18
  -8  -8   0    0.72    0.44
   8   8   0    0.32    0.38
   8   8   0    0.26    0.19
   8   8   0    0.35    0.34
   8   8   0    0.26    0.17
  -9  -8   0    0.32    0.33
  -9  -8   0    0.10    0.14
  -9  -8   0    0.11    0.20
  -9  -8   0    0.00    0.15
  -9  -8   0   -0.01    0.46
  -9  -8   0   -0.02    0.49
  -9  -8   0    0.57    0.46
  -9  -8   0    0.20    0.19
  -9  -8   0   -0.10    0.57
   9   8   0    0.15    0.38
   9   8   0   -0.39    0.43
 -10  -8   0   -0.35    0.51
 -10  -8   0    0.33    0.27
 -10  -8   0   -0.10    0.19
 -10  -8   0   -0.40    0.59
 -10  -8   0   -0.72    0.49
 -10  -8   0    0.03    0.21
 -10  -8   0    0.80    0.56
 -10  -8   0    0.33    0.41
  10   8   0    0.00    0.50
 -11  -8   0    0.45    0.58
 -11  -8   0   -0.02    0.61
 -11  -8   0    0.68    0.63
 -11  -8   0    0.22    0.40
 -11  -8   0   -0.13    0.60
 -11  -8   0    0.09    0.20
 -11  -8   0    0.13    0.30
 -11  -8   0   -0.22    0.23
 -11  -8   0   -0.01    0.34
 -12  -8   0    6.81    0.46
 -12  -8   0    6.14    0.40
 -12  -8   0    8.08    1.04
 -12  -8   0    9.31    1.01
 -12  -8   0    8.45    0.91
 -12  -8   0    7.25    0.78
 -12  -8   0    7.09    0.89
 -12  -8   0    6.85    0.91
 -12  -8   0    8.40    1.06
 -13  -8   0    0.59    0.42
 -13  -8   0    0.77    0.75
 -13  -8   0    1.15    0.72
 -13  -8   0    0.64    0.48
 -13  -8   0    0.52    0.47
 -13  -8   0    0.46    0.25
 -13  -8   0    1.33    0.79
 -14  -8   0    0.95    0.56
 -14  -8   0   -0.38    0.48
 -14  -8   0   -0.27    0.55
 -14  -8   0    0.28    0.86
   8  -9   0    0.58    1.00
   8  -9   0   -0.64    0.53
   8  -9   0    1.91    0.79
  -8   9   0    1.53    0.54
  -8   9   0   -0.05    0.48
  -8   9   0   -1.10    0.61
  -8   9   0   -0.54    0.52
   7  -9   0    0.05    0.62
   7  -9   0   -0.64    0.50
   7  -9   0   -0.50    0.52
   7  -9   0   -0.11    0.46
   7  -9   0   -0.31    0.90
   7  -9   0   -0.28    0.35
  -7   9   0    0.95    0.48
  -7   9   0   -0.19    0.48
  -7   9   0   -0.31    0.67
  -7   9   0   -0.21    0.57
  -7   9   0    0.13    0.46
   6  -9   0    1.83    0.59
   6  -9   0    1.57    0.48
   6  -9   0    1.77    0.46
   6  -9   0    1.97    0.53
   6  -9   0    2.44    0.55
  -6   9   0    1.52    0.54
  -6   9   0    2.68    0.67
  -6   9   0    1.69    0.48
  -6   9   0    1.75    0.46
  -6   9   0    1.90    0.45
   5  -9   0    1.38    0.52
   5  -9   0    1.26    0.50
   5  -9   0    1.19    0.35
   5  -9   0    1.28    0.41
   5  -9   0    1.05    0.45
   5  -9   0    1.54    0.38
   5  -9   0    1.39    0.48
  -5   9   0    1.10    0.39
  -5   9   0    1.36    0.57
  -5   9   0    1.39    0.46
  -5   9   0    1.53    0.43
  -5   9   0    1.45    0.42
  -5   9   0    0.88    0.49
   4  -9   0    3.58    0.52
   4  -9   0    5.46    0.57
   4  -9   0    4.26    0.47
   4  -9   0    3.90    0.55
   4  -9   0    4.45    0.55
  -4   9   0    5.33    0.77
  -4   9   0    4.76    0.60
  -4   9   0    5.29    0.91
  -4   9   0    3.59    0.58
  -4   9   0    4.08    0.49
   3  -9   0    0.43    0.34
   3  -9   0    0.26    0.34
   3  -9   0   -0.18    0.37
   3  -9   0    0.44    0.37
   3  -9   0    0.18    0.46
   3  -9   0    0.89    0.40
  -3   9   0    0.10    0.26
  -3   9   0    0.31    0.34
  -3   9   0    0.34    0.45
  -3   9   0   -0.03    0.40
  -3   9   0    0.06    0.33
   2  -9   0   16.18    0.76
   2  -9   0   15.50    0.88
   2  -9   0   15.78    0.84
   2  -9   0   15.23    0.65
  -2   9   0   15.54    0.91
  -2   9   0   15.95    0.82
  -2   9   0   16.50    0.66
  -2   9   0   15.91    0.85
   1  -9   0    9.26    0.57
   1  -9   0    8.52    0.67
   1  -9   0    9.55    0.67
   1  -9   0    9.19    0.70
   1  -9   0    8.74    0.70
   1  -9   0    9.19    0.47
   1  -9   0    9.44    0.68
  -1   9   0    9.76    0.60
  -1   9   0    9.55    0.49
  -1   9   0    9.13    0.70
  -1   9   0    9.18    0.74
  -1   9   0    8.28    0.68
  -1   9   0    8.56    0.45
   0  -9   0    7.78    0.36
   0  -9   0    7.46    0.56
   0  -9   0    7.72    0.64
   0  -9   0    7.27    0.69
   0  -9   0    8.20    0.62
   0  -9   0    8.32    0.63
   0  -9   0    7.63    0.65
   0   9   0    7.10    0.52
   0   9   0    7.70    0.61
   0   9   0    6.99    0.45
   0   9   0    7.95    0.42
   0   9   0    8.41    0.65
   0   9   0    8.09    0.69
  -1  -9   0    0.24    0.18
  -1  -9   0    0.13    0.27
  -1  -9   0    0.15    0.26
  -1  -9   0    0.19    0.29
  -1  -9   0    0.08    0.38
  -1  -9   0    0.13    0.29
  -1  -9   0    0.73    0.27
   1   9   0    0.25    0.33
   1   9   0   -0.18    0.29
   1   9   0    0.30    0.16
   1   9   0    0.22    0.24
   1   9   0   -0.15    0.27
   1   9   0    0.47    0.29
  -2  -9   0    2.26    0.31
  -2  -9   0    2.02    0.54
  -2  -9   0    1.80    0.20
  -2  -9   0    1.67    0.29
  -2  -9   0    1.94    0.33
  -2  -9   0    1.76    0.32
  -2  -9   0    1.69    0.31
   2   9   0    1.86    0.31
   2   9   0    1.92    0.28
   2   9   0    1.95    0.32
   2   9   0    1.69    0.29
   2   9   0    1.30    0.33
   2   9   0    1.97    0.26
  -3  -9   0   13.98    0.63
  -3  -9   0   13.51    0.61
  -3  -9   0   14.50    0.73
  -3  -9   0   13.86    0.72
  -3  -9   0   14.64    0.64
  -3  -9   0   13.57    0.42
  -3  -9   0   14.00    0.65
  -3  -9   0   12.39    0.82
   3   9   0   13.47    0.52
   3   9   0   14.72    0.65
   3   9   0   13.35    0.66
   3   9   0   14.02    0.62
   3   9   0   14.07    0.59
   3   9   0   13.74    0.65
  -4  -9   0    1.24    0.27
  -4  -9   0    1.45    0.29
  -4  -9   0    1.31    0.29
  -4  -9   0    1.32    0.47
  -4  -9   0    1.73    0.28
  -4  -9   0    1.33    0.14
  -4  -9   0    1.36    0.31
   4   9   0    1.25    0.30
   4   9   0    2.11    0.34
   4   9   0    1.37    0.34
   4   9   0    1.56    0.31
   4   9   0    1.16    0.21
   4   9   0    1.25    0.25
  -5  -9   0    2.69    0.31
  -5  -9   0    2.20    0.31
  -5  -9   0    2.10    0.28
  -5  -9   0    2.30    0.55
  -5  -9   0    2.42    0.31
  -5  -9   0    2.14    0.23
  -5  -9   0    2.22    0.38
   5   9   0    2.28    0.22
   5   9   0    2.19    0.30
   5   9   0    1.86    0.35
   5   9   0    2.23    0.39
   5   9   0    2.41    0.27
  -6  -9   0    4.39    0.42
  -6  -9   0    3.72    0.41
  -6  -9   0    3.00    0.42
  -6  -9   0    3.45    0.42
  -6  -9   0    3.61    0.28
  -6  -9   0    3.54    0.61
  -6  -9   0    3.22    0.38
   6   9   0    3.38    0.43
   6   9   0    3.71    0.43
   6   9   0    4.20    0.49
   6   9   0    4.10    0.43
  -7  -9   0    3.14    0.45
  -7  -9   0    3.23    0.42
  -7  -9   0    3.51    0.41
  -7  -9   0    1.84    0.41
  -7  -9   0    3.92    0.67
  -7  -9   0    2.91    0.38
  -7  -9   0    2.83    0.34
  -7  -9   0    2.81    0.39
   7   9   0    3.30    0.48
   7   9   0    3.19    0.39
   7   9   0    3.38    0.43
   7   9   0    2.56    0.43
  -8  -9   0   -0.07    0.20
  -8  -9   0    0.59    0.56
  -8  -9   0    0.08    0.54
  -8  -9   0   -0.21    0.34
  -8  -9   0   -0.08    0.23
  -8  -9   0   -0.25    0.23
  -8  -9   0    0.17    0.21
  -8  -9   0    0.22    0.20
   8   9   0    0.61    0.43
   8   9   0   -0.03    0.37
   8   9   0   -0.16    0.23
   8   9   0   -0.08    0.20
  -9  -9   0    0.81    0.39
  -9  -9   0    1.34    0.21
  -9  -9   0    1.24    0.55
  -9  -9   0    1.57    0.65
  -9  -9   0    1.32    0.25
  -9  -9   0    1.09    0.25
  -9  -9   0    1.20    0.47
  -9  -9   0    1.89    0.60
   9   9   0    1.42    0.20
   9   9   0    1.34    0.43
   9   9   0    1.29    0.52
   9   9   0    1.46    0.22
 -10  -9   0   -0.06    0.51
 -10  -9   0   -0.09    0.23
 -10  -9   0    0.04    0.35
 -10  -9   0    0.37    0.60
 -10  -9   0    0.26    0.24
 -10  -9   0   -0.07    0.37
 -10  -9   0    0.23    0.14
 -10  -9   0    0.60    0.63
 -10  -9   0    0.13    0.25
 -10  -9   0    0.59    0.53
 -11  -9   0    0.47    0.30
 -11  -9   0    1.50    0.61
 -11  -9   0    0.00    0.55
 -11  -9   0    0.03    0.38
 -11  -9   0   -0.50    0.65
 -11  -9   0   -0.09    0.40
 -11  -9   0    0.35    0.26
 -11  -9   0    0.46    0.67
 -11  -9   0    0.26    0.24
  11   9   0    0.98    0.58
 -12  -9   0    0.57    0.47
 -12  -9   0    2.87    0.77
 -12  -9   0    0.35    0.35
 -12  -9   0    0.72    0.43
 -12  -9   0    1.00    0.26
 -12  -9   0    0.74    0.28
 -12  -9   0    1.26    0.70
 -12  -9   0    1.11    0.71
 -12  -9   0    0.90    0.96
 -13  -9   0    0.46    0.42
 -13  -9   0    0.44    0.53
 -13  -9   0   -0.08    0.48
 -13  -9   0    0.31    0.80
 -13  -9   0   -0.06    0.27
 -13  -9   0    0.35    0.80
 -14  -9   0   -0.77    0.56
 -14  -9   0    0.08    0.49
 -14  -9   0    0.64    0.57
 -14  -9   0    3.35    1.40
   7 -10   0    0.74    0.84
   7 -10   0   -0.93    0.96
   7 -10   0    0.77    0.59
   7 -10   0    0.72    0.73
  -7  10   0   -0.16    0.50
  -7  10   0   -0.95    0.67
  -7  10   0    0.20    0.59
  -7  10   0   -1.15    0.51
   6 -10   0    1.99    0.57
   6 -10   0    2.99    0.44
   6 -10   0    3.09    0.70
   6 -10   0    2.64    0.40
   6 -10   0    3.26    0.64
  -6  10   0    2.97    0.77
  -6  10   0    1.63    0.49
  -6  10   0    1.81    0.65
  -6  10   0    3.84    0.60
  -6  10   0    2.88    0.55
   5 -10   0    3.93    0.62
   5 -10   0    3.32    0.44
   5 -10   0    3.60    0.62
   5 -10   0    3.43    0.57
   5 -10   0    3.84    0.64
  -5  10   0    4.73    0.76
  -5  10   0    3.36    0.53
  -5  10   0    3.24    0.67
  -5  10   0    3.67    0.55
  -5  10   0    2.67    0.48
   4 -10   0    1.53    0.50
   4 -10   0    2.16    0.51
   4 -10   0    1.47    0.50
   4 -10   0    2.70    0.59
   4 -10   0    1.63    0.38
   4 -10   0    3.07    0.52
   4 -10   0    2.10    0.42
  -4  10   0    2.42    0.58
  -4  10   0    1.47    0.44
  -4  10   0    1.73    0.45
  -4  10   0    2.57    0.42
  -4  10   0    2.06    0.62
  -4  10   0    2.78    0.59
   3 -10   0    3.19    0.45
   3 -10   0    2.38    0.43
   3 -10   0    2.18    0.48
   3 -10   0    2.75    0.60
   3 -10   0    2.24    0.50
   3 -10   0    2.92    0.48
  -3  10   0    3.20    0.59
  -3  10   0    1.29    0.42
  -3  10   0    2.54    0.36
  -3  10   0    2.45    0.54
   2 -10   0   -0.66    0.45
   2 -10   0    0.12    0.45
   2 -10   0    0.30    0.41
   2 -10   0    0.24    0.31
   2 -10   0   -0.25    0.39
  -2  10   0    0.62    0.35
  -2  10   0   -0.05    0.24
  -2  10   0   -0.14    0.46
  -2  10   0   -0.15    0.37
   1 -10   0    0.23    0.25
   1 -10   0   -0.02    0.69
   1 -10   0   -0.03    0.37
   1 -10   0    0.04    0.43
   1 -10   0   -0.09    0.37
  -1  10   0   -0.51    0.30
  -1  10   0    0.69    0.38
  -1  10   0    0.15    0.43
  -1  10   0   -0.04    0.36
  -1  10   0    0.31    0.21
   0 -10   0    9.61    0.79
   0 -10   0   10.57    0.66
   0 -10   0   11.24    0.74
   0 -10   0   11.20    0.94
   0 -10   0   10.67    0.84
   0 -10   0   10.29    0.72
   0  10   0   10.97    0.65
   0  10   0   10.95    0.76
   0  10   0    9.07    0.80
   0  10   0   10.53    0.75
   0  10   0   10.26    0.53
   0  10   0   11.00    0.51
  -1 -10   0    6.91    0.68
  -1 -10   0    6.90    0.66
  -1 -10   0    6.57    0.58
  -1 -10   0    7.16    0.66
  -1 -10   0    7.61    0.79
  -1 -10   0    7.57    0.67
   1  10   0    7.41    0.71
   1  10   0    8.08    0.67
   1  10   0    6.43    0.52
   1  10   0    5.87    0.64
   1  10   0    5.79    0.55
   1  10   0    7.25    0.41
  -2 -10   0    3.08    0.46
  -2 -10   0    4.46    0.63
  -2 -10   0    2.78    0.38
  -2 -10   0    3.75    0.35
  -2 -10   0    2.38    0.41
  -2 -10   0    3.11    0.40
  -2 -10   0    3.52    0.59
  -2 -10   0    2.80    0.41
   2  10   0    3.70    0.46
   2  10   0    3.02    0.34
   2  10   0    3.33    0.33
   2  10   0    2.87    0.36
   2  10   0    3.12    0.41
   2  10   0    2.98    0.41
  -3 -10   0    3.13    0.39
  -3 -10   0    2.94    0.39
  -3 -10   0    3.44    0.43
  -3 -10   0    3.11    0.61
  -3 -10   0    3.85    0.31
  -3 -10   0    2.44    0.40
  -3 -10   0    2.98    0.42
  -3 -10   0    3.13    0.42
   3  10   0    2.35    0.37
   3  10   0    3.22    0.42
   3  10   0    3.68    0.45
   3  10   0    2.93    0.33
   3  10   0    2.97    0.40
  -4 -10   0   49.64    1.27
  -4 -10   0   51.34    1.59
  -4 -10   0   50.16    1.29
  -4 -10   0   49.71    1.27
  -4 -10   0   48.99    1.37
  -4 -10   0   48.67    1.20
  -4 -10   0   50.11    1.44
  -4 -10   0   47.78    0.99
   4  10   0   50.84    1.18
   4  10   0   49.14    1.38
   4  10   0   46.85    1.26
   4  10   0   48.65    1.11
   4  10   0   48.72    1.35
   4  10   0   49.74    1.27
  -5 -10   0   31.95    0.97
  -5 -10   0   33.35    1.32
  -5 -10   0   34.74    0.98
  -5 -10   0   33.84    0.93
  -5 -10   0   31.82    0.97
  -5 -10   0   32.20    0.69
  -5 -10   0   32.47    1.23
   5  10   0   30.65    1.08
   5  10   0   32.65    0.81
   5  10   0   31.12    1.04
   5  10   0   32.90    1.31
   5  10   0   32.66    0.78
  -6 -10   0    2.80    0.56
  -6 -10   0    4.08    0.27
  -6 -10   0    4.59    0.50
  -6 -10   0    4.06    0.48
   6  10   0    3.68    0.52
   6  10   0    4.30    0.49
   6  10   0    4.37    0.47
   6  10   0    5.09    0.51
  -7 -10   0   -0.61    0.35
  -7 -10   0    0.16    0.27
  -7 -10   0    0.01    0.15
  -7 -10   0    0.33    0.25
  -7 -10   0    0.12    0.27
  -7 -10   0    0.25    0.25
   7  10   0    0.09    0.40
   7  10   0   -0.09    0.35
   7  10   0   -0.38    0.26
   7  10   0   -0.07    0.25
  -8 -10   0    0.83    0.28
  -8 -10   0    1.14    0.29
  -8 -10   0    0.67    0.25
  -8 -10   0    0.50    0.40
  -8 -10   0    0.65    0.20
  -8 -10   0    0.89    0.25
   8  10   0    1.01    0.48
   8  10   0    0.66    0.25
   8  10   0    0.65    0.29
   8  10   0    0.91    0.41
  -9 -10   0    1.03    0.62
  -9 -10   0    0.75    0.27
  -9 -10   0    0.40    0.41
  -9 -10   0    0.76    0.24
  -9 -10   0    0.52    0.65
  -9 -10   0   -0.21    0.40
  -9 -10   0    0.58    0.23
  -9 -10   0    1.00    0.25
  -9 -10   0    0.63    0.28
   9  10   0    0.88    0.27
   9  10   0    0.81    0.42
   9  10   0    0.70    0.60
   9  10   0    0.79    0.22
 -10 -10   0    1.32    0.27
 -10 -10   0    1.34    0.28
 -10 -10   0    1.03    0.22
 -10 -10   0    1.13    0.43
 -10 -10   0    1.26    0.30
 -10 -10   0    1.52    0.33
 -10 -10   0    1.36    0.21
 -10 -10   0    0.91    0.54
 -10 -10   0    1.60    0.67
 -10 -10   0    0.99    0.66
  10  10   0    0.50    0.53
 -11 -10   0    0.26    0.28
 -11 -10   0   -0.91    0.58
 -11 -10   0    0.61    0.69
 -11 -10   0   -0.39    0.27
 -11 -10   0   -0.42    0.62
 -11 -10   0    0.77    0.30
 -11 -10   0    0.49    0.97
 -11 -10   0   -0.22    0.38
 -11 -10   0   -0.03    0.45
  11  10   0    0.85    0.60
 -12 -10   0    0.38    0.71
 -12 -10   0    0.82    0.30
 -12 -10   0    0.90    0.31
 -12 -10   0    1.86    0.82
 -12 -10   0    0.75    0.36
 -12 -10   0    0.66    0.47
 -12 -10   0    1.10    0.54
  12  10   0    0.66    0.68
 -13 -10   0    0.50    0.57
 -13 -10   0    0.88    0.50
 -13 -10   0    1.80    0.54
 -13 -10   0    1.50    0.83
   6 -11   0   -0.25    0.60
   6 -11   0   -0.14    0.47
  -6  11   0    1.81    0.75
  -6  11   0    0.42    0.82
  -6  11   0    0.09    0.51
   5 -11   0   -0.16    0.40
   5 -11   0   -0.70    0.39
   5 -11   0    1.63    1.08
   5 -11   0    0.62    0.56
  -5  11   0    0.41    0.72
  -5  11   0   -0.11    0.45
  -5  11   0    0.34    0.64
  -5  11   0   -0.56    0.49
   4 -11   0    1.62    0.54
   4 -11   0    2.11    0.63
   4 -11   0    1.72    0.43
   4 -11   0    1.15    0.76
  -4  11   0    2.31    0.52
  -4  11   0    2.43    0.63
  -4  11   0    1.57    0.43
  -4  11   0    0.84    0.64
   3 -11   0    1.52    0.70
   3 -11   0    3.36    0.55
   3 -11   0    3.19    0.64
   3 -11   0    2.98    0.56
  -3  11   0    2.62    0.48
  -3  11   0    2.16    0.59
  -3  11   0    1.40    0.69
  -3  11   0    2.24    0.65
   2 -11   0    0.32    0.36
   2 -11   0    1.00    0.46
   2 -11   0    0.00    0.51
   2 -11   0    0.02    0.50
   2 -11   0   -0.17    0.28
   2 -11   0    0.40    0.65
  -2  11   0    0.94    0.49
  -2  11   0    1.03    0.47
  -2  11   0    0.56    0.40
  -2  11   0    0.53    0.30
  -2  11   0    0.57    0.56
   1 -11   0    1.43    0.47
   1 -11   0    1.81    0.52
   1 -11   0    1.95    0.58
  -1  11   0    2.00    0.42
  -1  11   0    2.03    0.49
  -1  11   0    2.12    0.52
  -1  11   0    2.28    0.32
   0 -11   0    2.12    0.46
   0 -11   0    1.25    0.39
   0 -11   0    1.74    0.37
   0 -11   0    2.48    0.48
   0 -11   0    2.91    0.61
   0  11   0    2.03    0.27
   0  11   0    3.29    0.56
   0  11   0    3.16    0.58
   0  11   0    1.11    0.42
   0  11   0    2.35    0.42
  -1 -11   0    4.99    0.67
  -1 -11   0    6.23    0.83
  -1 -11   0    5.59    0.58
  -1 -11   0    5.28    0.55
  -1 -11   0    4.88    0.48
  -1 -11   0    5.12    0.80
  -1 -11   0    3.82    0.74
   1  11   0    4.91    0.56
   1  11   0    6.25    0.71
   1  11   0    5.13    0.41
   1  11   0    4.16    0.52
   1  11   0    5.04    0.52
   1  11   0    4.52    0.58
  -2 -11   0    8.99    0.78
  -2 -11   0    9.71    0.74
  -2 -11   0   10.15    0.94
  -2 -11   0    9.54    0.67
  -2 -11   0    8.14    0.86
  -2 -11   0    8.87    0.76
  -2 -11   0    9.71    0.77
   2  11   0    9.84    0.46
   2  11   0    9.69    0.61
   2  11   0    9.96    0.62
   2  11   0   10.73    0.72
   2  11   0    9.96    0.74
   2  11   0   10.38    0.82
  -3 -11   0    7.39    0.70
  -3 -11   0    8.88    0.75
  -3 -11   0    7.97    0.69
  -3 -11   0    8.45    0.40
  -3 -11   0    8.46    0.77
  -3 -11   0    7.96    0.65
  -3 -11   0    7.58    0.93
   3  11   0    7.89    0.53
   3  11   0    7.86    0.65
   3  11   0    7.15    0.60
   3  11   0    8.04    0.68
   3  11   0    7.44    0.71
  -4 -11   0    7.88    0.35
  -4 -11   0    8.31    0.66
  -4 -11   0    8.27    0.65
  -4 -11   0    8.21    0.65
  -4 -11   0    7.43    0.78
  -4 -11   0    8.54    0.76
  -4 -11   0    8.96    0.97
  -4 -11   0    7.19    0.68
   4  11   0    7.60    0.67
   4  11   0    7.03    0.64
   4  11   0    8.37    0.50
   4  11   0    8.07    0.71
   4  11   0    7.70    0.61
   4  11   0    9.35    0.67
  -5 -11   0   22.22    0.87
  -5 -11   0   23.01    0.88
  -5 -11   0   25.42    1.02
  -5 -11   0   22.78    0.84
  -5 -11   0   22.28    1.10
  -5 -11   0   22.99    1.23
  -5 -11   0   22.86    0.90
   5  11   0   22.79    0.67
   5  11   0   23.64    0.99
   5  11   0   22.59    0.91
   5  11   0   22.92    0.91
   5  11   0   22.70    0.74
  -6 -11   0    5.41    0.58
  -6 -11   0    5.62    0.57
  -6 -11   0    4.27    0.56
  -6 -11   0    6.14    0.81
  -6 -11   0    5.61    0.60
   6  11   0    4.62    0.51
   6  11   0    5.43    0.73
   6  11   0    5.17    0.29
   6  11   0    5.27    0.35
  -7 -11   0   17.76    0.76
  -7 -11   0   17.03    1.03
  -7 -11   0   17.58    0.72
  -7 -11   0   18.13    0.47
  -7 -11   0   18.95    0.77
  -7 -11   0   18.87    0.74
   7  11   0   17.56    0.92
   7  11   0   18.11    0.75
   7  11   0   16.81    0.98
  -8 -11   0    0.07    0.16
  -8 -11   0   -0.03    0.26
  -8 -11   0    0.23    0.27
  -8 -11   0    0.32    0.31
  -8 -11   0    0.36    0.32
  -8 -11   0    0.20    0.40
   8  11   0    0.64    0.33
   8  11   0   -0.14    0.40
  -9 -11   0    5.79    0.49
  -9 -11   0    5.61    0.64
  -9 -11   0    5.78    0.97
  -9 -11   0    5.46    0.54
  -9 -11   0    5.61    0.56
  -9 -11   0    4.91    0.48
  -9 -11   0    5.26    0.41
   9  11   0    6.51    0.46
   9  11   0    5.31    0.56
   9  11   0    6.44    0.74
 -10 -11   0    1.14    0.25
 -10 -11   0    1.35    0.33
 -10 -11   0    0.62    0.24
 -10 -11   0    1.49    0.26
 -10 -11   0    2.16    0.73
 -10 -11   0    1.26    0.29
  10  11   0    1.62    0.62
  10  11   0    1.57    0.31
  10  11   0    1.18    0.24
 -11 -11   0    0.71    0.31
 -11 -11   0   -0.16    0.48
 -11 -11   0    0.37    0.33
 -11 -11   0   -0.41    0.70
 -11 -11   0    0.14    0.21
 -11 -11   0   -0.22    0.27
  11  11   0   -0.41    0.63
 -12 -11   0    0.79    0.35
 -12 -11   0    1.11    0.60
 -12 -11   0    1.93    0.82
 -12 -11   0    0.72    0.34
 -12 -11   0    0.76    0.49
 -12 -11   0    0.65    0.46
  12  11   0    1.58    0.75
 -13 -11   0    0.52    0.40
 -13 -11   0   -0.24    0.60
 -13 -11   0    0.79    0.56
 -13 -11   0    3.28    0.95
   5 -12   0   -1.00    0.60
   5 -12   0   -0.63    0.47
   5 -12   0    1.50    0.79
  -5  12   0   -0.15    0.75
   4 -12   0    2.86    0.65
   4 -12   0    1.97    0.51
   4 -12   0    3.01    0.75
  -4  12   0    3.22    0.60
  -4  12   0    3.26    0.76
  -4  12   0    1.22    0.49
  -4  12   0    2.99    0.75
   3 -12   0   -1.11    0.61
   3 -12   0    0.76    0.57
   3 -12   0   -0.61    0.53
   3 -12   0   -0.48    0.43
   3 -12   0    0.96    0.65
  -3  12   0    0.19    0.38
  -3  12   0    0.38    0.65
  -3  12   0   -0.48    0.49
  -3  12   0    1.09    0.68
   2 -12   0    7.60    1.00
   2 -12   0    8.27    1.02
   2 -12   0    6.36    0.93
   2 -12   0    6.70    0.70
   2 -12   0    5.32    0.57
  -2  12   0    7.90    0.92
  -2  12   0    6.86    0.80
  -2  12   0    7.15    0.69
  -2  12   0    6.22    0.72
   1 -12   0    0.80    0.64
   1 -12   0    0.36    0.39
   1 -12   0    1.06    0.53
   1 -12   0    0.14    0.48
   1 -12   0    1.45    0.60
  -1  12   0    1.27    0.57
  -1  12   0    0.46    0.43
  -1  12   0   -0.20    0.46
  -1  12   0    0.01    0.29
  -1  12   0    0.11    0.57
   0 -12   0   -0.01    0.32
   0 -12   0    0.53    0.45
   0 -12   0    0.13    0.49
   0 -12   0   -0.18    0.59
   0 -12   0    0.56    0.48
   0 -12   0    0.25    0.37
   0 -12   0    0.31    0.40
   0  12   0    0.40    0.38
   0  12   0    0.59    0.47
   0  12   0    0.88    0.51
   0  12   0    0.11    0.24
   0  12   0   -0.32    0.44
  -1 -12   0    4.23    0.55
  -1 -12   0    3.90    0.59
  -1 -12   0    2.29    0.38
  -1 -12   0    2.56    0.45
  -1 -12   0    3.00    0.48
  -1 -12   0    3.60    0.72
  -1 -12   0    3.60    0.55
   1  12   0    3.77    0.56
   1  12   0    2.97    0.45
   1  12   0    2.67    0.30
   1  12   0    3.25    0.53
  -2 -12   0    8.41    0.80
  -2 -12   0    5.92    0.80
  -2 -12   0    6.92    0.96
  -2 -12   0    7.17    0.79
  -2 -12   0    7.32    0.69
  -2 -12   0    7.24    0.76
  -2 -12   0    8.33    0.82
   2  12   0    6.74    0.45
   2  12   0    7.25    0.83
   2  12   0    7.41    0.72
   2  12   0    7.11    0.77
  -3 -12   0    0.54    0.41
  -3 -12   0    0.55    0.35
  -3 -12   0    0.59    0.38
  -3 -12   0    0.25    0.40
  -3 -12   0    0.99    0.59
  -3 -12   0    0.84    0.38
  -3 -12   0    1.43    0.44
   3  12   0    0.53    0.39
   3  12   0    0.48    0.43
   3  12   0    0.46    0.33
   3  12   0    0.84    0.36
   3  12   0    0.21    0.42
   3  12   0    0.58    0.40
  -4 -12   0   17.57    0.94
  -4 -12   0   18.09    0.87
  -4 -12   0   17.84    0.91
  -4 -12   0   17.60    0.83
  -4 -12   0   17.20    0.88
  -4 -12   0   18.99    1.04
   4  12   0   17.43    0.81
   4  12   0   17.17    0.86
   4  12   0   17.08    0.83
   4  12   0   17.18    0.93
   4  12   0   17.61    0.69
   4  12   0   17.53    0.89
  -5 -12   0    5.41    0.68
  -5 -12   0    5.25    0.65
  -5 -12   0    5.50    0.66
  -5 -12   0    4.88    0.59
  -5 -12   0    6.14    0.76
  -5 -12   0    5.05    0.62
   5  12   0    5.46    0.58
   5  12   0    4.02    0.82
   5  12   0    5.47    0.45
   5  12   0    5.71    0.74
   5  12   0    4.85    0.53
  -6 -12   0    8.92    0.81
  -6 -12   0    7.80    0.92
  -6 -12   0    7.46    0.65
  -6 -12   0    8.29    1.03
  -6 -12   0    7.38    0.69
  -6 -12   0    8.86    0.68
   6  12   0    7.76    0.75
   6  12   0    8.36    0.40
   6  12   0    8.70    0.47
   6  12   0    7.52    0.83
  -7 -12   0    0.78    0.39
  -7 -12   0    0.43    0.64
  -7 -12   0   -0.07    0.31
  -7 -12   0    0.49    0.36
  -7 -12   0   -0.12    0.43
   7  12   0    0.19    0.57
   7  12   0    0.56    0.34
   7  12   0    0.31    0.40
   7  12   0    0.75    0.32
  -8 -12   0    5.18    0.63
  -8 -12   0    5.10    1.03
  -8 -12   0    5.93    0.58
  -8 -12   0    3.66    0.55
  -8 -12   0    5.16    0.62
  -8 -12   0    4.14    0.57
   8  12   0    6.21    0.90
   8  12   0    5.64    0.65
   8  12   0    4.50    0.43
  -9 -12   0    1.74    0.33
  -9 -12   0    1.44    0.19
  -9 -12   0    1.47    0.38
  -9 -12   0    1.97    0.42
  -9 -12   0    1.81    0.51
  -9 -12   0    2.38    0.35
   9  12   0    1.90    0.40
   9  12   0    1.62    0.63
   9  12   0    1.97    0.32
 -10 -12   0    0.39    0.28
 -10 -12   0    0.30    0.36
 -10 -12   0   -0.04    0.48
 -10 -12   0    0.22    0.22
 -10 -12   0    0.02    0.72
 -10 -12   0   -0.24    0.36
 -10 -12   0   -0.15    0.21
 -10 -12   0    0.21    0.28
  10  12   0    0.29    0.62
  10  12   0   -0.25    0.44
  10  12   0    0.24    0.28
 -11 -12   0    0.92    0.27
 -11 -12   0    0.53    0.39
 -11 -12   0   -0.46    0.56
 -11 -12   0    1.13    0.28
 -11 -12   0    2.79    0.86
 -11 -12   0    0.28    0.39
  11  12   0    1.45    0.72
 -12 -12   0    4.21    0.74
 -12 -12   0    6.29    0.99
 -12 -12   0    4.29    0.47
 -12 -12   0    4.62    0.64
  12  12   0    3.79    0.91
   3 -13   0    0.29    0.53
   3 -13   0    0.47    0.78
   3 -13   0   -0.02    0.77
   3 -13   0   -0.93    0.57
  -3  13   0   -0.58    0.54
  -3  13   0   -0.53    0.45
  -3  13   0    1.15    0.77
  -3  13   0    2.11    1.12
   2 -13   0    2.42    0.74
   2 -13   0    0.78    0.65
   2 -13   0    1.14    0.51
   2 -13   0    0.64    0.58
  -2  13   0    0.16    0.41
  -2  13   0    0.58    0.71
  -2  13   0    0.81    0.55
  -2  13   0    1.00    0.67
   1 -13   0    3.05    0.77
   1 -13   0    3.51    0.71
   1 -13   0    2.87    0.54
   1 -13   0    2.44    0.69
   1 -13   0    2.31    0.60
  -1  13   0    0.98    0.50
  -1  13   0    2.24    0.39
  -1  13   0    1.88    1.02
  -1  13   0    0.88    0.64
   0 -13   0    0.03    0.44
   0 -13   0   -0.58    0.58
   0 -13   0    0.09    0.53
   0 -13   0    0.11    0.70
   0 -13   0    0.87    0.58
   0  13   0   -0.75    0.55
   0  13   0   -0.14    0.29
   0  13   0    0.06    0.45
   0  13   0    0.22    0.55
  -1 -13   0    0.96    0.53
  -1 -13   0    0.09    0.44
  -1 -13   0    0.36    0.67
  -1 -13   0    0.54    0.64
  -1 -13   0    0.71    0.51
   1  13   0    0.09    0.42
   1  13   0   -0.30    0.23
   1  13   0    0.49    0.52
   1  13   0    0.24    0.48
   1  13   0    0.87    0.51
  -2 -13   0    0.99    0.52
  -2 -13   0    0.93    0.50
  -2 -13   0    1.05    0.50
  -2 -13   0    0.30    0.43
   2  13   0    1.00    0.23
   2  13   0    2.19    0.50
   2  13   0    0.66    0.50
   2  13   0    0.62    0.41
  -3 -13   0    1.21    0.50
  -3 -13   0    0.57    0.45
  -3 -13   0    0.43    0.45
  -3 -13   0    1.28    0.84
  -3 -13   0    0.90    0.39
  -3 -13   0    0.20    0.46
  -3 -13   0    0.47    0.34
   3  13   0    1.40    0.48
   3  13   0    0.28    0.49
   3  13   0    1.06    0.45
   3  13   0    0.10    0.45
  -4 -13   0    0.13    0.43
  -4 -13   0   -0.14    0.38
  -4 -13   0   -0.01    0.65
  -4 -13   0   -0.17    0.39
  -4 -13   0    0.41    0.34
  -4 -13   0    0.10    0.46
  -4 -13   0    0.09    0.45
   4  13   0   -0.22    0.47
   4  13   0    0.21    0.41
   4  13   0    0.58    0.33
   4  13   0    0.89    0.45
   4  13   0   -0.45    0.40
  -5 -13   0    0.92    0.42
  -5 -13   0    0.58    0.36
  -5 -13   0    0.73    0.40
  -5 -13   0    0.40    0.40
  -5 -13   0   -0.09    0.43
  -5 -13   0   -0.24    0.65
  -5 -13   0    1.25    0.48
   5  13   0    0.49    0.44
   5  13   0    0.84    0.43
   5  13   0   -0.04    0.28
   5  13   0    0.33    0.48
  -6 -13   0    2.96    0.51
  -6 -13   0    4.05    0.49
  -6 -13   0    2.40    0.42
  -6 -13   0    4.47    0.98
  -6 -13   0    3.17    0.55
  -6 -13   0    4.28    0.51
  -6 -13   0    3.59    0.47
   6  13   0    3.69    0.41
   6  13   0    4.48    0.51
   6  13   0    4.34    0.66
   6  13   0    3.32    0.58
  -7 -13   0   -0.01    0.39
  -7 -13   0    0.45    0.45
  -7 -13   0   -0.10    0.39
  -7 -13   0    0.21    0.48
  -7 -13   0    0.04    0.35
  -7 -13   0    0.32    0.35
   7  13   0    0.20    0.38
   7  13   0    0.07    0.54
  -8 -13   0    0.44    0.35
  -8 -13   0    0.77    0.41
  -8 -13   0    0.88    0.52
  -8 -13   0    0.69    0.38
  -8 -13   0    1.01    0.45
   8  13   0    1.08    0.60
  -9 -13   0    0.84    0.35
  -9 -13   0    0.52    0.41
  -9 -13   0    0.65    0.35
  -9 -13   0    1.18    0.44
  -9 -13   0    0.64    0.55
   9  13   0    1.16    0.66
   9  13   0    0.90    0.44
 -10 -13   0    1.00    0.82
 -10 -13   0    0.98    0.47
 -10 -13   0    1.59    0.36
 -10 -13   0    0.83    0.58
 -10 -13   0    0.62    0.44
 -10 -13   0    0.99    0.36
  10  13   0    2.05    0.74
 -11 -13   0   -0.51    0.55
 -11 -13   0   -0.04    0.85
 -11 -13   0    0.17    0.32
 -11 -13   0    0.22    0.32
  11  13   0    0.25    0.75
   1 -14   0   -0.70    0.56
   1 -14   0   -0.91    0.71
   1 -14   0   -0.20    0.65
   1 -14   0   -1.27    0.69
  -1  14   0    0.57    0.78
  -1  14   0   -0.74    0.54
  -1  14   0   -0.71    0.43
   0 -14   0   -0.37    0.57
   0 -14   0   -0.39    0.54
   0 -14   0    0.07    0.62
   0 -14   0   -1.10    0.64
   0  14   0    0.94    0.53
   0  14   0   -0.27    0.73
   0  14   0    0.45    0.34
  -1 -14   0    2.19    0.62
  -1 -14   0    3.00    0.71
  -1 -14   0    3.06    0.87
  -1 -14   0    1.90    0.57
  -1 -14   0    3.39    0.69
   1  14   0    1.59    0.67
   1  14   0    2.37    0.32
   1  14   0    2.29    0.54
  -2 -14   0    2.04    0.58
  -2 -14   0    1.41    0.78
  -2 -14   0    4.04    0.87
  -2 -14   0    2.00    0.62
  -2 -14   0    1.16    0.59
   2  14   0    1.57    0.59
   2  14   0    3.63    0.60
   2  14   0    2.07    0.28
   2  14   0    2.38    0.50
  -3 -14   0    1.79    0.76
  -3 -14   0    1.40    0.54
  -3 -14   0    0.70    0.53
  -3 -14   0    1.89    0.58
  -3 -14   0    0.62    0.59
   3  14   0    0.89    0.44
   3  14   0   -0.01    0.48
   3  14   0    0.05    0.55
  -4 -14   0    1.09    0.51
  -4 -14   0    0.66    0.52
  -4 -14   0    0.59    0.55
  -4 -14   0   -0.34    0.50
   4  14   0    1.03    0.47
   4  14   0    1.53    0.52
   4  14   0    0.44    0.47
   4  14   0    1.19    0.58
  -5 -14   0    1.06    0.52
  -5 -14   0    0.66    0.49
  -5 -14   0    0.00    0.53
  -5 -14   0    0.29    0.46
   5  14   0    0.86    0.55
   5  14   0   -0.16    0.44
   5  14   0    0.32    0.46
   5  14   0   -0.04    0.34
  -6 -14   0   -0.41    0.48
  -6 -14   0    0.70    0.52
  -6 -14   0    0.43    0.43
  -6 -14   0    0.15    0.44
  -6 -14   0    0.24    0.46
   6  14   0    0.45    0.59
   6  14   0   -0.21    0.58
   6  14   0    0.60    0.37
   6  14   0    0.53    0.28
  -7 -14   0    7.63    0.86
  -7 -14   0    8.98    1.13
  -7 -14   0    7.14    0.77
  -7 -14   0    9.07    0.82
   7  14   0    7.74    1.06
  -8 -14   0    2.98    0.47
  -8 -14   0    2.30    0.51
  -8 -14   0    3.88    0.57
  -8 -14   0    2.09    0.64
   8  14   0    4.37    0.77
  -9 -14   0    0.53    0.49
  -9 -14   0   -0.21    0.58
  -9 -14   0   -0.82    0.48
  -9 -14   0    0.53    0.39
   9  14   0    0.00    0.69
 -10 -14   0    0.34    0.52
 -10 -14   0    0.65    0.61
 -10 -14   0    0.23    0.39
 -10 -14   0    0.70    0.50
  10  14   0   -0.45    0.75
  -1 -15   0    0.50    0.72
  -1 -15   0    0.40    0.64
   1  15   0   -0.49    0.57
  -2 -15   0    0.52    0.66
  -2 -15   0    0.59    0.63
  -2 -15   0    1.13    0.61
   2  15   0    0.24    0.54
  -3 -15   0    0.51    0.59
  -3 -15   0    1.01    0.62
  -3 -15   0    1.13    0.62
   3  15   0    0.48    0.51
   3  15   0    0.82    0.67
   3  15   0   -0.05    0.60
  -4 -15   0   -0.76    0.54
  -4 -15   0   -0.21    0.60
  -4 -15   0    0.62    0.59
   4  15   0    0.53    0.49
   4  15   0    0.81    0.65
  -5 -15   0    0.35    0.58
  -5 -15   0   -0.53    0.52
  -5 -15   0    1.21    0.62
   5  15   0    1.31    0.67
   5  15   0    0.00    0.40
  -6 -15   0    1.45    0.61
  -6 -15   0    0.56    0.59
  -6 -15   0   -0.15    0.48
   6  15   0    0.94    0.68
  -7 -15   0    0.48    0.57
  -7 -15   0    0.31    0.60
  -7 -15   0    0.37    0.47
   7  15   0   -0.18    0.70
  -8 -15   0    0.82    0.57
   8  15   0    0.12    0.76
   8  15  -1    0.96    0.81
  -8 -15   1   -0.57    0.56
   7  15  -1    1.12    0.79
  -7 -15   1    0.75    0.70
  -7 -15   1    2.56    0.62
  -7 -15   1    1.30    0.59
   6  15  -1    2.41    0.76
  -6 -15   1    1.32    0.62
  -6 -15   1    1.85    0.62
  -6 -15   1    1.47    0.54
   5  15  -1    0.18    0.42
   5  15  -1    0.72    0.64
  -5 -15   1   -0.29    0.58
  -5 -15   1   -0.36    0.57
  -5 -15   1   -0.44    0.52
   4  15  -1    0.75    0.47
   4  15  -1    1.45    0.70
  -4 -15   1    0.22    0.59
  -4 -15   1    0.31    0.55
  -4 -15   1    0.15    0.60
   3  15  -1    0.19    0.70
   3  15  -1    0.50    0.62
   3  15  -1    0.84    0.52
  -3 -15   1    0.78    0.60
  -3 -15   1    1.02    0.60
  -3 -15   1    0.24    0.60
   2  15  -1   -0.51    0.52
  -2 -15   1    0.65    0.66
  -2 -15   1   -0.75    0.59
  -2 -15   1   -0.56    0.58
  -1 -15   1   -0.12    0.70
  -1 -15   1   -1.29    0.59
  10  14  -1   -0.67    0.79
 -10 -14   1   -0.74    0.54
 -10 -14   1    0.05    0.38
 -10 -14   1   -0.14    0.68
 -10 -14   1   -0.42    0.51
   9  14  -1   -0.19    0.73
  -9 -14   1    0.38    0.57
  -9 -14   1    0.40    0.49
  -9 -14   1    0.77    0.52
  -9 -14   1   -0.31    0.39
   8  14  -1    2.86    0.75
  -8 -14   1    1.59    0.47
  -8 -14   1    2.98    0.52
  -8 -14   1    1.52    0.53
  -8 -14   1    2.39    0.62
   7  14  -1    0.28    0.65
  -7 -14   1    0.18    0.44
  -7 -14   1    0.38    0.51
  -7 -14   1    0.05    0.55
  -7 -14   1   -0.49    0.44
   6  14  -1    0.12    0.57
   6  14  -1    0.07    0.29
   6  14  -1    0.43    0.39
  -6 -14   1    0.03    0.53
  -6 -14   1    0.53    0.65
  -6 -14   1   -0.50    0.42
  -6 -14   1    0.84    0.54
  -6 -14   1    0.42    0.48
   5  14  -1    0.84    0.57
   5  14  -1    0.89    0.49
   5  14  -1    0.13    0.35
   5  14  -1    1.30    0.47
  -5 -14   1    0.68    0.53
  -5 -14   1    0.58    0.50
  -5 -14   1    1.35    0.50
  -5 -14   1    0.60    0.48
   4  14  -1    2.46    0.54
   4  14  -1    2.23    0.61
   4  14  -1    1.35    0.50
  -4 -14   1    1.71    0.55
  -4 -14   1    1.90    0.53
  -4 -14   1    1.81    0.52
  -4 -14   1    2.23    0.56
   3  14  -1    0.19    0.49
   3  14  -1   -0.15    0.42
   3  14  -1   -0.42    0.54
  -3 -14   1   -0.40    0.51
  -3 -14   1   -0.68    0.55
  -3 -14   1   -0.24    0.75
  -3 -14   1    0.67    0.54
  -3 -14   1   -0.13    0.52
   2  14  -1    0.13    0.26
   2  14  -1   -0.43    0.52
   2  14  -1    0.76    0.46
   2  14  -1    0.35    0.53
  -2 -14   1   -0.35    0.77
  -2 -14   1    0.20    1.10
  -2 -14   1   -0.29    0.54
  -2 -14   1    0.58    0.53
  -2 -14   1    0.25    0.53
   1  14  -1    1.15    0.53
   1  14  -1    1.11    0.66
   1  14  -1    1.71    0.33
  -1 -14   1    0.37    0.55
  -1 -14   1    1.60    0.82
  -1 -14   1    0.63    0.63
  -1 -14   1    1.27    0.64
  -1 -14   1    1.03    0.57
   0  14  -1   -0.26    0.33
   0  14  -1    0.15    0.75
   0  14  -1   -0.73    0.53
   0 -14   1   -0.35    0.55
   0 -14   1   -0.15    0.70
   0 -14   1    0.09    0.70
   0 -14   1    0.51    0.60
  -1  14  -1    0.65    0.55
  -1  14  -1   -1.02    0.76
   1 -14   1    1.28    0.73
   1 -14   1   -0.41    0.56
   1 -14   1    0.40    0.73
   1 -14   1    0.48    0.67
  11  13  -1    1.45    0.84
 -11 -13   1    0.61    0.46
 -11 -13   1    1.39    0.63
 -11 -13   1    1.81    0.86
 -11 -13   1   -0.15    0.49
 -11 -13   1    1.22    0.35
  10  13  -1    2.14    0.76
 -10 -13   1    1.03    0.38
 -10 -13   1    1.11    0.48
 -10 -13   1    1.41    0.38
 -10 -13   1    0.96    0.59
 -10 -13   1    1.77    0.46
 -10 -13   1    0.84    0.85
   9  13  -1    0.70    0.64
   9  13  -1   -0.10    0.55
  -9 -13   1    0.46    0.36
  -9 -13   1    0.04    0.37
  -9 -13   1    1.00    0.45
  -9 -13   1    0.27    0.54
  -9 -13   1    0.54    0.42
   8  13  -1    1.04    0.63
   8  13  -1    1.02    0.46
  -8 -13   1    0.74    0.44
  -8 -13   1    0.87    0.40
  -8 -13   1    0.36    0.36
  -8 -13   1    1.01    0.43
  -8 -13   1    0.01    0.52
   7  13  -1   -0.05    0.56
   7  13  -1   -0.05    0.39
  -7 -13   1    1.10    0.53
  -7 -13   1   -0.63    0.39
  -7 -13   1    0.34    0.44
  -7 -13   1   -0.47    0.39
  -7 -13   1    0.12    0.37
   6  13  -1    0.16    0.25
   6  13  -1   -0.06    0.44
   6  13  -1    0.59    0.53
   6  13  -1    0.31    0.33
  -6 -13   1    0.23    0.41
  -6 -13   1    0.54    0.40
  -6 -13   1    0.29    0.38
  -6 -13   1    0.31    0.41
  -6 -13   1    0.43    0.47
  -6 -13   1    0.01    0.35
   5  13  -1    1.38    0.42
   5  13  -1    1.27    0.52
   5  13  -1    2.37    0.47
   5  13  -1    1.14    0.31
  -5 -13   1    1.28    0.70
  -5 -13   1    1.20    0.48
  -5 -13   1    1.23    0.44
  -5 -13   1    1.22    0.38
  -5 -13   1    1.06    0.44
  -5 -13   1    0.95    0.43
  -5 -13   1    0.73    0.40
   4  13  -1    6.27    0.58
   4  13  -1    5.20    0.59
   4  13  -1    6.82    0.86
   4  13  -1    4.59    0.63
   4  13  -1    6.20    0.75
  -4 -13   1    5.49    0.76
  -4 -13   1    5.50    0.58
  -4 -13   1    5.48    0.62
  -4 -13   1    5.96    0.72
  -4 -13   1    3.95    0.48
  -4 -13   1    6.24    0.84
  -4 -13   1    5.25    0.42
  -4 -13   1    4.75    0.61
   3  13  -1   -0.37    0.44
   3  13  -1    1.30    0.49
   3  13  -1   -0.43    0.49
   3  13  -1   -0.18    0.44
  -3 -13   1    0.28    0.45
  -3 -13   1   -0.19    0.38
  -3 -13   1   -0.20    0.42
  -3 -13   1   -0.03    0.48
  -3 -13   1    0.62    0.67
  -3 -13   1   -0.85    0.43
  -3 -13   1   -0.37    0.52
   2  13  -1    7.48    0.86
   2  13  -1    8.51    0.92
   2  13  -1    8.35    0.53
   2  13  -1    8.04    0.75
  -2 -13   1    8.16    0.90
  -2 -13   1    8.13    0.87
  -2 -13   1    7.32    0.94
  -2 -13   1    7.20    0.93
   1  13  -1    1.79    0.52
   1  13  -1    0.38    0.50
   1  13  -1    1.42    0.45
   1  13  -1    0.65    0.56
   1  13  -1    0.63    0.28
  -1 -13   1    1.25    0.51
  -1 -13   1    0.31    0.58
  -1 -13   1    0.46    0.47
  -1 -13   1    1.31    0.56
   0  13  -1    0.56    0.46
   0  13  -1    0.71    0.55
   0  13  -1    0.28    0.56
   0  13  -1   -0.14    0.30
   0 -13   1    0.12    0.72
   0 -13   1    0.80    0.61
   0 -13   1   -0.15    0.46
   0 -13   1    0.50    0.52
   0 -13   1   -0.17    0.55
  -1  13  -1    1.56    0.52
  -1  13  -1    1.81    0.39
  -1  13  -1    1.89    0.62
  -1  13  -1    3.08    1.30
   1 -13   1    1.94    0.59
   1 -13   1    1.78    0.68
   1 -13   1    1.35    0.68
   1 -13   1    1.58    0.76
   1 -13   1    1.26    0.51
  -2  13  -1    1.91    0.47
  -2  13  -1    2.92    0.60
  -2  13  -1    2.58    0.79
  -2  13  -1    2.06    0.69
   2 -13   1    2.68    0.71
   2 -13   1    3.45    0.93
   2 -13   1    2.46    0.63
   2 -13   1    2.17    0.72
   2 -13   1    2.04    0.57
  -3  13  -1    1.25    0.80
  -3  13  -1    0.79    0.58
  -3  13  -1    0.42    0.87
  -3  13  -1   -0.41    0.47
   3 -13   1    1.35    0.75
   3 -13   1    0.41    0.76
   3 -13   1   -0.69    0.53
   3 -13   1   -0.14    0.60
  12  12  -1    7.02    1.03
 -12 -12   1    8.64    1.23
 -12 -12   1    8.57    0.76
 -12 -12   1   10.88    1.26
 -12 -12   1    9.52    1.05
  11  12  -1   -0.29    0.72
 -11 -12   1    0.87    0.43
 -11 -12   1    1.18    0.80
 -11 -12   1    0.77    0.30
 -11 -12   1    0.84    0.29
 -11 -12   1    0.47    0.28
 -11 -12   1    1.55    0.61
 -11 -12   1    1.19    0.40
  10  12  -1    1.68    0.71
 -10 -12   1    1.77    0.44
 -10 -12   1    2.41    0.76
 -10 -12   1    2.10    0.43
 -10 -12   1    1.64    0.29
 -10 -12   1    1.77    0.33
 -10 -12   1    2.31    0.34
 -10 -12   1    3.19    0.59
   9  12  -1    0.73    0.61
   9  12  -1    0.36    0.38
  -9 -12   1    0.15    0.20
  -9 -12   1    0.05    0.38
  -9 -12   1    0.71    0.39
  -9 -12   1    0.78    0.32
  -9 -12   1    0.11    0.31
  -9 -12   1    0.58    0.47
   8  12  -1    1.61    0.33
   8  12  -1    1.35    0.42
   8  12  -1    1.20    0.57
  -8 -12   1    1.81    0.40
  -8 -12   1    1.55    0.36
  -8 -12   1    0.94    0.38
  -8 -12   1    1.21    0.20
  -8 -12   1    0.99    0.49
  -8 -12   1    1.05    0.34
   7  12  -1   -0.11    0.32
   7  12  -1    0.20    0.50
   7  12  -1    0.01    0.36
  -7 -12   1    0.04    0.41
  -7 -12   1    0.05    0.30
  -7 -12   1   -0.06    0.64
  -7 -12   1    0.59    0.38
  -7 -12   1    0.37    0.16
  -7 -12   1    1.04    0.48
  -7 -12   1   -0.14    0.39
   6  12  -1    1.36    0.23
   6  12  -1    1.32    0.29
   6  12  -1    1.49    0.53
  -6 -12   1    1.30    0.39
  -6 -12   1    2.48    0.72
  -6 -12   1    1.14    0.43
  -6 -12   1    1.01    0.18
  -6 -12   1    1.40    0.39
  -6 -12   1    2.13    0.39
  -6 -12   1    1.88    0.49
   5  12  -1   25.07    1.12
   5  12  -1   24.06    0.85
   5  12  -1   25.19    0.76
  -5 -12   1   25.06    0.99
  -5 -12   1   24.25    1.07
  -5 -12   1   23.69    0.96
  -5 -12   1   23.76    0.64
  -5 -12   1   25.67    0.98
  -5 -12   1   25.98    1.19
  -5 -12   1   28.96    1.64
  -5 -12   1   25.24    0.94
   4  12  -1    7.63    0.55
   4  12  -1    6.88    0.92
   4  12  -1    8.31    0.72
   4  12  -1    7.86    0.72
   4  12  -1    7.82    0.73
  -4 -12   1    8.57    0.89
  -4 -12   1    7.19    0.68
  -4 -12   1    6.80    0.73
  -4 -12   1    7.63    0.72
  -4 -12   1    7.23    0.72
  -4 -12   1    7.78    0.78
  -4 -12   1    6.42    0.41
   3  12  -1   12.33    0.77
   3  12  -1   13.10    0.84
   3  12  -1   12.03    0.68
   3  12  -1    9.90    1.01
   3  12  -1   13.09    0.82
  -3 -12   1   12.57    0.55
  -3 -12   1   13.15    0.95
  -3 -12   1   12.95    0.87
  -3 -12   1   13.47    0.89
  -3 -12   1   11.99    0.84
  -3 -12   1   13.16    0.76
  -3 -12   1   12.01    1.29
  -3 -12   1   13.71    0.87
   2  12  -1   -0.41    0.40
   2  12  -1    0.65    0.46
   2  12  -1    0.14    0.22
   2  12  -1    0.33    0.40
  -2 -12   1    0.60    0.41
  -2 -12   1    0.03    0.44
  -2 -12   1    0.23    0.41
  -2 -12   1    0.20    0.32
  -2 -12   1   -0.04    0.37
  -2 -12   1    0.09    0.25
  -2 -12   1   -0.16    0.59
  -2 -12   1    0.33    0.41
   1  12  -1    3.68    0.47
   1  12  -1    3.83    0.57
   1  12  -1    4.14    0.56
   1  12  -1    4.12    0.47
  -1 -12   1    3.47    0.53
  -1 -12   1    4.58    0.60
  -1 -12   1    4.28    0.74
  -1 -12   1    4.82    0.60
  -1 -12   1    4.26    0.48
  -1 -12   1    4.06    0.55
  -1 -12   1    2.74    0.44
   0  12  -1    1.19    0.47
   0  12  -1    0.18    0.37
   0  12  -1    0.83    0.52
   0  12  -1    1.19    0.51
   0  12  -1    0.43    0.26
   0 -12   1    0.52    0.62
   0 -12   1    0.13    0.44
   0 -12   1   -0.20    0.37
   0 -12   1   -1.07    0.46
   0 -12   1    0.19    0.54
   0 -12   1    0.56    0.41
   0 -12   1   -0.27    0.29
  -1  12  -1   -0.09    0.29
  -1  12  -1    1.69    0.48
  -1  12  -1    0.45    0.44
  -1  12  -1   -0.09    0.54
  -1  12  -1    0.30    0.59
   1 -12   1    0.32    0.58
   1 -12   1    0.17    0.63
   1 -12   1   -0.30    0.52
   1 -12   1   -0.75    0.43
   1 -12   1    0.22    0.40
  -2  12  -1    0.66    0.46
  -2  12  -1    0.52    0.64
  -2  12  -1    0.21    0.57
  -2  12  -1   -0.06    0.40
   2 -12   1   -0.04    0.56
   2 -12   1    0.51    0.62
   2 -12   1   -0.31    0.41
   2 -12   1    0.77    0.50
   2 -12   1   -0.04    0.64
  -3  12  -1    0.50    0.40
  -3  12  -1    1.35    0.64
  -3  12  -1    0.68    0.51
  -3  12  -1   -0.08    0.64
   3 -12   1    0.01    0.60
   3 -12   1    1.12    0.48
   3 -12   1    0.17    0.54
   3 -12   1   -0.40    0.62
  -4  12  -1   -0.26    0.43
  -4  12  -1   -0.42    0.70
  -4  12  -1   -0.51    0.52
  -4  12  -1   -0.36    0.72
   4 -12   1   -0.42    0.57
   4 -12   1   -0.67    0.70
   4 -12   1   -0.36    0.48
  -5  12  -1    2.03    0.84
   5 -12   1    0.90    0.52
   5 -12   1    0.40    0.79
   5 -12   1    1.09    0.65
  13  11  -1   -0.33    0.85
 -13 -11   1    0.44    0.68
 -13 -11   1    0.30    0.48
 -13 -11   1    0.17    0.58
  12  11  -1    0.33    0.76
 -12 -11   1    0.45    0.36
 -12 -11   1    0.60    0.79
 -12 -11   1    0.65    0.49
 -12 -11   1    0.58    0.59
 -12 -11   1    0.18    0.45
 -12 -11   1    0.28    0.37
  11  11  -1    2.16    0.70
 -11 -11   1    1.48    0.33
 -11 -11   1    1.70    0.26
 -11 -11   1    1.32    0.25
 -11 -11   1    1.04    0.35
 -11 -11   1    2.16    0.75
 -11 -11   1    1.23    0.38
 -11 -11   1    0.81    0.47
 -11 -11   1    0.68    0.54
 -11 -11   1    2.15    0.39
  10  11  -1    0.83    0.59
  10  11  -1    0.81    0.25
 -10 -11   1    0.69    0.30
 -10 -11   1    1.30    0.51
 -10 -11   1    0.57    0.33
 -10 -11   1    1.02    0.27
 -10 -11   1    1.09    0.72
 -10 -11   1    0.40    0.34
 -10 -11   1    0.94    0.28
   9  11  -1    7.07    0.78
   9  11  -1    5.06    0.48
   9  11  -1    6.18    0.59
  -9 -11   1    5.99    0.48
  -9 -11   1    6.79    0.51
  -9 -11   1    6.11    0.90
  -9 -11   1    4.98    0.58
  -9 -11   1    5.90    0.51
  -9 -11   1    7.49    0.60
  -9 -11   1    6.37    0.99
   8  11  -1    0.19    0.29
   8  11  -1    1.17    0.53
   8  11  -1   -0.01    0.33
  -8 -11   1    0.36    0.43
  -8 -11   1    0.23    0.33
  -8 -11   1    0.32    0.20
  -8 -11   1    1.10    0.30
  -8 -11   1    0.41    0.28
  -8 -11   1    0.87    0.33
   7  11  -1   -0.02    0.56
  -7 -11   1    0.90    0.29
  -7 -11   1    0.52    0.34
  -7 -11   1    0.82    0.34
  -7 -11   1    0.62    0.32
  -7 -11   1    0.54    0.17
  -7 -11   1    0.11    0.39
   6  11  -1    0.52    0.43
   6  11  -1    0.59    0.22
   6  11  -1    0.31    0.17
   6  11  -1    0.16    0.26
  -6 -11   1    0.53    0.34
  -6 -11   1    0.86    0.41
  -6 -11   1    0.70    0.34
  -6 -11   1    0.11    0.15
  -6 -11   1    0.58    0.33
  -6 -11   1    0.45    0.30
   5  11  -1   40.79    1.31
   5  11  -1   40.38    1.20
   5  11  -1   40.34    1.02
   5  11  -1   41.61    0.97
  -5 -11   1   36.30    1.54
  -5 -11   1   40.91    1.12
  -5 -11   1   41.71    1.42
  -5 -11   1   40.69    0.88
  -5 -11   1   42.11    1.18
  -5 -11   1   41.00    1.18
  -5 -11   1   40.03    1.17
   4  11  -1   10.50    0.71
   4  11  -1    8.77    0.77
   4  11  -1   10.23    0.69
   4  11  -1   10.22    0.53
  -4 -11   1   10.56    0.72
  -4 -11   1    9.59    0.69
  -4 -11   1   10.19    0.86
  -4 -11   1   10.24    0.79
  -4 -11   1    9.99    0.66
  -4 -11   1   10.12    0.70
  -4 -11   1    9.02    0.96
  -4 -11   1    9.52    0.42
   3  11  -1    1.09    0.29
   3  11  -1    1.33    0.37
   3  11  -1    0.97    0.38
   3  11  -1    0.94    0.40
  -3 -11   1    1.01    0.35
  -3 -11   1    1.42    0.37
  -3 -11   1    2.03    0.63
  -3 -11   1    1.24    0.40
  -3 -11   1    1.63    0.42
  -3 -11   1    0.94    0.21
  -3 -11   1    1.33    0.40
   2  11  -1   16.30    0.86
   2  11  -1   16.02    0.73
   2  11  -1   16.26    0.60
   2  11  -1   16.53    0.90
   2  11  -1   16.35    0.83
  -2 -11   1   16.72    0.88
  -2 -11   1   16.38    1.07
  -2 -11   1   16.09    0.88
  -2 -11   1   15.79    1.01
  -2 -11   1   15.50    0.77
  -2 -11   1   16.79    0.87
  -2 -11   1   15.89    0.84
  -2 -11   1   16.48    0.61
   1  11  -1    5.50    0.59
   1  11  -1    4.52    0.55
   1  11  -1    5.08    0.44
   1  11  -1    4.64    0.52
   1  11  -1    4.63    0.52
  -1 -11   1    5.15    0.66
  -1 -11   1    5.52    0.59
  -1 -11   1    6.57    0.81
  -1 -11   1    5.28    0.69
  -1 -11   1    5.08    0.61
  -1 -11   1    5.45    0.49
  -1 -11   1    5.20    0.84
   0  11  -1    4.63    0.58
   0  11  -1    4.41    0.48
   0  11  -1    3.94    0.45
   0  11  -1    4.44    0.52
   0 -11   1    3.94    0.59
   0 -11   1    5.06    0.55
   0 -11   1    4.60    0.57
   0 -11   1    4.93    0.84
  -1  11  -1    9.48    0.92
  -1  11  -1   10.84    1.11
  -1  11  -1    8.89    0.58
  -1  11  -1    7.36    0.85
  -1  11  -1    6.98    0.70
   1 -11   1    7.19    0.75
   1 -11   1    8.04    0.87
   1 -11   1    5.97    0.98
   1 -11   1    7.75    0.80
   1 -11   1    7.46    0.90
  -2  11  -1   -0.23    0.39
  -2  11  -1    0.42    0.30
  -2  11  -1   -0.32    0.53
  -2  11  -1   -0.10    0.47
  -2  11  -1   -0.16    0.44
   2 -11   1    0.03    0.43
   2 -11   1    0.32    0.56
   2 -11   1   -0.24    0.33
   2 -11   1    0.57    0.55
   2 -11   1   -0.16    0.33
   2 -11   1   -0.32    0.58
   2 -11   1    0.06    0.34
  -3  11  -1   14.93    1.11
  -3  11  -1   15.05    0.91
  -3  11  -1   15.03    1.14
  -3  11  -1   12.68    0.84
   3 -11   1   13.08    0.95
   3 -11   1   13.77    1.24
   3 -11   1   12.38    0.91
   3 -11   1   14.01    1.08
   3 -11   1   14.72    0.88
  -4  11  -1    1.54    0.51
  -4  11  -1    0.87    0.40
  -4  11  -1    0.91    0.61
  -4  11  -1    1.94    0.64
   4 -11   1    2.16    0.47
   4 -11   1    2.31    0.56
   4 -11   1   -0.08    0.65
   4 -11   1    1.16    0.41
   4 -11   1    1.37    0.59
  -5  11  -1    2.70    0.73
  -5  11  -1    2.35    0.56
  -5  11  -1    2.09    0.72
  -5  11  -1    0.83    0.46
   5 -11   1    1.17    0.85
   5 -11   1    1.33    0.45
   5 -11   1    1.25    0.58
  -6  11  -1   -0.07    0.50
  -6  11  -1    0.08    0.70
  -6  11  -1    1.26    0.81
   6 -11   1    0.46    0.61
 -13 -10   1    0.30    0.58
 -13 -10   1    1.48    0.77
 -13 -10   1    0.53    0.56
 -13 -10   1   -0.10    0.44
  12  10  -1    4.64    0.84
 -12 -10   1    3.44    0.58
 -12 -10   1    7.10    1.12
 -12 -10   1    3.93    0.62
 -12 -10   1    5.04    0.55
 -12 -10   1    6.04    0.72
 -12 -10   1    4.63    0.51
  11  10  -1    3.26    0.72
 -11 -10   1    1.84    0.53
 -11 -10   1    2.37    0.74
 -11 -10   1    2.17    0.49
 -11 -10   1    2.41    0.33
 -11 -10   1    2.21    0.36
 -11 -10   1    2.09    0.42
  10  10  -1    2.34    0.30
  10  10  -1    3.48    0.67
 -10 -10   1    2.24    0.69
 -10 -10   1    2.53    0.36
 -10 -10   1    2.26    0.50
 -10 -10   1    2.64    0.38
 -10 -10   1    3.44    0.45
 -10 -10   1    2.33    0.72
 -10 -10   1    2.03    0.27
 -10 -10   1    2.21    0.26
   9  10  -1    3.77    0.64
   9  10  -1    3.53    0.47
  -9 -10   1    2.72    0.35
  -9 -10   1    2.89    0.30
  -9 -10   1    3.06    0.31
  -9 -10   1    2.62    0.32
  -9 -10   1    2.84    0.34
  -9 -10   1    2.36    0.48
  -9 -10   1    3.32    0.70
  -9 -10   1    3.40    0.70
   8  10  -1    1.25    0.31
   8  10  -1    1.08    0.31
   8  10  -1    0.66    0.56
  -8 -10   1    0.69    0.22
  -8 -10   1    1.23    0.30
  -8 -10   1    0.90    0.26
  -8 -10   1    0.64    0.29
  -8 -10   1    0.53    0.68
  -8 -10   1    0.46    0.39
  -8 -10   1    0.69    0.28
   7  10  -1    2.79    0.51
   7  10  -1    3.32    0.37
   7  10  -1    3.22    0.34
  -7 -10   1    3.10    0.35
  -7 -10   1    3.02    0.35
  -7 -10   1    3.17    0.34
  -7 -10   1    2.75    0.34
  -7 -10   1    2.86    0.49
   6  10  -1    0.36    0.27
   6  10  -1   -0.01    0.35
   6  10  -1   -0.09    0.38
  -6 -10   1    0.16    0.27
  -6 -10   1    0.07    0.28
  -6 -10   1    0.11    0.16
  -6 -10   1   -0.23    0.25
  -6 -10   1   -0.13    0.27
  -6 -10   1   -0.19    0.35
   5  10  -1   20.45    0.87
   5  10  -1   19.85    0.63
   5  10  -1   20.26    0.59
   5  10  -1   19.55    0.84
   5  10  -1   19.73    0.91
  -5 -10   1   19.06    1.20
  -5 -10   1   20.03    1.24
  -5 -10   1   20.52    0.77
  -5 -10   1   19.48    0.54
  -5 -10   1   20.24    0.77
  -5 -10   1   20.55    0.73
   4  10  -1   12.22    0.59
   4  10  -1   11.04    0.64
   4  10  -1   10.46    0.67
   4  10  -1   10.56    0.67
   4  10  -1   11.75    0.51
   4  10  -1   10.71    0.74
  -4 -10   1   11.95    0.63
  -4 -10   1   10.70    0.80
  -4 -10   1   10.71    0.65
  -4 -10   1   10.61    0.41
  -4 -10   1   11.80    0.66
  -4 -10   1   12.02    0.68
  -4 -10   1   10.89    0.79
   3  10  -1  112.17    2.38
   3  10  -1  114.57    2.39
   3  10  -1  112.89    2.24
   3  10  -1  110.12    2.30
  -3 -10   1  111.79    2.13
  -3 -10   1  114.50    2.31
  -3 -10   1  115.06    2.46
  -3 -10   1  113.77    2.53
  -3 -10   1  114.09    2.36
  -3 -10   1  112.85    2.39
  -3 -10   1  112.90    2.38
   2  10  -1    5.96    0.53
   2  10  -1    5.07    0.64
   2  10  -1    5.76    0.39
   2  10  -1    4.93    0.59
   2  10  -1    4.70    0.48
   2  10  -1    5.22    0.50
  -2 -10   1    4.84    0.55
  -2 -10   1    5.32    0.62
  -2 -10   1    5.54    0.63
  -2 -10   1    4.96    0.64
  -2 -10   1    5.77    0.66
  -2 -10   1    4.57    0.64
  -2 -10   1    5.29    0.40
   1  10  -1    3.59    0.40
   1  10  -1    3.79    0.48
   1  10  -1    4.37    0.40
   1  10  -1    3.65    0.47
   1  10  -1    3.35    0.45
  -1 -10   1    3.78    0.46
  -1 -10   1    4.09    0.43
  -1 -10   1    4.23    0.50
  -1 -10   1    3.90    0.42
  -1 -10   1    3.54    0.43
  -1 -10   1    4.26    0.65
  -1 -10   1    3.48    0.48
   0  10  -1   -0.08    0.19
   0  10  -1   -0.50    0.33
   0  10  -1    0.17    0.31
   0  10  -1   -0.39    0.37
   0  10  -1   -0.16    0.36
   0 -10   1    0.06    0.29
   0 -10   1    0.47    0.36
   0 -10   1    0.33    0.46
   0 -10   1    0.29    0.32
   0 -10   1   -0.63    0.38
   0 -10   1    0.07    0.24
   0 -10   1   -0.38    0.36
   0 -10   1    0.32    0.31
  -1  10  -1    0.24    0.44
  -1  10  -1    0.48    0.40
  -1  10  -1   -0.10    0.37
  -1  10  -1    1.15    0.25
  -1  10  -1    0.15    0.32
   1 -10   1    0.90    0.41
   1 -10   1    0.57    0.31
   1 -10   1    0.77    0.56
   1 -10   1    0.92    0.42
  -2  10  -1    3.52    0.59
  -2  10  -1    3.38    0.36
  -2  10  -1    4.84    0.64
  -2  10  -1    3.64    0.51
   2 -10   1    4.14    0.53
   2 -10   1    4.00    0.53
   2 -10   1    4.74    0.59
   2 -10   1    4.72    0.61
   2 -10   1    3.27    0.40
  -3  10  -1    9.05    0.91
  -3  10  -1    9.14    0.75
  -3  10  -1   10.46    0.99
  -3  10  -1    9.55    0.67
   3 -10   1    9.34    0.73
   3 -10   1    9.10    0.73
   3 -10   1    9.28    0.69
   3 -10   1    9.16    0.93
   3 -10   1   10.04    0.86
   3 -10   1    9.16    0.81
  -4  10  -1    0.62    0.36
  -4  10  -1    0.20    0.54
  -4  10  -1    0.28    0.57
  -4  10  -1    0.62    0.41
  -4  10  -1    1.12    0.51
   4 -10   1    1.33    0.52
   4 -10   1    0.63    0.37
   4 -10   1    0.74    0.45
   4 -10   1    1.09    0.41
   4 -10   1    0.67    0.32
   4 -10   1    1.18    0.50
   4 -10   1    0.08    0.33
  -5  10  -1    1.06    0.66
  -5  10  -1    0.73    0.45
  -5  10  -1    0.78    0.40
  -5  10  -1    0.37    0.44
  -5  10  -1    0.00    0.58
   5 -10   1    1.13    0.57
   5 -10   1    1.19    0.56
   5 -10   1    0.58    0.32
   5 -10   1    0.40    0.48
  -6  10  -1   -0.08    0.45
  -6  10  -1    0.14    0.50
  -6  10  -1   -0.15    0.43
  -6  10  -1   -0.11    0.66
  -6  10  -1    0.04    0.58
   6 -10   1   -0.59    0.34
   6 -10   1    0.88    0.62
   6 -10   1    0.03    0.34
   6 -10   1    0.15    0.52
  -7  10  -1    0.94    0.69
  -7  10  -1   -0.31    0.52
  -7  10  -1    0.68    0.57
  -7  10  -1    0.73    0.51
   7 -10   1    0.25    0.58
   7 -10   1   -0.61    0.79
   7 -10   1   -0.79    1.01
 -14  -9   1    0.12    0.60
 -13  -9   1    0.97    0.78
 -13  -9   1    0.21    0.50
 -13  -9   1    1.76    0.67
 -13  -9   1    0.79    0.30
 -13  -9   1    0.88    0.47
 -12  -9   1    0.54    0.78
 -12  -9   1    0.45    0.38
 -12  -9   1   -0.20    0.42
 -12  -9   1   -0.16    0.84
 -12  -9   1   -0.09    0.47
 -12  -9   1   -0.48    0.29
 -12  -9   1   -0.32    0.27
  11   9  -1    0.69    0.61
 -11  -9   1    0.61    0.26
 -11  -9   1    0.51    0.70
 -11  -9   1    0.38    0.28
 -11  -9   1    0.00    0.42
 -11  -9   1    0.07    0.38
 -11  -9   1    0.48    0.68
 -11  -9   1    1.02    0.59
  10   9  -1   -0.13    0.53
 -10  -9   1   -0.06    0.34
 -10  -9   1    0.24    0.26
 -10  -9   1   -0.83    0.54
 -10  -9   1   -0.11    0.18
 -10  -9   1    0.05    0.39
 -10  -9   1   -0.11    0.17
 -10  -9   1   -0.45    0.55
 -10  -9   1    0.35    0.24
 -10  -9   1   -0.94    0.60
   9   9  -1   17.90    0.55
   9   9  -1   18.42    0.59
   9   9  -1   19.28    1.28
  -9  -9   1   19.43    0.63
  -9  -9   1   19.04    0.76
  -9  -9   1   18.65    0.59
  -9  -9   1   18.29    0.58
  -9  -9   1   20.20    1.02
  -9  -9   1   19.35    1.05
  -9  -9   1   19.44    1.18
  -9  -9   1   18.44    0.63
   8   9  -1   21.19    0.68
   8   9  -1   22.47    1.06
   8   9  -1   20.49    0.64
  -8  -9   1   20.03    0.65
  -8  -9   1   20.08    0.67
  -8  -9   1   21.70    0.72
  -8  -9   1   20.79    1.16
  -8  -9   1   20.52    1.21
  -8  -9   1   21.05    0.68
   7   9  -1   11.23    0.51
   7   9  -1    9.98    0.71
   7   9  -1   11.55    0.56
   7   9  -1   10.66    0.77
  -7  -9   1   10.05    0.51
  -7  -9   1    9.49    0.90
  -7  -9   1   10.61    0.49
  -7  -9   1    9.27    0.78
  -7  -9   1   10.78    0.53
  -7  -9   1   10.40    0.51
   6   9  -1    9.81    0.72
   6   9  -1    9.94    0.54
   6   9  -1    9.12    0.67
   6   9  -1    9.74    0.52
  -6  -9   1    9.74    0.41
  -6  -9   1    9.92    0.75
  -6  -9   1    9.88    0.51
  -6  -9   1    9.90    0.52
  -6  -9   1   10.30    0.52
  -6  -9   1    9.54    0.89
   5   9  -1   22.87    0.59
   5   9  -1   23.93    0.62
   5   9  -1   24.47    0.77
   5   9  -1   21.92    0.89
   5   9  -1   22.51    0.84
  -5  -9   1   23.14    0.75
  -5  -9   1   23.69    0.78
  -5  -9   1   23.53    0.60
  -5  -9   1   23.86    0.72
  -5  -9   1   24.14    0.98
  -5  -9   1   23.92    0.75
   4   9  -1   34.91    1.03
   4   9  -1   35.61    0.98
   4   9  -1   34.36    0.83
   4   9  -1   33.95    0.99
   4   9  -1   34.66    1.08
   4   9  -1   35.27    0.88
  -4  -9   1   34.19    0.96
  -4  -9   1   34.47    0.97
  -4  -9   1   34.36    0.77
  -4  -9   1   34.14    0.97
  -4  -9   1   34.62    1.13
   3   9  -1   11.90    0.50
   3   9  -1   11.91    0.59
   3   9  -1   11.97    0.63
   3   9  -1   11.12    0.56
   3   9  -1   11.49    0.62
  -3  -9   1   10.73    0.55
  -3  -9   1   10.85    0.59
  -3  -9   1   11.97    0.70
  -3  -9   1   11.65    0.60
  -3  -9   1   11.20    0.70
  -3  -9   1   11.63    0.41
  -3  -9   1   11.37    0.62
   2   9  -1    0.30    0.22
   2   9  -1    0.64    0.26
   2   9  -1    0.39    0.32
   2   9  -1    0.42    0.34
   2   9  -1    0.84    0.29
   2   9  -1    0.61    0.17
  -2  -9   1    0.29    0.26
  -2  -9   1    0.24    0.25
  -2  -9   1    0.63    0.17
  -2  -9   1    0.50    0.26
  -2  -9   1    0.56    0.29
  -2  -9   1    0.31    0.25
  -2  -9   1    0.56    0.29
   1   9  -1    0.22    0.27
   1   9  -1    0.57    0.18
   1   9  -1    0.20    0.32
   1   9  -1    0.57    0.26
   1   9  -1    0.71    0.25
   1   9  -1    0.16    0.30
  -1  -9   1    1.06    0.34
  -1  -9   1    0.35    0.30
  -1  -9   1    0.65    0.27
  -1  -9   1    0.54    0.28
  -1  -9   1    0.32    0.27
  -1  -9   1    0.52    0.27
  -1  -9   1    0.39    0.19
   0   9  -1   10.02    0.68
   0   9  -1    9.42    0.70
   0   9  -1   10.17    0.67
   0   9  -1   10.32    0.48
   0   9  -1   10.11    0.59
   0  -9   1   10.45    0.60
   0  -9   1   10.76    0.71
   0  -9   1   11.14    0.69
   0  -9   1   10.17    0.65
   0  -9   1   10.14    0.53
   0  -9   1   10.43    0.64
   0  -9   1   10.25    0.67
  -1   9  -1    5.39    0.54
  -1   9  -1    5.31    0.68
  -1   9  -1    5.37    0.63
  -1   9  -1    6.20    0.45
  -1   9  -1    5.81    0.65
   1  -9   1    5.44    0.52
   1  -9   1    6.41    0.58
   1  -9   1    5.36    0.50
   1  -9   1    5.13    0.67
   1  -9   1    5.19    0.61
   1  -9   1    5.38    0.60
  -2   9  -1   34.23    1.14
  -2   9  -1   35.17    0.97
  -2   9  -1   35.16    1.22
  -2   9  -1   33.28    1.16
   2  -9   1   33.32    0.93
   2  -9   1   33.70    1.07
   2  -9   1   33.90    1.19
   2  -9   1   34.66    1.14
  -3   9  -1    7.59    0.87
  -3   9  -1    6.90    0.75
  -3   9  -1    7.89    0.67
  -3   9  -1    7.78    0.59
   3  -9   1    7.11    0.81
   3  -9   1    7.36    0.73
   3  -9   1    8.52    0.60
   3  -9   1    8.51    0.75
   3  -9   1    6.79    0.67
   3  -9   1    7.58    0.62
  -4   9  -1    3.95    0.45
  -4   9  -1    5.72    0.65
  -4   9  -1    4.52    0.51
  -4   9  -1    3.65    0.47
   4  -9   1    5.06    0.54
   4  -9   1    4.16    0.52
   4  -9   1    4.61    0.57
   4  -9   1    3.78    0.55
   4  -9   1    4.66    0.64
  -5   9  -1    2.67    0.48
  -5   9  -1    1.79    0.53
  -5   9  -1    2.27    0.41
  -5   9  -1    2.97    0.51
  -5   9  -1    3.01    0.71
  -5   9  -1    1.88    0.44
   5  -9   1    1.75    0.32
   5  -9   1    2.71    0.48
   5  -9   1    2.31    0.49
   5  -9   1    3.25    0.45
   5  -9   1    2.10    0.41
   5  -9   1    2.18    0.50
  -6   9  -1    5.95    0.84
  -6   9  -1    4.96    0.59
  -6   9  -1    4.75    0.54
  -6   9  -1    3.73    0.52
  -6   9  -1    5.95    0.69
   6  -9   1    4.83    0.60
   6  -9   1    8.18    0.91
   6  -9   1    4.86    0.61
   6  -9   1    4.95    0.57
   6  -9   1    6.01    0.92
   6  -9   1    4.64    0.56
  -7   9  -1    1.54    0.50
  -7   9  -1    1.38    0.55
  -7   9  -1    2.59    0.78
  -7   9  -1    0.75    0.49
  -7   9  -1    1.13    0.62
   7  -9   1    0.81    0.95
   7  -9   1    1.79    0.52
   7  -9   1    1.61    0.67
   7  -9   1    1.48    0.29
   7  -9   1    3.38    0.62
   7  -9   1    1.51    0.44
   7  -9   1    1.91    0.48
  -8   9  -1    1.55    0.64
  -8   9  -1    1.47    0.53
  -8   9  -1    0.72    0.57
  -8   9  -1    0.95    0.54
   8  -9   1    0.73    1.01
   8  -9   1    0.56    0.55
 -14  -8   1    2.67    0.63
 -14  -8   1    1.91    0.62
 -14  -8   1    2.56    0.59
 -13  -8   1    0.46    0.45
 -13  -8   1    0.36    0.77
 -13  -8   1    0.16    0.72
 -13  -8   1    0.96    0.49
 -13  -8   1    1.35    0.75
 -13  -8   1    0.83    0.52
 -13  -8   1    1.07    0.29
 -12  -8   1    0.07    0.44
 -12  -8   1   -0.02    0.28
 -12  -8   1    0.22    0.42
 -12  -8   1   -0.16    0.24
 -12  -8   1    0.41    0.40
 -12  -8   1    0.11    0.68
 -12  -8   1    1.07    0.67
  11   8  -1    1.29    0.58
 -11  -8   1    1.20    0.64
 -11  -8   1    1.46    0.65
 -11  -8   1    1.24    0.24
 -11  -8   1    1.18    0.44
 -11  -8   1    2.27    0.64
 -11  -8   1    1.03    0.27
 -11  -8   1    0.96    0.39
 -11  -8   1    1.09    0.66
  10   8  -1   -0.20    0.50
 -10  -8   1   -0.13    0.34
 -10  -8   1   -0.29    0.53
 -10  -8   1    0.44    0.22
 -10  -8   1    0.42    0.39
 -10  -8   1    1.05    0.58
 -10  -8   1    0.56    0.60
 -10  -8   1   -0.13    0.51
 -10  -8   1    0.13    0.23
   9   8  -1    4.22    0.62
   9   8  -1    4.90    0.33
   9   8  -1    4.01    0.28
  -9  -8   1    4.52    0.58
  -9  -8   1    4.18    0.32
  -9  -8   1    3.63    0.39
  -9  -8   1    4.64    0.38
  -9  -8   1    5.31    0.78
  -9  -8   1    3.87    0.48
  -9  -8   1    4.75    0.61
  -9  -8   1    4.01    0.32
   8   8  -1    1.96    0.47
   8   8  -1    1.66    0.22
  -8  -8   1    1.57    0.50
  -8  -8   1    1.95    0.25
  -8  -8   1    1.58    0.50
  -8  -8   1    1.73    0.36
  -8  -8   1    1.78    0.23
  -8  -8   1    1.87    0.43
  -8  -8   1    2.11    0.26
  -8  -8   1    1.40    0.22
  -8  -8   1    1.29    0.57
   7   8  -1    9.39    0.44
   7   8  -1    9.32    0.46
   7   8  -1    8.29    0.71
   7   8  -1    8.77    0.65
  -7  -8   1   10.14    0.45
  -7  -8   1    9.35    0.72
  -7  -8   1    9.29    0.57
  -7  -8   1    9.68    0.83
  -7  -8   1    9.11    0.49
  -7  -8   1    8.75    0.44
  -7  -8   1    8.74    0.43
  -7  -8   1    9.04    0.44
   6   8  -1    0.84    0.31
   6   8  -1    0.99    0.23
   6   8  -1    1.04    0.36
  -6  -8   1    0.98    0.23
  -6  -8   1    1.40    0.24
  -6  -8   1    1.13    0.20
  -6  -8   1    0.65    0.30
  -6  -8   1    1.16    0.23
  -6  -8   1    1.04    0.22
   5   8  -1    8.57    0.56
   5   8  -1    8.35    0.33
   5   8  -1    8.89    0.32
   5   8  -1    8.73    0.46
   5   8  -1    9.49    0.60
  -5  -8   1    8.42    0.45
  -5  -8   1    9.32    0.36
  -5  -8   1    8.33    0.45
  -5  -8   1    8.67    0.44
  -5  -8   1    8.88    0.48
  -5  -8   1    9.23    0.63
   4   8  -1   18.31    0.69
   4   8  -1   18.12    0.66
   4   8  -1   18.72    0.53
   4   8  -1   18.92    0.56
   4   8  -1   18.63    0.64
   4   8  -1   18.68    0.75
  -4  -8   1   18.77    0.49
  -4  -8   1   18.70    0.60
  -4  -8   1   18.90    0.77
  -4  -8   1   18.60    0.65
  -4  -8   1   18.99    0.63
  -4  -8   1   18.21    0.63
   3   8  -1    2.46    0.31
   3   8  -1    3.04    0.41
   3   8  -1    2.05    0.34
   3   8  -1    2.48    0.27
   3   8  -1    2.10    0.23
   3   8  -1    2.87    0.36
  -3  -8   1    2.62    0.32
  -3  -8   1    2.55    0.24
  -3  -8   1    2.52    0.30
  -3  -8   1    3.03    0.38
  -3  -8   1    3.30    0.37
  -3  -8   1    2.39    0.30
   2   8  -1    0.51    0.15
   2   8  -1    0.67    0.20
   2   8  -1    0.68    0.25
   2   8  -1    1.13    0.26
   2   8  -1    0.33    0.35
  -2  -8   1    0.71    0.23
  -2  -8   1    1.22    0.26
  -2  -8   1    0.96    0.27
  -2  -8   1    0.61    0.25
  -2  -8   1    0.50    0.23
  -2  -8   1    0.59    0.15
  -2  -8   1    0.96    0.26
   1   8  -1    1.85    0.25
   1   8  -1    1.84    0.26
   1   8  -1    2.46    0.35
   1   8  -1    1.80    0.31
   1   8  -1    1.75    0.28
   1   8  -1    1.68    0.19
  -1  -8   1    1.87    0.28
  -1  -8   1    1.81    0.26
  -1  -8   1    2.13    0.29
  -1  -8   1    1.86    0.29
  -1  -8   1    1.18    0.25
  -1  -8   1    1.61    0.29
  -1  -8   1    1.68    0.29
   0   8  -1   -0.19    0.20
   0   8  -1    0.13    0.16
   0   8  -1   -0.40    0.20
   0   8  -1   -0.50    0.23
   0   8  -1    0.22    0.29
   0   8  -1   -0.18    0.27
   0  -8   1   -0.19    0.25
   0  -8   1   -0.42    0.22
   0  -8   1    0.21    0.21
   0  -8   1   -0.24    0.24
   0  -8   1   -0.18    0.17
   0  -8   1   -0.18    0.23
  -1   8  -1    8.93    0.60
  -1   8  -1    9.26    0.53
  -1   8  -1    9.40    0.46
  -1   8  -1    8.55    0.64
  -1   8  -1    9.51    0.61
   1  -8   1    9.60    0.64
   1  -8   1    9.29    0.57
   1  -8   1    9.29    0.53
   1  -8   1    8.95    0.59
   1  -8   1    9.40    0.60
   1  -8   1    9.02    0.51
   1  -8   1    8.39    0.42
  -2   8  -1    3.87    0.45
  -2   8  -1    3.49    0.40
  -2   8  -1    2.81    0.42
  -2   8  -1    2.93    0.36
  -2   8  -1    3.64    0.43
   2  -8   1    4.33    0.55
   2  -8   1    2.63    0.40
   2  -8   1    2.74    0.33
   2  -8   1    3.11    0.35
   2  -8   1    3.70    0.49
   2  -8   1    3.04    0.40
   2  -8   1    2.99    0.39
  -3   8  -1   13.65    0.79
  -3   8  -1   13.11    1.05
  -3   8  -1   13.54    0.82
  -3   8  -1   13.82    0.64
  -3   8  -1   12.67    0.69
  -3   8  -1   13.06    0.81
   3  -8   1   12.76    0.82
   3  -8   1   11.77    0.62
   3  -8   1   12.63    0.66
   3  -8   1   13.11    0.73
   3  -8   1   13.18    0.74
   3  -8   1   13.39    0.64
   3  -8   1   13.56    0.74
  -4   8  -1    7.24    0.82
  -4   8  -1    7.58    0.64
  -4   8  -1    6.33    0.74
  -4   8  -1    8.54    0.76
  -4   8  -1    8.48    0.61
   4  -8   1    7.47    0.51
   4  -8   1    8.50    0.72
   4  -8   1    7.16    0.77
   4  -8   1    7.01    0.62
   4  -8   1    7.59    0.60
  -5   8  -1    7.66    0.87
  -5   8  -1    7.71    0.76
  -5   8  -1    7.76    0.81
  -5   8  -1    8.06    0.86
  -5   8  -1    9.41    0.82
  -5   8  -1    7.21    0.69
   5  -8   1    7.35    0.79
   5  -8   1    6.98    0.63
   5  -8   1    7.39    0.73
   5  -8   1    8.12    0.71
   5  -8   1    8.15    0.72
  -6   8  -1    9.15    0.87
  -6   8  -1    6.47    0.72
  -6   8  -1    7.65    0.85
  -6   8  -1    7.05    0.79
  -6   8  -1    8.03    0.94
  -6   8  -1    8.14    0.77
   6  -8   1    8.02    0.78
   6  -8   1    7.40    0.74
   6  -8   1    6.58    0.55
   6  -8   1    5.32    0.78
   6  -8   1    8.26    0.83
   6  -8   1    7.96    0.85
  -7   8  -1    4.48    0.63
  -7   8  -1    5.15    0.58
  -7   8  -1    3.37    0.51
  -7   8  -1    4.15    0.64
  -7   8  -1    3.56    0.50
   7  -8   1    5.15    0.50
   7  -8   1    6.61    0.77
   7  -8   1    5.02    0.69
   7  -8   1    4.16    0.55
   7  -8   1    5.73    1.03
   7  -8   1    3.70    0.53
   7  -8   1    4.31    0.57
  -8   8  -1    1.92    0.52
  -8   8  -1    2.88    0.66
  -8   8  -1    3.28    0.55
  -8   8  -1    2.82    0.57
  -8   8  -1    4.68    0.73
   8  -8   1    3.50    0.58
   8  -8   1    3.11    0.43
   8  -8   1    3.40    0.54
   8  -8   1    2.35    0.69
   8  -8   1    4.90    0.80
   8  -8   1    3.11    1.02
  -9   8  -1   -0.22    0.54
  -9   8  -1    1.41    0.55
  -9   8  -1    1.44    0.58
  -9   8  -1    0.17    0.48
   9  -8   1    1.67    0.81
   9  -8   1    1.41    0.58
   9  -8   1    1.18    1.01
   9  -8   1    0.57    0.55
 -14  -7   1    0.32    0.54
 -14  -7   1   -0.42    0.51
 -14  -7   1    1.71    1.06
 -14  -7   1    1.81    0.78
 -14  -7   1    0.58    0.51
 -13  -7   1    4.59    0.83
 -13  -7   1    4.49    0.59
 -13  -7   1    4.05    0.56
 -13  -7   1    6.59    0.91
 -13  -7   1    3.98    0.45
 -13  -7   1    6.77    0.92
 -13  -7   1    4.77    0.55
 -13  -7   1    3.90    0.58
 -12  -7   1   -0.07    0.41
 -12  -7   1    0.13    0.67
 -12  -7   1   -0.08    0.66
 -12  -7   1   -0.14    0.37
 -12  -7   1   -0.44    0.28
 -12  -7   1    0.65    0.64
 -12  -7   1   -0.25    0.41
 -12  -7   1   -0.04    0.23
 -12  -7   1    1.07    0.78
 -11  -7   1    0.73    0.22
 -11  -7   1    0.74    0.58
 -11  -7   1    1.68    0.64
 -11  -7   1   -0.02    0.60
 -11  -7   1    0.56    0.38
 -11  -7   1    0.28    0.61
 -11  -7   1    0.67    0.24
  10   7  -1    0.52    0.49
  10   7  -1   -0.33    0.40
 -10  -7   1    0.26    0.35
 -10  -7   1    0.70    0.57
 -10  -7   1    0.09    0.21
 -10  -7   1    0.54    0.54
 -10  -7   1    0.36    0.63
 -10  -7   1    0.64    0.57
 -10  -7   1    0.99    0.53
   9   7  -1   -0.10    0.43
   9   7  -1   -0.05    0.34
  -9  -7   1   -0.14    0.14
  -9  -7   1   -0.01    0.19
  -9  -7   1   -0.15    0.13
  -9  -7   1    0.38    0.47
  -9  -7   1   -0.60    0.48
  -9  -7   1   -0.02    0.53
  -9  -7   1    0.06    0.28
  -9  -7   1   -0.30    0.18
  -9  -7   1    0.25    0.32
   8   7  -1   36.40    0.77
   8   7  -1   38.92    1.24
   8   7  -1   37.72    0.80
  -8  -7   1   36.25    1.25
  -8  -7   1   36.06    1.12
  -8  -7   1   36.98    1.17
  -8  -7   1   35.29    0.80
  -8  -7   1   37.32    1.33
  -8  -7   1   37.66    0.84
  -8  -7   1   35.62    1.17
  -8  -7   1   35.45    0.80
   7   7  -1    0.29    0.17
   7   7  -1   -0.47    0.32
   7   7  -1    0.41    0.30
   7   7  -1    0.15    0.17
  -7  -7   1    0.35    0.27
  -7  -7   1    0.22    0.17
  -7  -7   1    0.10    0.16
  -7  -7   1   -0.41    0.34
  -7  -7   1    0.16    0.15
  -7  -7   1    0.46    0.37
  -7  -7   1    0.06    0.15
  -7  -7   1   -0.18    0.30
   6   7  -1   11.21    0.45
   6   7  -1    9.54    0.47
   6   7  -1   10.58    0.60
   6   7  -1   10.54    0.64
  -6  -7   1   10.72    0.46
  -6  -7   1   10.52    0.43
  -6  -7   1   10.65    0.62
  -6  -7   1   10.48    0.42
  -6  -7   1   10.35    0.51
  -6  -7   1   10.74    0.41
  -6  -7   1   10.72    0.41
   5   7  -1    0.04    0.18
   5   7  -1    0.07    0.25
   5   7  -1   -0.04    0.18
   5   7  -1    0.29    0.25
  -5  -7   1    0.14    0.24
  -5  -7   1   -0.10    0.17
  -5  -7   1    0.08    0.17
  -5  -7   1   -0.02    0.17
  -5  -7   1   -0.03    0.18
  -5  -7   1    0.10    0.14
   4   7  -1    1.46    0.30
   4   7  -1    1.49    0.22
   4   7  -1    1.63    0.17
   4   7  -1    1.24    0.27
   4   7  -1    1.36    0.18
  -4  -7   1    0.83    0.22
  -4  -7   1    1.74    0.23
  -4  -7   1    1.60    0.24
  -4  -7   1    1.54    0.21
  -4  -7   1    1.42    0.23
  -4  -7   1    1.82    0.22
   3   7  -1    4.18    0.40
   3   7  -1    4.47    0.30
   3   7  -1    4.11    0.34
   3   7  -1    3.88    0.42
   3   7  -1    4.14    0.54
   3   7  -1    3.97    0.38
  -3  -7   1    4.02    0.33
  -3  -7   1    3.86    0.43
  -3  -7   1    4.43    0.39
  -3  -7   1    4.51    0.36
  -3  -7   1    4.22    0.36
  -3  -7   1    4.17    0.24
   2   7  -1   45.06    1.01
   2   7  -1   46.97    1.10
   2   7  -1   46.15    1.10
   2   7  -1   45.65    0.96
   2   7  -1   46.33    1.04
   2   7  -1   45.45    1.04
  -2  -7   1   45.22    1.08
  -2  -7   1   45.66    1.15
  -2  -7   1   44.77    1.06
  -2  -7   1   45.14    0.94
  -2  -7   1   45.99    1.03
  -2  -7   1   44.96    1.16
  -2  -7   1   46.17    1.09
   1   7  -1   26.39    0.71
   1   7  -1   25.74    0.64
   1   7  -1   25.42    0.79
   1   7  -1   26.83    0.76
   1   7  -1   26.47    0.69
   1   7  -1   26.61    0.80
  -1  -7   1   26.50    0.80
  -1  -7   1   26.91    0.77
  -1  -7   1   26.14    0.82
  -1  -7   1   26.13    0.72
  -1  -7   1   25.96    0.81
  -1  -7   1   26.54    0.78
  -1  -7   1   26.43    0.66
   0   7  -1   22.56    0.61
   0   7  -1   24.15    0.78
   0   7  -1   22.55    0.73
   0   7  -1   22.04    0.66
   0   7  -1   22.13    0.74
   0   7  -1   21.95    0.59
   0  -7   1   21.93    0.73
   0  -7   1   22.61    0.73
   0  -7   1   22.19    0.76
   0  -7   1   22.09    0.76
   0  -7   1   22.29    0.64
   0  -7   1   23.35    0.69
  -1   7  -1   20.33    0.74
  -1   7  -1   20.48    0.65
  -1   7  -1   19.92    0.60
  -1   7  -1   20.40    0.73
   1  -7   1   15.89    0.95
   1  -7   1   19.62    0.71
   1  -7   1   20.17    0.64
   1  -7   1   19.35    0.56
   1  -7   1   17.92    0.74
   1  -7   1   19.47    0.72
   1  -7   1   19.35    0.73
  -2   7  -1    4.91    0.43
  -2   7  -1    4.57    0.38
  -2   7  -1    4.65    0.51
  -2   7  -1    4.72    0.51
  -2   7  -1    3.97    0.53
  -2   7  -1    4.54    0.54
   2  -7   1    4.20    0.39
   2  -7   1    4.52    0.48
   2  -7   1    4.54    0.50
   2  -7   1    4.46    0.54
   2  -7   1    4.84    0.45
   2  -7   1    4.68    0.43
   2  -7   1    4.76    0.49
  -3   7  -1    9.24    0.62
  -3   7  -1    8.32    0.63
  -3   7  -1    8.42    0.65
  -3   7  -1    9.13    0.53
  -3   7  -1    8.14    0.65
  -3   7  -1    8.34    0.51
  -3   7  -1    8.07    0.62
   3  -7   1    8.23    0.58
   3  -7   1    8.00    0.53
   3  -7   1    9.25    0.61
   3  -7   1    8.32    0.59
   3  -7   1    8.68    0.53
  -4   7  -1    4.63    0.64
  -4   7  -1    5.64    0.70
  -4   7  -1    5.19    0.61
  -4   7  -1    4.93    0.52
  -4   7  -1    4.41    0.61
  -4   7  -1    4.76    0.51
  -4   7  -1    5.38    0.67
   4  -7   1    5.05    0.55
   4  -7   1    5.74    0.65
   4  -7   1    4.82    0.40
   4  -7   1    4.23    0.57
   4  -7   1    5.51    0.60
   4  -7   1    5.14    0.58
   4  -7   1    5.08    0.51
  -5   7  -1    6.02    0.61
  -5   7  -1    6.34    0.72
  -5   7  -1    6.90    0.68
  -5   7  -1    6.63    0.85
  -5   7  -1    6.75    0.71
  -5   7  -1    6.88    0.66
  -5   7  -1    6.26    0.72
   5  -7   1    6.31    0.65
   5  -7   1    6.70    0.66
   5  -7   1    6.23    0.63
   5  -7   1    6.63    0.68
   5  -7   1    5.94    0.57
   5  -7   1    5.72    0.72
  -6   7  -1   10.84    0.85
  -6   7  -1   11.04    0.70
  -6   7  -1   10.07    0.83
  -6   7  -1   10.66    0.75
  -6   7  -1    9.02    0.80
  -6   7  -1   10.16    0.80
  -6   7  -1    9.18    1.01
   6  -7   1    9.84    0.75
   6  -7   1    8.98    0.79
   6  -7   1    9.91    0.69
   6  -7   1   10.23    0.53
   6  -7   1   11.08    0.83
  -7   7  -1    0.18    0.42
  -7   7  -1   -0.04    0.45
  -7   7  -1   -0.51    0.35
  -7   7  -1    0.55    0.37
  -7   7  -1   -0.18    0.36
  -7   7  -1   -0.33    0.45
  -7   7  -1    1.44    0.70
   7  -7   1    0.07    0.37
   7  -7   1    0.32    0.70
   7  -7   1    0.17    0.43
   7  -7   1    0.48    0.37
   7  -7   1    0.12    0.51
   7  -7   1   -0.21    0.37
  -8   7  -1   13.74    0.99
  -8   7  -1   14.88    0.97
  -8   7  -1   14.55    0.86
  -8   7  -1   13.86    1.00
  -8   7  -1   15.06    1.06
   8  -7   1   14.26    1.09
   8  -7   1   13.28    0.54
   8  -7   1   13.16    0.82
   8  -7   1   13.03    0.80
   8  -7   1   15.81    1.38
   8  -7   1   13.34    0.50
   8  -7   1   12.43    0.92
  -9   7  -1    2.08    0.52
  -9   7  -1    0.73    0.47
  -9   7  -1    1.57    0.53
  -9   7  -1    1.03    0.55
   9  -7   1    2.19    0.65
   9  -7   1    1.68    0.77
   9  -7   1    3.16    0.75
   9  -7   1    1.83    0.52
   9  -7   1    2.36    0.91
 -10   7  -1    3.12    0.58
 -10   7  -1    4.99    0.85
 -10   7  -1    4.02    0.65
 -10   7  -1    4.41    0.65
  10  -7   1    6.48    0.85
 -14  -6   1    0.71    0.78
 -14  -6   1    1.10    0.54
 -14  -6   1    0.06    0.49
 -14  -6   1    0.14    0.52
  13   6  -1    1.04    0.68
 -13  -6   1    0.72    0.72
 -13  -6   1    0.85    0.26
 -13  -6   1    1.79    0.68
 -13  -6   1    1.01    0.49
 -13  -6   1    1.09    0.34
 -13  -6   1    0.57    0.45
 -13  -6   1    1.71    0.48
  12   6  -1    3.39    0.69
 -12  -6   1    2.79    0.49
 -12  -6   1    2.46    0.46
 -12  -6   1    2.67    0.33
 -12  -6   1    3.06    0.73
 -12  -6   1    3.62    0.67
 -12  -6   1    3.11    0.72
 -12  -6   1    3.18    0.50
 -12  -6   1    3.40    0.74
 -12  -6   1    2.88    0.28
  11   6  -1    2.89    0.96
 -11  -6   1    3.77    0.69
 -11  -6   1    3.99    0.69
 -11  -6   1    3.08    0.46
 -11  -6   1    2.92    0.43
 -11  -6   1    3.14    0.40
 -11  -6   1    2.62    0.35
 -11  -6   1    3.74    0.71
 -11  -6   1    3.43    0.68
 -11  -6   1    2.96    0.44
  10   6  -1   30.72    1.13
 -10  -6   1   31.06    0.76
 -10  -6   1   32.09    1.11
 -10  -6   1   32.10    1.29
 -10  -6   1   29.76    1.41
 -10  -6   1   33.13    1.29
 -10  -6   1   34.10    1.21
 -10  -6   1   34.95    1.34
 -10  -6   1   30.71    0.74
   9   6  -1    1.96    0.43
   9   6  -1    1.90    0.48
  -9  -6   1    2.42    0.52
  -9  -6   1    1.99    0.35
  -9  -6   1    2.05    0.21
  -9  -6   1    1.14    0.32
  -9  -6   1    2.52    0.55
  -9  -6   1    1.56    0.48
  -9  -6   1    2.07    0.21
  -9  -6   1    2.74    0.58
  -9  -6   1    1.87    0.22
   8   6  -1    0.46    0.37
   8   6  -1    0.93    0.33
   8   6  -1    0.96    0.15
  -8  -6   1    0.84    0.45
  -8  -6   1    1.06    0.42
  -8  -6   1    1.44    0.42
  -8  -6   1    0.82    0.15
  -8  -6   1    1.25    0.18
  -8  -6   1    0.02    0.42
  -8  -6   1    0.99    0.15
  -8  -6   1    0.94    0.19
  -8  -6   1    0.87    0.26
  -8  -6   1    0.91    0.30
   7   6  -1    0.09    0.31
   7   6  -1    0.13    0.13
   7   6  -1   -0.11    0.24
   7   6  -1    0.02    0.15
  -7  -6   1   -0.01    0.14
  -7  -6   1    0.18    0.14
  -7  -6   1    0.12    0.15
  -7  -6   1   -0.08    0.13
  -7  -6   1    0.07    0.23
  -7  -6   1    0.26    0.34
  -7  -6   1   -0.08    0.37
  -7  -6   1    0.10    0.30
   6   6  -1    1.62    0.33
   6   6  -1    2.18    0.32
   6   6  -1    2.02    0.20
   6   6  -1    1.76    0.19
   6   6  -1    1.76    0.31
  -6  -6   1    1.83    0.19
  -6  -6   1    2.10    0.32
  -6  -6   1    1.75    0.35
  -6  -6   1    2.07    0.24
  -6  -6   1    1.51    0.26
  -6  -6   1    2.25    0.24
  -6  -6   1    2.28    0.25
   5   6  -1   19.59    0.67
   5   6  -1   18.45    0.70
   5   6  -1   18.34    0.52
   5   6  -1   18.05    0.54
  -5  -6   1   19.34    0.72
  -5  -6   1   18.51    0.50
  -5  -6   1   19.33    0.71
  -5  -6   1   17.50    0.51
  -5  -6   1   17.32    0.50
  -5  -6   1   17.19    0.57
  -5  -6   1   17.70    0.53
   4   6  -1   22.62    0.51
   4   6  -1   21.39    0.73
   4   6  -1   22.93    0.60
   4   6  -1   22.85    0.74
   4   6  -1   22.49    0.52
  -4  -6   1   23.01    0.57
  -4  -6   1   22.36    0.56
  -4  -6   1   21.20    0.58
  -4  -6   1   22.22    0.60
  -4  -6   1   22.40    0.75
  -4  -6   1   22.10    0.61
   3   6  -1   71.38    1.46
   3   6  -1   69.83    1.36
   3   6  -1   72.35    1.38
   3   6  -1   70.17    1.43
   3   6  -1   71.59    1.54
   3   6  -1   72.59    1.47
  -3  -6   1   71.34    1.40
  -3  -6   1   70.78    1.44
  -3  -6   1   71.19    1.34
  -3  -6   1   70.35    1.43
  -3  -6   1   70.44    1.42
  -3  -6   1   70.51    1.56
   2   6  -1    8.69    0.33
   2   6  -1    8.59    0.44
   2   6  -1    7.88    0.35
   2   6  -1    8.60    0.42
   2   6  -1    8.90    0.40
   2   6  -1    8.60    0.41
  -2  -6   1    8.53    0.30
  -2  -6   1    8.59    0.44
  -2  -6   1    9.32    0.39
  -2  -6   1    8.43    0.46
  -2  -6   1    8.28    0.41
  -2  -6   1    8.65    0.43
   1   6  -1    0.28    0.13
   1   6  -1    0.67    0.22
   1   6  -1    0.21    0.21
   1   6  -1    0.19    0.18
   1   6  -1   -0.12    0.20
   1   6  -1    0.22    0.17
  -1  -6   1    0.31    0.12
  -1  -6   1    0.27    0.18
  -1  -6   1    0.23    0.17
  -1  -6   1    0.30    0.20
  -1  -6   1    0.08    0.20
  -1  -6   1    0.21    0.22
   0   6  -1   86.36    1.61
   0   6  -1   87.09    1.73
   0   6  -1   84.54    1.69
   0   6  -1   84.31    1.75
   0   6  -1   86.88    1.77
   0   6  -1   85.25    1.64
   0  -6   1   86.63    1.77
   0  -6   1   85.56    1.57
   0  -6   1   84.59    1.73
   0  -6   1   84.40    1.66
   0  -6   1   85.41    1.76
   0  -6   1   86.44    1.70
   0  -6   1   84.29    1.75
  -1   6  -1    7.28    0.37
  -1   6  -1    7.38    0.30
  -1   6  -1    8.22    0.50
  -1   6  -1    7.39    0.48
  -1   6  -1    7.72    0.41
  -1   6  -1    7.80    0.48
   1  -6   1    8.15    0.49
   1  -6   1    7.79    0.40
   1  -6   1    8.46    0.47
   1  -6   1    6.98    0.36
   1  -6   1    7.40    0.41
   1  -6   1    8.68    0.50
   1  -6   1    7.84    0.47
  -2   6  -1    1.72    0.28
  -2   6  -1    1.70    0.24
  -2   6  -1    1.75    0.29
  -2   6  -1    1.39    0.20
  -2   6  -1    1.86    0.27
  -2   6  -1    1.67    0.26
  -2   6  -1    2.29    0.33
   2  -6   1    2.11    0.28
   2  -6   1    1.96    0.26
   2  -6   1    1.94    0.32
   2  -6   1    2.00    0.25
   2  -6   1    1.72    0.24
   2  -6   1    1.42    0.27
   2  -6   1    2.22    0.32
  -3   6  -1   31.25    0.90
  -3   6  -1   29.29    0.83
  -3   6  -1   29.75    0.84
  -3   6  -1   30.94    0.92
  -3   6  -1   31.38    0.94
  -3   6  -1   31.46    0.95
  -3   6  -1   30.02    0.93
   3  -6   1   31.29    0.92
   3  -6   1   29.57    0.91
   3  -6   1   31.73    0.89
   3  -6   1   30.90    0.93
   3  -6   1   29.60    0.87
   3  -6   1   30.81    0.92
  -4   6  -1    6.94    0.49
  -4   6  -1    6.78    0.57
  -4   6  -1    6.48    0.66
  -4   6  -1    7.41    0.61
  -4   6  -1    7.06    0.49
  -4   6  -1    6.84    0.59
  -4   6  -1    6.77    0.56
   4  -6   1    6.41    0.54
   4  -6   1    5.41    0.57
   4  -6   1    6.57    0.52
   4  -6   1    6.24    0.47
   4  -6   1    6.40    0.54
   4  -6   1    6.31    0.56
  -5   6  -1   19.27    0.78
  -5   6  -1   17.55    0.97
  -5   6  -1   18.58    0.85
  -5   6  -1   18.96    0.84
  -5   6  -1   19.07    0.73
  -5   6  -1   17.92    0.80
  -5   6  -1   18.98    0.82
   5  -6   1   19.20    0.84
   5  -6   1   17.90    0.58
   5  -6   1   18.26    0.79
   5  -6   1   17.85    0.82
   5  -6   1   18.21    0.69
   5  -6   1   18.17    0.82
   5  -6   1   17.76    0.73
  -6   6  -1   -0.23    0.28
  -6   6  -1    0.11    0.55
  -6   6  -1   -0.50    0.33
  -6   6  -1   -0.01    0.37
  -6   6  -1    0.19    0.40
  -6   6  -1   -0.13    0.41
   6  -6   1    0.20    0.28
   6  -6   1   -0.35    0.29
   6  -6   1    0.19    0.19
   6  -6   1   -0.10    0.40
   6  -6   1    0.70    0.36
   6  -6   1    0.06    0.31
  -7   6  -1   10.28    0.69
  -7   6  -1   11.50    0.83
  -7   6  -1   12.93    0.85
  -7   6  -1    9.98    1.00
  -7   6  -1   10.59    0.82
  -7   6  -1   11.94    0.80
  -7   6  -1   10.22    0.79
   7  -6   1   10.91    0.68
   7  -6   1   10.22    0.67
   7  -6   1   11.89    1.11
   7  -6   1   11.46    0.75
   7  -6   1   11.19    0.77
   7  -6   1   12.04    1.51
   7  -6   1   10.45    0.48
  -8   6  -1    1.40    0.47
  -8   6  -1    0.14    0.48
  -8   6  -1   -0.25    0.35
  -8   6  -1    0.06    0.35
  -8   6  -1   -0.41    0.35
  -8   6  -1    0.10    0.41
   8  -6   1    0.30    0.39
   8  -6   1    1.08    0.41
   8  -6   1   -0.19    0.36
   8  -6   1   -0.58    0.37
   8  -6   1    0.68    0.56
   8  -6   1    1.25    0.75
   8  -6   1    0.26    0.34
   8  -6   1    0.51    0.18
  -9   6  -1    1.70    0.44
  -9   6  -1    4.05    0.74
  -9   6  -1    3.10    0.52
  -9   6  -1    2.76    0.49
  -9   6  -1    3.30    0.57
  -9   6  -1    2.49    0.80
  -9   6  -1    2.81    0.54
   9  -6   1    3.09    0.72
   9  -6   1    3.24    0.92
   9  -6   1    2.88    0.47
   9  -6   1    2.03    0.49
   9  -6   1    3.11    0.48
 -10   6  -1    0.62    0.52
 -10   6  -1    1.63    0.56
 -10   6  -1    0.92    0.49
 -10   6  -1    2.62    0.53
  10  -6   1    0.80    0.43
  10  -6   1    2.66    0.98
  10  -6   1    1.35    0.78
  10  -6   1    2.41    0.51
  14   5  -1    0.78    0.82
 -14  -5   1    1.32    0.73
 -14  -5   1    0.50    0.56
 -14  -5   1    0.05    0.52
 -14  -5   1    0.42    0.52
  13   5  -1    0.46    0.68
 -13  -5   1    1.25    0.46
 -13  -5   1    0.95    0.27
 -13  -5   1    1.27    0.67
 -13  -5   1    1.02    0.37
 -13  -5   1    0.80    0.45
 -13  -5   1    0.20    0.40
  12   5  -1    4.54    0.75
 -12  -5   1    4.03    0.39
 -12  -5   1    4.52    0.51
 -12  -5   1    3.43    0.51
 -12  -5   1    3.70    0.46
 -12  -5   1    5.88    0.85
 -12  -5   1    2.58    0.47
 -12  -5   1    5.71    0.80
 -12  -5   1    5.58    0.92
 -12  -5   1    5.34    0.77
  11   5  -1   -0.27    0.49
 -11  -5   1   -0.41    0.57
 -11  -5   1    0.12    0.34
 -11  -5   1   -0.01    0.32
 -11  -5   1    0.21    0.60
 -11  -5   1    0.38    0.20
 -11  -5   1    1.33    0.58
 -11  -5   1    0.23    0.24
 -11  -5   1    0.59    0.57
 -11  -5   1   -0.03    0.55
  10   5  -1    1.46    0.49
 -10  -5   1    1.56    0.21
 -10  -5   1    2.11    0.56
 -10  -5   1    1.19    0.24
 -10  -5   1    1.15    0.35
 -10  -5   1    1.00    0.54
 -10  -5   1    1.80    0.55
 -10  -5   1    1.71    0.34
 -10  -5   1    1.04    0.57
   9   5  -1   17.57    0.85
   9   5  -1   19.02    0.96
  -9  -5   1   18.12    0.97
  -9  -5   1   17.81    0.79
  -9  -5   1   17.03    0.49
  -9  -5   1   18.53    0.52
  -9  -5   1   17.96    0.99
  -9  -5   1   18.35    0.86
  -9  -5   1   18.80    0.88
  -9  -5   1   18.81    0.96
   8   5  -1   -0.03    0.30
   8   5  -1    0.16    0.35
  -8  -5   1    0.20    0.38
  -8  -5   1    0.16    0.11
  -8  -5   1   -0.21    0.35
  -8  -5   1    0.37    0.15
  -8  -5   1    0.30    0.12
  -8  -5   1    0.26    0.39
  -8  -5   1    0.12    0.22
  -8  -5   1   -0.01    0.15
  -8  -5   1    0.15    0.23
   7   5  -1    5.42    0.56
   7   5  -1    6.90    0.49
   7   5  -1    6.07    0.26
   7   5  -1    5.43    0.23
  -7  -5   1    5.31    0.51
  -7  -5   1    5.30    0.25
  -7  -5   1    6.32    0.95
  -7  -5   1    5.45    0.27
  -7  -5   1    6.05    0.50
  -7  -5   1    4.89    0.55
  -7  -5   1    6.03    0.49
  -7  -5   1    5.57    0.26
  -7  -5   1    5.48    0.25
  -7  -5   1    6.00    0.61
   6   5  -1    1.84    0.34
   6   5  -1    2.83    0.32
   6   5  -1    2.62    0.37
   6   5  -1    2.46    0.23
   6   5  -1    2.24    0.20
  -6  -5   1    2.10    0.22
  -6  -5   1    2.06    0.22
  -6  -5   1    2.70    0.22
  -6  -5   1    2.38    0.21
  -6  -5   1    2.13    0.27
  -6  -5   1    2.71    0.37
  -6  -5   1    2.27    0.36
  -6  -5   1    2.31    0.34
   5   5  -1   32.62    0.72
   5   5  -1   31.44    0.79
   5   5  -1   32.56    0.93
   5   5  -1   32.84    0.87
   5   5  -1   32.89    0.70
  -5  -5   1   32.99    0.91
  -5  -5   1   32.14    0.70
  -5  -5   1   33.85    0.95
  -5  -5   1   32.49    0.71
  -5  -5   1   33.46    0.70
  -5  -5   1   33.62    0.72
  -5  -5   1   32.52    0.84
   4   5  -1   90.92    1.72
   4   5  -1   89.53    1.70
   4   5  -1   91.00    1.88
   4   5  -1   91.19    1.70
   4   5  -1   91.25    1.81
  -4  -5   1   92.56    1.68
  -4  -5   1   92.65    1.86
  -4  -5   1   89.84    1.70
  -4  -5   1   92.24    1.71
  -4  -5   1   90.32    1.69
  -4  -5   1   89.66    1.87
  -4  -5   1   90.90    1.72
   3   5  -1   28.71    0.67
   3   5  -1   29.19    0.73
   3   5  -1   28.26    0.62
   3   5  -1   28.32    0.78
   3   5  -1   28.28    0.61
  -3  -5   1   27.76    0.66
  -3  -5   1   28.05    0.67
  -3  -5   1   28.20    0.68
  -3  -5   1   27.78    0.62
  -3  -5   1   28.12    0.79
  -3  -5   1   28.60    0.64
   2   5  -1  198.99    3.43
   2   5  -1  192.01    3.36
   2   5  -1  189.45    3.39
   2   5  -1  194.26    3.43
   2   5  -1  190.06    3.44
   2   5  -1  189.26    3.38
  -2  -5   1  186.17    3.43
  -2  -5   1  187.87    3.51
  -2  -5   1  189.46    3.42
  -2  -5   1  192.23    3.44
  -2  -5   1  192.88    3.39
  -2  -5   1  191.22    3.34
   1   5  -1  106.51    2.00
   1   5  -1  105.98    1.93
   1   5  -1  103.83    1.90
   1   5  -1  102.90    1.96
   1   5  -1  104.42    1.94
   1   5  -1  106.23    2.01
  -1  -5   1  103.15    1.95
  -1  -5   1  103.08    1.99
  -1  -5   1  103.58    1.98
  -1  -5   1  103.78    1.90
  -1  -5   1  105.62    2.03
  -1  -5   1  105.33    2.00
  -1  -5   1  103.07    2.04
   0   5  -1   -0.07    0.18
   0   5  -1   -0.05    0.13
   0   5  -1    0.23    0.11
   0   5  -1    0.18    0.20
   0   5  -1   -0.33    0.17
   0   5  -1    0.07    0.16
   0  -5   1    0.14    0.11
   0  -5   1    0.18    0.17
   0  -5   1    0.12    0.12
   0  -5   1    0.11    0.14
   0  -5   1   -0.06    0.18
   0  -5   1    0.10    0.18
   0  -5   1   -0.07    0.15
  -1   5  -1    1.96    0.19
  -1   5  -1    1.78    0.26
  -1   5  -1    2.82    0.37
  -1   5  -1    1.88    0.27
  -1   5  -1    1.92    0.24
  -1   5  -1    1.86    0.25
  -1   5  -1    1.63    0.26
  -1   5  -1    1.86    0.22
   1  -5   1    1.76    0.19
   1  -5   1    1.45    0.23
   1  -5   1    1.84    0.27
   1  -5   1    1.62    0.21
   1  -5   1    1.54    0.20
   1  -5   1    1.70    0.25
   1  -5   1    1.97    0.27
  -2   5  -1   21.96    0.68
  -2   5  -1   21.24    0.69
  -2   5  -1   20.85    0.62
  -2   5  -1   21.05    0.69
  -2   5  -1   22.21    0.62
  -2   5  -1   20.92    0.68
  -2   5  -1   20.86    0.70
   2  -5   1   22.44    0.63
   2  -5   1   21.80    0.66
   2  -5   1   20.38    0.66
   2  -5   1   21.48    0.69
   2  -5   1   22.76    0.69
   2  -5   1   20.51    0.63
   2  -5   1   21.18    0.68
  -3   5  -1    8.57    0.51
  -3   5  -1    9.65    0.56
  -3   5  -1    8.92    0.52
  -3   5  -1    9.31    0.45
  -3   5  -1    9.63    0.44
  -3   5  -1    9.62    0.52
  -3   5  -1    8.29    0.51
   3  -5   1    9.01    0.44
   3  -5   1    8.93    0.50
   3  -5   1    9.37    0.48
   3  -5   1    9.27    0.49
   3  -5   1    9.14    0.52
   3  -5   1    9.90    0.52
   3  -5   1    8.38    0.49
  -4   5  -1   32.09    0.94
  -4   5  -1   31.73    0.85
  -4   5  -1   32.23    0.95
  -4   5  -1   33.56    1.03
  -4   5  -1   32.59    0.93
  -4   5  -1   31.47    0.90
   4  -5   1   32.20    0.92
   4  -5   1   31.51    0.93
   4  -5   1   33.05    0.84
   4  -5   1   31.50    0.87
   4  -5   1   30.88    0.93
  -5   5  -1    5.56    0.49
  -5   5  -1    4.56    0.50
  -5   5  -1    5.02    0.55
  -5   5  -1    4.00    0.53
  -5   5  -1    4.90    0.52
  -5   5  -1    5.16    0.44
  -5   5  -1    4.66    0.63
   5  -5   1    4.60    0.44
   5  -5   1    5.29    0.54
   5  -5   1    4.41    0.32
   5  -5   1    4.05    0.53
   5  -5   1    4.96    0.48
   5  -5   1    4.59    0.49
   5  -5   1    4.73    0.53
  -6   5  -1    8.74    0.63
  -6   5  -1    9.41    0.68
  -6   5  -1    7.43    0.65
  -6   5  -1    7.47    0.82
  -6   5  -1    7.62    0.62
  -6   5  -1    7.73    0.67
  -6   5  -1    7.82    0.56
   6  -5   1    7.89    0.70
   6  -5   1    8.44    0.40
   6  -5   1    8.40    0.67
   6  -5   1    7.83    0.54
   6  -5   1    7.96    0.62
   6  -5   1    8.21    0.91
   6  -5   1    7.47    0.60
  -7   5  -1    0.48    0.57
  -7   5  -1    0.07    0.30
  -7   5  -1   -0.15    0.38
  -7   5  -1   -0.25    0.34
  -7   5  -1   -0.22    0.31
  -7   5  -1    0.53    0.32
  -7   5  -1    0.09    0.39
   7  -5   1    0.08    0.44
   7  -5   1    0.08    0.28
   7  -5   1    0.16    0.31
   7  -5   1   -0.35    0.29
   7  -5   1   -0.01    0.33
   7  -5   1    0.37    0.17
   7  -5   1    0.37    0.28
  -8   5  -1    0.70    0.35
  -8   5  -1    0.90    0.41
  -8   5  -1    0.44    0.43
  -8   5  -1    0.72    0.37
  -8   5  -1    0.76    0.35
  -8   5  -1    1.11    0.40
   8  -5   1    0.24    0.31
   8  -5   1    1.19    0.38
   8  -5   1    1.24    0.17
   8  -5   1    0.48    0.33
   8  -5   1    1.14    0.54
   8  -5   1    1.00    0.36
   8  -5   1    1.22    0.67
  -9   5  -1    0.31    0.66
  -9   5  -1    0.46    0.43
  -9   5  -1    0.28    0.39
  -9   5  -1    0.41    0.37
  -9   5  -1    0.64    0.38
  -9   5  -1    0.58    0.40
  -9   5  -1    0.44    0.46
   9  -5   1   -0.14    0.40
   9  -5   1    0.54    0.56
   9  -5   1    0.80    0.37
   9  -5   1    0.78    0.73
   9  -5   1    0.18    0.32
   9  -5   1    0.76    0.42
   9  -5   1    0.35    0.38
 -10   5  -1   11.98    0.99
 -10   5  -1   12.13    0.98
 -10   5  -1   11.81    0.92
 -10   5  -1   11.78    0.86
 -10   5  -1    8.88    0.97
 -10   5  -1   12.39    0.93
  10  -5   1   11.28    0.65
  10  -5   1   13.85    1.17
  10  -5   1   13.04    1.36
  10  -5   1   10.77    0.86
 -11   5  -1   -0.43    0.48
 -11   5  -1    0.77    0.48
 -11   5  -1   -0.60    0.49
 -11   5  -1   -0.15    0.50
  11  -5   1    0.13    0.98
  11  -5   1    0.30    0.79
  14   4  -1    0.59    0.81
 -14  -4   1    0.66    0.36
 -14  -4   1    0.62    0.55
 -14  -4   1    0.04    0.41
 -14  -4   1   -0.49    0.49
  13   4  -1   -0.31    0.68
 -13  -4   1   -0.45    0.40
 -13  -4   1   -0.01    0.44
 -13  -4   1   -0.76    0.35
 -13  -4   1   -0.43    0.41
 -13  -4   1    1.26    0.64
  12   4  -1    2.79    0.65
 -12  -4   1    2.92    0.37
 -12  -4   1    1.82    0.42
 -12  -4   1    3.04    0.40
 -12  -4   1    2.20    0.74
 -12  -4   1    3.57    0.65
 -12  -4   1    3.50    0.86
 -12  -4   1    1.52    0.44
 -12  -4   1    1.99    0.38
  11   4  -1    5.11    0.72
 -11  -4   1    4.58    0.29
 -11  -4   1    4.89    0.46
 -11  -4   1    4.26    0.60
 -11  -4   1    5.62    0.80
 -11  -4   1    6.56    0.98
 -11  -4   1    5.21    0.75
 -11  -4   1    5.41    0.72
 -11  -4   1    4.16    0.36
 -11  -4   1    3.25    0.46
 -11  -4   1    5.08    0.66
  10   4  -1    3.55    0.56
 -10  -4   1    3.06    0.28
 -10  -4   1    3.62    0.39
 -10  -4   1    4.23    0.62
 -10  -4   1    3.33    0.24
 -10  -4   1    2.42    0.32
 -10  -4   1    4.33    0.70
 -10  -4   1    4.53    0.76
 -10  -4   1    4.85    0.72
 -10  -4   1    3.02    0.43
 -10  -4   1    2.99    0.40
 -10  -4   1    4.38    0.55
   9   4  -1    2.72    0.50
  -9  -4   1    2.35    0.25
  -9  -4   1    2.12    0.49
  -9  -4   1    2.02    0.32
  -9  -4   1    2.19    0.23
  -9  -4   1    2.85    0.53
  -9  -4   1    2.11    0.21
  -9  -4   1    2.37    0.23
  -9  -4   1    1.98    0.34
  -9  -4   1    1.43    0.53
  -9  -4   1    3.12    0.52
   8   4  -1    1.39    0.37
   8   4  -1    1.07    0.27
   8   4  -1    1.39    0.17
  -8  -4   1    1.18    0.43
  -8  -4   1    1.35    0.27
  -8  -4   1    1.42    0.14
  -8  -4   1    1.28    0.26
  -8  -4   1    1.99    0.42
  -8  -4   1    1.32    0.17
  -8  -4   1    1.83    0.43
  -8  -4   1    1.41    0.18
   7   4  -1   -0.02    0.28
   7   4  -1    0.12    0.19
   7   4  -1    0.24    0.12
   7   4  -1   -0.01    0.10
   7   4  -1    0.40    0.29
  -7  -4   1    0.15    0.11
  -7  -4   1    0.37    0.35
  -7  -4   1    0.10    0.32
  -7  -4   1    0.17    0.11
  -7  -4   1    0.20    0.33
  -7  -4   1    0.12    0.19
  -7  -4   1    0.00    0.13
  -7  -4   1    0.16    0.11
  -7  -4   1    0.16    0.20
  -7  -4   1    0.10    0.29
   6   4  -1   60.00    1.33
   6   4  -1   57.97    1.34
   6   4  -1   58.63    1.42
   6   4  -1   59.83    1.11
   6   4  -1   58.22    1.09
  -6  -4   1   57.63    1.11
  -6  -4   1   59.65    1.34
  -6  -4   1   59.63    1.12
  -6  -4   1   58.22    1.37
  -6  -4   1   60.65    1.44
  -6  -4   1   57.64    1.09
  -6  -4   1   60.33    1.38
  -6  -4   1   58.17    1.35
  -6  -4   1   59.52    1.11
   5   4  -1  125.67    2.50
   5   4  -1  125.51    2.23
   5   4  -1  125.49    2.40
   5   4  -1  128.57    2.45
   5   4  -1  125.61    2.41
   5   4  -1  128.88    2.25
  -5  -4   1  125.54    2.44
  -5  -4   1  127.60    2.25
  -5  -4   1  123.48    2.22
  -5  -4   1  126.99    2.50
  -5  -4   1  126.14    2.42
  -5  -4   1  127.12    2.23
  -5  -4   1  121.79    2.24
  -5  -4   1  128.61    2.46
   4   4  -1  196.57    3.50
   4   4  -1  189.47    3.57
   4   4  -1  193.50    3.37
   4   4  -1  192.54    3.45
   4   4  -1  196.40    3.39
  -4  -4   1  202.31    3.58
  -4  -4   1  192.78    3.36
  -4  -4   1  194.05    3.47
  -4  -4   1  193.06    3.55
  -4  -4   1  178.34    3.43
  -4  -4   1  197.10    3.36
  -4  -4   1  189.93    3.38
   3   4  -1    6.79    0.35
   3   4  -1    6.83    0.23
   3   4  -1    6.68    0.27
   3   4  -1    6.45    0.27
   3   4  -1    6.94    0.38
   3   4  -1    6.62    0.22
  -3  -4   1    6.61    0.29
  -3  -4   1    6.74    0.29
  -3  -4   1    6.65    0.27
  -3  -4   1    6.69    0.29
  -3  -4   1    6.93    0.26
  -3  -4   1    6.96    0.38
  -3  -4   1    6.66    0.27
   2   4  -1   38.65    0.79
   2   4  -1   39.01    0.88
   2   4  -1   41.01    0.84
   2   4  -1   39.24    0.78
   2   4  -1   39.22    0.82
   2   4  -1   38.49    0.83
  -2  -4   1   37.50    0.89
  -2  -4   1   38.23    0.82
  -2  -4   1   38.54    0.81
  -2  -4   1   39.10    0.79
  -2  -4   1   39.86    0.77
  -2  -4   1   38.35    0.82
   1   4  -1  107.60    1.92
   1   4  -1  109.15    1.97
   1   4  -1  105.10    1.95
   1   4  -1   99.63    2.06
   1   4  -1  107.46    1.99
   1   4  -1  111.85    1.95
  -1  -4   1  105.44    2.03
  -1  -4   1  108.56    1.92
  -1  -4   1  108.60    2.00
  -1  -4   1  107.82    1.95
  -1  -4   1  105.74    1.99
  -1  -4   1  109.03    1.98
   0   4  -1  150.08    2.52
   0   4  -1  142.64    2.62
   0   4  -1  143.38    2.60
   0   4  -1  145.28    2.51
   0   4  -1  141.21    2.54
   0   4  -1  145.07    2.62
   0   4  -1  139.25    2.57
   0  -4   1  138.40    2.57
   0  -4   1  142.89    2.55
   0  -4   1  140.34    2.60
   0  -4   1  145.44    2.62
   0  -4   1  142.05    2.61
   0  -4   1  140.97    2.62
  -1   4  -1    0.62    0.15
  -1   4  -1    0.85    0.11
  -1   4  -1    0.42    0.18
  -1   4  -1    0.65    0.13
  -1   4  -1    0.43    0.18
  -1   4  -1    0.44    0.15
  -1   4  -1    0.85    0.19
  -1   4  -1    0.36    0.16
   1  -4   1    0.59    0.15
   1  -4   1    0.48    0.15
   1  -4   1    0.36    0.18
   1  -4   1    0.85    0.17
   1  -4   1    0.55    0.13
   1  -4   1    0.57    0.16
   1  -4   1    0.65    0.17
  -2   4  -1    8.05    0.36
  -2   4  -1    8.38    0.42
  -2   4  -1    7.95    0.42
  -2   4  -1    7.78    0.44
  -2   4  -1    7.71    0.42
  -2   4  -1    8.20    0.42
   2  -4   1    7.97    0.39
   2  -4   1    8.25    0.41
   2  -4   1    7.98    0.40
   2  -4   1    7.46    0.35
   2  -4   1    8.24    0.43
   2  -4   1    7.59    0.39
   2  -4   1    7.56    0.42
  -3   4  -1    0.08    0.16
  -3   4  -1    0.28    0.22
  -3   4  -1    0.09    0.15
  -3   4  -1    0.24    0.19
  -3   4  -1   -0.02    0.15
  -3   4  -1    0.10    0.21
  -3   4  -1    0.19    0.26
   3  -4   1    0.14    0.18
   3  -4   1   -0.07    0.23
   3  -4   1    0.09    0.16
   3  -4   1    0.16    0.19
   3  -4   1    0.31    0.19
   3  -4   1    0.16    0.16
   3  -4   1    0.14    0.21
  -4   4  -1   38.43    1.00
  -4   4  -1   38.72    1.00
  -4   4  -1   38.71    0.93
  -4   4  -1   40.44    1.00
  -4   4  -1   40.45    1.02
  -4   4  -1   38.11    0.99
  -4   4  -1   38.46    1.09
   4  -4   1   39.16    0.99
   4  -4   1   40.30    0.91
   4  -4   1   36.95    1.03
   4  -4   1   39.02    0.94
   4  -4   1   40.34    1.03
   4  -4   1   38.24    0.98
  -5   4  -1    1.95    0.29
  -5   4  -1    1.64    0.25
  -5   4  -1    2.57    0.45
  -5   4  -1    1.82    0.26
  -5   4  -1    1.84    0.31
  -5   4  -1    1.95    0.28
  -5   4  -1    2.08    0.31
   5  -4   1    1.71    0.35
   5  -4   1    2.30    0.28
   5  -4   1    2.40    0.39
   5  -4   1    1.98    0.25
   5  -4   1    1.91    0.51
   5  -4   1    1.99    0.25
   5  -4   1    2.20    0.32
  -6   4  -1    3.85    0.50
  -6   4  -1    5.17    0.55
  -6   4  -1    4.25    0.57
  -6   4  -1    3.90    0.43
  -6   4  -1    3.75    0.40
  -6   4  -1    4.53    0.51
  -6   4  -1    4.08    0.49
   6  -4   1    3.54    0.48
   6  -4   1    5.01    0.56
   6  -4   1    3.78    0.58
   6  -4   1    4.22    0.49
   6  -4   1    3.42    0.40
   6  -4   1    4.65    0.41
   6  -4   1    4.16    0.30
   6  -4   1    4.80    0.72
  -7   4  -1    1.45    0.32
  -7   4  -1    1.10    0.34
  -7   4  -1    1.16    0.30
  -7   4  -1    1.23    0.36
  -7   4  -1    0.99    0.28
  -7   4  -1    1.30    0.33
  -7   4  -1    1.27    0.56
   7  -4   1    2.12    0.62
   7  -4   1    1.30    0.17
   7  -4   1    1.17    0.33
   7  -4   1    1.52    0.33
   7  -4   1    1.25    0.27
   7  -4   1    1.12    0.43
   7  -4   1    1.20    0.33
   7  -4   1    1.66    0.28
  -8   4  -1    2.40    0.42
  -8   4  -1    2.45    0.61
  -8   4  -1    1.53    0.35
  -8   4  -1    2.29    0.36
  -8   4  -1    1.65    0.38
  -8   4  -1    2.57    0.40
  -8   4  -1    2.26    0.44
   8  -4   1    2.25    0.41
   8  -4   1    1.94    0.30
   8  -4   1    1.96    0.33
   8  -4   1    1.29    1.13
   8  -4   1    2.92    0.70
  -9   4  -1    3.88    0.47
  -9   4  -1    3.23    0.43
  -9   4  -1    3.63    0.88
  -9   4  -1    2.38    0.49
  -9   4  -1    3.15    0.45
  -9   4  -1    3.29    0.45
  -9   4  -1    3.11    0.49
   9  -4   1    3.65    0.37
   9  -4   1    4.62    0.68
   9  -4   1    3.30    0.34
   9  -4   1    3.50    0.48
   9  -4   1    4.41    0.82
 -10   4  -1    2.16    0.44
 -10   4  -1    2.46    0.49
 -10   4  -1    3.83    0.57
 -10   4  -1    3.49    0.51
 -10   4  -1    1.81    0.43
 -10   4  -1    2.95    0.47
  10  -4   1    2.79    0.36
  10  -4   1    3.52    0.88
  10  -4   1    2.95    0.32
  10  -4   1    3.58    0.73
  10  -4   1    1.86    0.47
 -11   4  -1   24.83    1.11
 -11   4  -1   24.38    1.05
 -11   4  -1   26.02    1.28
 -11   4  -1   24.15    1.12
 -11   4  -1   24.28    1.26
  11  -4   1   28.60    1.72
  11  -4   1   25.00    1.47
 -12   4  -1    0.16    0.52
 -12   4  -1    0.42    0.52
  12  -4   1   -0.11    0.83
  12  -4   1    0.06    1.06
  14   3  -1    0.52    0.82
 -14  -3   1    0.74    0.39
 -14  -3   1    0.08    0.51
 -14  -3   1    0.17    0.38
 -14  -3   1    0.08    0.54
  13   3  -1    1.47    0.75
 -13  -3   1    2.42    0.51
 -13  -3   1    2.27    0.47
 -13  -3   1    1.86    0.53
 -13  -3   1    3.75    0.63
 -13  -3   1    2.53    0.30
 -13  -3   1    1.66    0.37
  12   3  -1    2.42    0.69
  12   3  -1    1.84    0.66
 -12  -3   1    2.63    0.40
 -12  -3   1    1.03    0.42
 -12  -3   1    1.85    0.26
 -12  -3   1    1.31    0.43
 -12  -3   1    1.94    0.23
 -12  -3   1    3.87    0.72
 -12  -3   1    1.56    0.34
 -12  -3   1    2.77    0.73
  11   3  -1    1.83    0.60
  11   3  -1    1.87    0.53
 -11  -3   1    1.41    0.30
 -11  -3   1    1.30    0.21
 -11  -3   1    1.11    0.64
 -11  -3   1    2.05    0.53
 -11  -3   1    1.25    0.23
 -11  -3   1    0.25    0.58
 -11  -3   1    1.37    0.26
 -11  -3   1    1.39    0.37
 -11  -3   1    1.32    0.40
 -11  -3   1    1.51    0.32
  10   3  -1   26.57    0.62
  10   3  -1   27.73    0.63
  10   3  -1   27.45    1.42
  10   3  -1   28.07    1.08
 -10  -3   1   26.45    1.04
 -10  -3   1   27.59    0.71
 -10  -3   1   27.76    1.27
 -10  -3   1   26.91    0.70
 -10  -3   1   28.00    1.07
 -10  -3   1   26.78    1.24
 -10  -3   1   27.53    0.66
 -10  -3   1   28.02    0.76
 -10  -3   1   28.04    1.03
 -10  -3   1   27.63    0.89
   9   3  -1    1.65    0.41
   9   3  -1    1.58    0.17
   9   3  -1    1.68    0.18
   9   3  -1    2.03    0.49
   9   3  -1    1.76    0.28
  -9  -3   1    1.56    0.43
  -9  -3   1    0.68    0.26
  -9  -3   1    1.43    0.18
  -9  -3   1    1.75    0.23
  -9  -3   1    1.82    0.50
  -9  -3   1    0.89    0.49
  -9  -3   1    0.95    0.29
  -9  -3   1    0.81    0.50
  -9  -3   1    1.27    0.19
  -9  -3   1    1.37    0.20
   8   3  -1   12.23    0.57
   8   3  -1   12.30    0.36
   8   3  -1   11.05    0.71
   8   3  -1   11.91    0.64
   8   3  -1   11.66    0.35
  -8  -3   1   11.75    0.36
  -8  -3   1   11.14    0.37
  -8  -3   1   12.06    0.81
  -8  -3   1   11.73    0.65
  -8  -3   1   11.55    0.70
  -8  -3   1   11.82    0.56
  -8  -3   1   12.18    0.67
  -8  -3   1   12.14    0.41
  -8  -3   1   10.31    0.79
  -8  -3   1   11.53    0.39
   7   3  -1   -0.08    0.25
   7   3  -1   -0.23    0.27
   7   3  -1   -0.01    0.11
   7   3  -1    0.05    0.18
   7   3  -1    0.09    0.11
  -7  -3   1    0.00    0.31
  -7  -3   1    0.07    0.19
  -7  -3   1    0.13    0.13
  -7  -3   1   -0.27    0.28
  -7  -3   1    0.03    0.12
  -7  -3   1    0.18    0.11
  -7  -3   1    0.44    0.34
  -7  -3   1   -0.08    0.17
  -7  -3   1    0.24    0.31
  -7  -3   1    0.12    0.14
   6   3  -1   36.98    1.05
   6   3  -1   39.00    0.96
   6   3  -1   40.45    0.77
   6   3  -1   37.42    0.75
   6   3  -1   37.70    1.03
  -6  -3   1   38.56    0.75
  -6  -3   1   37.58    0.76
  -6  -3   1   38.95    0.96
  -6  -3   1   38.24    0.76
  -6  -3   1   38.51    1.06
  -6  -3   1   38.11    1.00
  -6  -3   1   39.05    0.78
  -6  -3   1   38.64    1.08
  -6  -3   1   38.23    1.01
   5   3  -1  150.89    2.79
   5   3  -1  146.72    2.60
   5   3  -1  152.14    2.61
   5   3  -1  147.73    2.86
   5   3  -1  147.15    2.82
  -5  -3   1  150.81    2.84
  -5  -3   1  149.34    2.59
  -5  -3   1  148.58    2.59
  -5  -3   1  147.63    2.79
  -5  -3   1  142.77    2.61
  -5  -3   1  148.92    2.84
  -5  -3   1  152.01    2.62
  -5  -3   1  147.51    2.79
  -5  -3   1  151.61    2.88
   4   3  -1   60.63    1.26
   4   3  -1   59.93    1.10
   4   3  -1   59.51    1.31
   4   3  -1   60.62    1.23
   4   3  -1   57.62    1.24
   4   3  -1   60.32    1.12
  -4  -3   1   60.05    1.27
  -4  -3   1   59.50    1.11
  -4  -3   1   59.01    1.25
  -4  -3   1   60.40    1.09
  -4  -3   1   60.06    1.09
  -4  -3   1   61.82    1.26
  -4  -3   1   60.67    1.12
  -4  -3   1   60.39    1.31
   3   3  -1    1.55    0.18
   3   3  -1    2.06    0.23
   3   3  -1    1.72    0.19
   3   3  -1    1.85    0.23
   3   3  -1    1.32    0.16
   3   3  -1    1.66    0.16
  -3  -3   1    1.80    0.26
  -3  -3   1    1.70    0.16
  -3  -3   1    1.93    0.16
  -3  -3   1    2.03    0.16
  -3  -3   1    1.78    0.20
  -3  -3   1    1.87    0.18
  -3  -3   1    1.62    0.22
   2   3  -1   13.09    0.32
   2   3  -1   12.63    0.44
   2   3  -1   11.85    0.33
   2   3  -1   12.85    0.35
   2   3  -1   13.28    0.39
   2   3  -1   12.44    0.32
  -2  -3   1   12.37    0.34
  -2  -3   1   12.88    0.35
  -2  -3   1   13.15    0.33
  -2  -3   1   13.01    0.33
  -2  -3   1   12.82    0.36
  -2  -3   1   12.48    0.34
   1   3  -1   96.63    1.73
   1   3  -1   96.36    1.77
   1   3  -1   97.34    1.76
   1   3  -1  101.43    1.76
   1   3  -1   97.55    1.78
   1   3  -1   95.70    1.74
  -1  -3   1   96.65    1.82
  -1  -3   1   94.81    1.77
  -1  -3   1   94.06    1.76
  -1  -3   1   96.28    1.78
  -1  -3   1  101.97    1.75
  -1  -3   1   95.49    1.72
   0   3  -1  301.56    5.24
   0   3  -1  318.78    5.16
   0   3  -1  298.86    5.18
   0   3  -1  303.63    5.15
   0   3  -1  304.95    5.24
   0   3  -1  300.13    5.22
   0   3  -1  298.45    5.20
   0  -3   1  295.72    5.24
   0  -3   1  303.03    5.22
   0  -3   1  297.11    5.20
   0  -3   1  301.76    5.24
   0  -3   1  297.25    5.19
   0  -3   1  292.34    5.23
  -1   3  -1  113.51    2.09
  -1   3  -1  111.63    2.05
  -1   3  -1  112.43    2.09
  -1   3  -1  111.87    2.05
  -1   3  -1  116.08    2.06
   1  -3   1  111.89    2.04
   1  -3   1  112.49    2.09
   1  -3   1  112.80    2.05
   1  -3   1  112.87    2.09
   1  -3   1  112.96    2.07
   1  -3   1  113.24    2.09
   1  -3   1  113.96    2.07
  -2   3  -1   15.81    0.48
  -2   3  -1   15.24    0.48
  -2   3  -1   15.89    0.49
  -2   3  -1   15.66    0.47
  -2   3  -1   15.67    0.52
  -2   3  -1   15.65    0.49
   2  -3   1   14.92    0.49
   2  -3   1   14.70    0.46
   2  -3   1   15.20    0.48
   2  -3   1   15.79    0.48
   2  -3   1   15.72    0.49
   2  -3   1   15.69    0.43
   2  -3   1   15.22    0.48
  -3   3  -1   35.19    0.82
  -3   3  -1   33.52    0.84
  -3   3  -1   33.95    0.91
  -3   3  -1   33.94    0.83
  -3   3  -1   34.45    0.84
  -3   3  -1   34.50    0.78
  -3   3  -1   34.11    0.83
   3  -3   1   34.87    0.83
   3  -3   1   34.29    0.76
   3  -3   1   34.62    0.86
   3  -3   1   34.83    0.83
   3  -3   1   34.43    0.80
   3  -3   1   32.65    0.87
   3  -3   1   34.73    0.84
  -4   3  -1    7.02    0.42
  -4   3  -1    7.31    0.43
  -4   3  -1    7.12    0.41
  -4   3  -1    6.71    0.53
  -4   3  -1    7.41    0.36
  -4   3  -1    7.04    0.41
  -4   3  -1    7.49    0.43
   4  -3   1    7.01    0.35
   4  -3   1    6.86    0.49
   4  -3   1    7.10    0.27
   4  -3   1    7.62    0.44
   4  -3   1    7.52    0.41
   4  -3   1    7.43    0.42
   4  -3   1    7.07    0.38
  -5   3  -1    0.01    0.17
  -5   3  -1   -0.09    0.19
  -5   3  -1    0.14    0.17
  -5   3  -1    0.54    0.34
  -5   3  -1   -0.12    0.18
  -5   3  -1   -0.12    0.20
  -5   3  -1   -0.21    0.22
   5  -3   1    0.09    0.11
   5  -3   1    0.13    0.18
   5  -3   1    0.36    0.36
   5  -3   1   -0.05    0.20
   5  -3   1   -0.08    0.22
   5  -3   1    0.08    0.19
   5  -3   1   -0.33    0.28
  -6   3  -1    4.95    0.45
  -6   3  -1    5.83    0.49
  -6   3  -1    5.67    0.48
  -6   3  -1    4.81    0.66
  -6   3  -1    4.48    0.43
  -6   3  -1    5.49    0.39
  -6   3  -1    5.94    0.49
   6  -3   1    5.04    0.55
   6  -3   1    4.52    0.35
   6  -3   1    5.11    0.37
   6  -3   1    5.24    0.66
   6  -3   1    5.31    0.27
   6  -3   1    5.39    0.45
   6  -3   1    5.84    0.57
  -7   3  -1   36.49    1.07
  -7   3  -1   36.10    1.27
  -7   3  -1   34.36    1.19
  -7   3  -1   36.30    1.02
  -7   3  -1   36.80    1.11
  -7   3  -1   36.14    0.93
  -7   3  -1   36.55    1.00
   7  -3   1   34.75    0.87
   7  -3   1   36.31    1.30
   7  -3   1   35.42    0.75
   7  -3   1   36.84    1.01
   7  -3   1   34.66    0.85
   7  -3   1   37.07    1.00
   7  -3   1   37.33    1.14
   7  -3   1   36.65    1.20
  -8   3  -1    5.90    0.72
  -8   3  -1    6.81    0.63
  -8   3  -1    4.69    0.47
  -8   3  -1    5.26    0.61
  -8   3  -1    3.68    0.54
  -8   3  -1    6.49    0.57
  -8   3  -1    5.39    0.59
   8  -3   1    5.40    0.86
   8  -3   1    5.82    0.70
   8  -3   1    5.60    0.41
   8  -3   1    5.55    0.59
   8  -3   1    6.19    0.76
   8  -3   1    4.98    0.41
  -9   3  -1    1.22    0.39
  -9   3  -1    1.40    0.35
  -9   3  -1    1.52    0.42
  -9   3  -1    0.87    0.31
  -9   3  -1    1.03    0.37
  -9   3  -1    0.70    0.32
   9  -3   1    1.51    0.68
   9  -3   1    1.38    0.26
   9  -3   1    1.46    0.24
   9  -3   1    0.74    0.37
   9  -3   1    0.92    0.54
 -10   3  -1    2.28    0.49
 -10   3  -1    1.96    0.39
 -10   3  -1    2.03    0.71
 -10   3  -1    1.76    0.40
 -10   3  -1    1.58    0.40
 -10   3  -1    1.62    0.48
 -10   3  -1    1.77    0.43
  10  -3   1    2.67    0.39
  10  -3   1    1.44    0.36
  10  -3   1    2.29    0.61
  10  -3   1    1.88    0.46
  10  -3   1    3.00    0.78
  10  -3   1    2.17    0.25
 -11   3  -1    3.20    0.53
 -11   3  -1    2.44    0.45
 -11   3  -1    2.41    0.52
 -11   3  -1    2.22    0.49
 -11   3  -1    2.13    0.45
 -11   3  -1    1.52    0.45
  11  -3   1    3.43    0.90
  11  -3   1    2.75    0.78
  11  -3   1    2.78    0.87
  11  -3   1    2.28    0.48
 -12   3  -1    4.08    0.60
 -12   3  -1    4.52    0.58
 -12   3  -1    3.74    0.63
 -12   3  -1    4.76    0.68
 -12   3  -1    6.00    0.77
  12  -3   1    5.53    0.98
  12  -3   1    6.39    1.11
  14   2  -1    0.10    0.85
  14   2  -1   -0.05    0.89
 -14  -2   1    0.13    0.37
 -14  -2   1    0.22    0.51
 -14  -2   1   -0.44    0.55
 -14  -2   1    0.19    0.29
 -14  -2   1   -0.23    0.42
  13   2  -1    4.65    0.38
  13   2  -1    6.70    0.95
  13   2  -1    6.31    0.95
  13   2  -1    4.93    0.47
 -13  -2   1    5.67    0.56
 -13  -2   1    5.03    0.60
 -13  -2   1    5.45    0.47
 -13  -2   1    3.24    0.56
 -13  -2   1    5.07    0.68
 -13  -2   1    4.56    0.55
 -13  -2   1    6.55    0.76
  12   2  -1    9.25    0.47
  12   2  -1    9.96    1.00
  12   2  -1    7.27    1.07
 -12  -2   1    7.74    0.70
 -12  -2   1    8.86    0.48
 -12  -2   1    9.43    0.75
 -12  -2   1    7.04    0.90
 -12  -2   1    7.74    0.90
 -12  -2   1    8.07    0.53
 -12  -2   1    9.00    0.57
 -12  -2   1    7.74    0.57
  11   2  -1    2.29    0.27
  11   2  -1    2.40    0.59
  11   2  -1    2.62    0.29
  11   2  -1    1.99    0.62
 -11  -2   1    2.21    0.40
 -11  -2   1    2.67    0.50
 -11  -2   1    2.33    0.30
 -11  -2   1    1.28    0.63
 -11  -2   1    2.43    0.37
 -11  -2   1    3.55    0.43
 -11  -2   1    2.44    0.45
 -11  -2   1    2.39    0.27
  10   2  -1    0.38    0.27
  10   2  -1    0.85    0.22
  10   2  -1    1.27    0.57
  10   2  -1    0.86    0.47
  10   2  -1    0.62    0.22
 -10  -2   1    0.65    0.24
 -10  -2   1    0.67    0.60
 -10  -2   1    0.68    0.23
 -10  -2   1    0.73    0.33
 -10  -2   1    0.79    0.41
 -10  -2   1    0.95    0.23
 -10  -2   1    0.51    0.46
 -10  -2   1    0.39    0.25
 -10  -2   1    0.21    0.28
   9   2  -1   -0.12    0.42
   9   2  -1   -0.13    0.17
   9   2  -1    0.10    0.22
   9   2  -1    0.13    0.18
   9   2  -1    0.31    0.37
  -9  -2   1    0.28    0.19
  -9  -2   1   -0.23    0.45
  -9  -2   1   -0.35    0.32
  -9  -2   1    0.06    0.22
  -9  -2   1   -0.05    0.27
  -9  -2   1   -0.32    0.43
  -9  -2   1    0.12    0.18
  -9  -2   1   -0.03    0.21
  -9  -2   1   -0.19    0.24
  -9  -2   1    0.17    0.17
   8   2  -1    0.36    0.33
   8   2  -1    0.25    0.16
   8   2  -1    0.48    0.20
   8   2  -1    0.63    0.20
   8   2  -1   -0.14    0.35
  -8  -2   1    0.34    0.23
  -8  -2   1    0.29    0.17
  -8  -2   1    0.24    0.15
  -8  -2   1    0.59    0.31
  -8  -2   1    0.18    0.20
  -8  -2   1    0.57    0.19
  -8  -2   1    0.35    0.44
  -8  -2   1    0.52    0.16
  -8  -2   1    0.01    0.37
  -8  -2   1    0.43    0.39
   7   2  -1    7.13    0.52
   7   2  -1    7.95    0.59
   7   2  -1    8.04    0.44
   7   2  -1    8.64    0.32
   7   2  -1    8.71    0.33
  -7  -2   1    7.88    0.52
  -7  -2   1    7.88    0.31
  -7  -2   1    7.60    0.50
  -7  -2   1    7.25    0.43
  -7  -2   1    7.50    0.33
  -7  -2   1    7.76    0.58
  -7  -2   1    7.77    0.65
  -7  -2   1    7.99    0.65
  -7  -2   1    7.79    0.34
  -7  -2   1    7.27    0.31
   6   2  -1   32.43    0.82
   6   2  -1   31.69    0.67
   6   2  -1   31.54    0.94
   6   2  -1   30.89    0.87
   6   2  -1   32.95    0.68
  -6  -2   1   32.24    0.87
  -6  -2   1   32.12    0.68
  -6  -2   1   33.15    0.98
  -6  -2   1   31.75    0.90
  -6  -2   1   31.70    0.69
  -6  -2   1   31.50    0.67
  -6  -2   1   31.72    0.66
  -6  -2   1   32.19    0.91
  -6  -2   1   32.83    0.99
  -6  -2   1   31.77    0.81
   5   2  -1   55.52    1.03
   5   2  -1   54.94    1.16
   5   2  -1   53.02    1.25
   5   2  -1   53.16    1.25
   5   2  -1   53.08    1.19
   5   2  -1   53.05    1.01
  -5  -2   1   54.28    1.21
  -5  -2   1   55.42    1.28
  -5  -2   1   53.75    1.15
  -5  -2   1   53.52    1.00
  -5  -2   1   51.70    1.02
  -5  -2   1   54.76    1.04
  -5  -2   1   54.79    1.27
  -5  -2   1   53.94    1.23
  -5  -2   1   54.64    1.01
   4   2  -1   13.10    0.49
   4   2  -1   13.98    0.45
   4   2  -1   13.29    0.32
   4   2  -1   12.73    0.51
   4   2  -1   13.99    0.34
   4   2  -1   13.58    0.46
  -4  -2   1   14.36    0.35
  -4  -2   1   13.56    0.45
  -4  -2   1   13.80    0.47
  -4  -2   1   13.18    0.33
  -4  -2   1   12.69    0.32
  -4  -2   1   13.14    0.51
  -4  -2   1   13.54    0.48
  -4  -2   1   13.81    0.32
  -4  -2   1   13.94    0.52
   3   2  -1   83.97    1.48
   3   2  -1   83.00    1.62
   3   2  -1   83.70    1.58
   3   2  -1   82.73    1.46
   3   2  -1   81.43    1.58
  -3  -2   1   80.58    1.48
  -3  -2   1   82.54    1.55
  -3  -2   1   83.42    1.45
  -3  -2   1   80.76    1.47
  -3  -2   1   82.40    1.58
  -3  -2   1   82.26    1.58
  -3  -2   1   81.33    1.61
   2   2  -1   23.21    0.56
   2   2  -1   23.89    0.61
   2   2  -1   24.54    0.46
   2   2  -1   24.03    0.46
   2   2  -1   23.56    0.49
   2   2  -1   24.35    0.59
   2   2  -1   24.53    0.55
  -2  -2   1   23.96    0.49
  -2  -2   1   24.38    0.48
  -2  -2   1   24.24    0.51
  -2  -2   1   24.08    0.59
  -2  -2   1   22.88    0.60
  -2  -2   1   23.62    0.56
   1   2  -1  255.31    4.48
   1   2  -1  255.90    4.52
   1   2  -1  221.92    4.48
   1   2  -1  262.79    4.47
   1   2  -1  287.87    4.49
   1   2  -1  265.76    4.47
  -1  -2   1  262.33    4.47
  -1  -2   1  263.64    4.48
  -1  -2   1  261.89    4.46
  -1  -2   1  264.60    4.53
  -1  -2   1  262.10    4.47
  -1  -2   1  262.26    4.48
   0   2  -1   71.09    1.29
   0   2  -1   72.57    1.28
   0   2  -1   69.32    1.25
   0   2  -1   72.11    1.30
   0   2  -1   71.23    1.31
   0  -2   1   69.86    1.28
   0  -2   1   71.90    1.32
   0  -2   1   71.38    1.30
   0  -2   1   70.21    1.29
   0  -2   1   71.91    1.31
  -1   2  -1    0.43    0.12
  -1   2  -1    0.31    0.12
  -1   2  -1    0.32    0.17
  -1   2  -1    0.21    0.14
  -1   2  -1    0.23    0.15
  -1   2  -1    0.20    0.15
  -1   2  -1    0.38    0.11
   1  -2   1    0.34    0.16
   1  -2   1    0.25    0.15
   1  -2   1    0.34    0.15
   1  -2   1    0.36    0.12
   1  -2   1    0.24    0.14
   1  -2   1    0.69    0.12
   1  -2   1    0.53    0.13
  -2   2  -1   12.24    0.39
  -2   2  -1   12.54    0.40
  -2   2  -1   11.74    0.39
  -2   2  -1   11.87    0.44
  -2   2  -1   12.29    0.39
  -2   2  -1   11.88    0.39
   2  -2   1   12.41    0.38
   2  -2   1   11.47    0.42
   2  -2   1   13.07    0.40
   2  -2   1   12.06    0.35
   2  -2   1   13.13    0.40
   2  -2   1   12.11    0.39
  -3   2  -1   54.60    1.15
  -3   2  -1   54.67    1.12
  -3   2  -1   55.36    1.10
  -3   2  -1   53.80    1.12
  -3   2  -1   54.90    1.20
  -3   2  -1   53.72    1.07
  -3   2  -1   53.31    1.11
   3  -2   1   55.04    1.16
   3  -2   1   53.87    0.99
   3  -2   1   52.30    1.18
   3  -2   1   54.30    1.08
   3  -2   1   54.06    1.06
   3  -2   1   54.87    1.12
   3  -2   1   55.96    1.14
   3  -2   1   55.06    1.11
  -4   2  -1    0.36    0.15
  -4   2  -1    0.29    0.18
  -4   2  -1    0.30    0.28
  -4   2  -1    0.47    0.17
  -4   2  -1    0.31    0.14
  -4   2  -1    0.47    0.18
  -4   2  -1    0.38    0.15
   4  -2   1    0.42    0.18
   4  -2   1    0.60    0.15
   4  -2   1    0.51    0.16
   4  -2   1    0.30    0.25
   4  -2   1    0.68    0.12
   4  -2   1    0.57    0.10
   4  -2   1    0.47    0.16
   4  -2   1    0.76    0.34
   4  -2   1    0.42    0.17
  -5   2  -1   93.91    1.76
  -5   2  -1   90.76    1.82
  -5   2  -1   93.49    2.00
  -5   2  -1   93.54    1.87
  -5   2  -1   92.80    1.91
  -5   2  -1   92.87    1.80
  -5   2  -1   89.70    1.80
   5  -2   1   90.25    1.96
   5  -2   1   92.79    1.90
   5  -2   1   95.48    1.82
   5  -2   1   89.76    2.05
   5  -2   1   92.22    1.81
   5  -2   1   92.34    1.74
   5  -2   1   90.52    1.65
   5  -2   1   90.58    1.72
  -6   2  -1    5.14    0.43
  -6   2  -1    3.88    0.43
  -6   2  -1    3.59    0.48
  -6   2  -1    3.37    0.32
  -6   2  -1    4.04    0.37
  -6   2  -1    4.26    0.39
  -6   2  -1    3.56    0.40
   6  -2   1    3.82    0.58
   6  -2   1    3.58    0.29
   6  -2   1    3.66    0.42
   6  -2   1    4.49    0.47
   6  -2   1    3.88    0.51
   6  -2   1    3.55    0.29
   6  -2   1    3.88    0.22
  -7   2  -1    1.43    0.25
  -7   2  -1    1.05    0.24
  -7   2  -1    2.02    0.50
  -7   2  -1    0.96    0.25
  -7   2  -1    1.13    0.22
  -7   2  -1    1.22    0.26
  -7   2  -1    1.21    0.27
   7  -2   1    1.34    0.20
   7  -2   1    1.29    0.42
   7  -2   1    1.48    0.21
   7  -2   1    1.74    0.49
   7  -2   1    1.17    0.26
   7  -2   1    1.10    0.28
   7  -2   1    1.39    0.20
  -8   2  -1   15.12    0.76
  -8   2  -1   14.71    0.57
  -8   2  -1   15.07    0.74
  -8   2  -1   14.60    0.84
  -8   2  -1   14.56    0.63
  -8   2  -1   13.64    0.65
  -8   2  -1   14.18    0.97
   8  -2   1   14.36    0.45
   8  -2   1   13.51    0.87
   8  -2   1   14.96    0.63
   8  -2   1   14.98    0.95
   8  -2   1   14.11    0.46
   8  -2   1   14.12    0.80
  -9   2  -1   14.59    0.85
  -9   2  -1   14.99    0.85
  -9   2  -1   13.68    0.69
  -9   2  -1   14.32    1.01
  -9   2  -1   15.08    0.74
  -9   2  -1   14.49    0.68
  -9   2  -1   14.37    0.62
   9  -2   1   14.09    0.90
   9  -2   1   14.38    0.99
   9  -2   1   14.60    0.66
   9  -2   1   15.27    1.08
 -10   2  -1   -0.21    0.30
 -10   2  -1    0.74    0.40
 -10   2  -1    0.18    0.63
 -10   2  -1    0.69    0.32
 -10   2  -1    0.61    0.30
 -10   2  -1    1.00    0.42
  10  -2   1    0.81    0.33
  10  -2   1    0.68    0.31
  10  -2   1    0.50    0.64
  10  -2   1    0.73    0.56
 -11   2  -1    0.77    0.35
 -11   2  -1    0.40    0.41
 -11   2  -1   -0.07    0.42
 -11   2  -1    0.12    0.46
 -11   2  -1   -0.13    0.36
 -11   2  -1    0.77    0.37
  11  -2   1    0.87    0.45
  11  -2   1    0.40    0.38
  11  -2   1    0.94    0.73
  11  -2   1    0.61    0.63
 -12   2  -1    1.44    0.48
 -12   2  -1    2.02    0.47
 -12   2  -1    2.96    0.44
 -12   2  -1    1.76    0.55
 -12   2  -1    2.67    0.46
 -12   2  -1    2.90    0.57
  12  -2   1    2.81    0.84
  12  -2   1    3.01    0.97
 -13   2  -1    4.64    0.57
 -13   2  -1    3.45    1.10
 -13   2  -1    4.19    0.59
 -13   2  -1    4.31    0.62
  13  -2   1    6.11    1.22
 -14  -1   1    0.26    0.35
 -14  -1   1   -0.23    0.46
  13   1  -1    1.32    0.78
  13   1  -1    1.60    0.39
  13   1  -1    1.45    0.81
 -13  -1   1    0.76    0.53
 -13  -1   1    0.40    0.47
 -13  -1   1    1.98    0.35
 -13  -1   1    2.29    0.55
 -13  -1   1    1.36    0.66
 -13  -1   1    1.72    0.38
  12   1  -1    3.53    0.39
  12   1  -1    3.37    0.34
  12   1  -1    3.88    0.78
  12   1  -1    3.73    0.92
 -12  -1   1    3.05    0.55
 -12  -1   1    4.64    0.54
 -12  -1   1    3.39    0.49
 -12  -1   1    3.51    0.36
 -12  -1   1    3.41    0.47
 -12  -1   1    3.11    0.32
 -12  -1   1    4.51    0.54
 -12  -1   1    3.55    0.40
  11   1  -1    2.38    0.62
  11   1  -1    1.61    0.30
  11   1  -1    1.98    0.33
  11   1  -1    1.91    0.68
 -11  -1   1    1.81    0.42
 -11  -1   1    1.66    0.29
 -11  -1   1    1.60    0.27
 -11  -1   1    0.90    0.38
 -11  -1   1    1.14    0.42
 -11  -1   1    1.83    0.31
 -11  -1   1    1.30    0.31
 -11  -1   1    2.59    0.75
 -11  -1   1    2.46    0.40
  10   1  -1    1.52    0.57
  10   1  -1    1.90    0.40
  10   1  -1    1.56    0.27
  10   1  -1    1.96    0.53
  10   1  -1    1.84    0.30
  10   1  -1    1.90    0.29
 -10  -1   1    1.28    0.56
 -10  -1   1    2.18    0.28
 -10  -1   1    1.49    0.39
 -10  -1   1    2.35    0.38
 -10  -1   1    2.26    0.35
 -10  -1   1    1.71    0.27
 -10  -1   1    1.30    0.26
 -10  -1   1    2.19    0.31
 -10  -1   1    1.93    0.60
   9   1  -1    1.50    0.36
   9   1  -1    1.90    0.27
   9   1  -1    2.80    0.49
   9   1  -1    2.17    0.26
   9   1  -1    2.34    0.56
   9   1  -1    1.89    0.25
  -9  -1   1    1.75    0.25
  -9  -1   1    1.47    0.32
  -9  -1   1    2.13    0.37
  -9  -1   1    1.93    0.47
  -9  -1   1    2.36    0.61
  -9  -1   1    1.83    0.28
  -9  -1   1    2.05    0.37
  -9  -1   1    2.25    0.32
  -9  -1   1    1.94    0.25
   8   1  -1   41.36    0.91
   8   1  -1   40.69    0.98
   8   1  -1   38.71    1.25
   8   1  -1   39.26    1.17
   8   1  -1   39.64    0.91
   8   1  -1   41.60    1.21
  -8  -1   1   39.04    0.93
  -8  -1   1   39.69    1.00
  -8  -1   1   39.21    1.14
  -8  -1   1   39.27    0.95
  -8  -1   1   40.89    1.32
  -8  -1   1   40.91    1.28
  -8  -1   1   39.80    1.16
  -8  -1   1   39.18    0.89
  -8  -1   1   40.37    0.93
  -8  -1   1   39.20    0.90
   7   1  -1    9.46    0.44
   7   1  -1    8.51    0.63
   7   1  -1    8.63    0.58
   7   1  -1    8.87    0.57
   7   1  -1    9.22    0.37
   7   1  -1    8.98    0.37
  -7  -1   1    9.19    0.83
  -7  -1   1    9.01    0.35
  -7  -1   1    9.14    0.46
  -7  -1   1    9.20    0.39
  -7  -1   1    8.84    0.43
  -7  -1   1    9.82    0.54
  -7  -1   1    8.96    0.37
  -7  -1   1    9.89    0.41
   6   1  -1    5.47    0.29
   6   1  -1    4.89    0.50
   6   1  -1    5.49    0.36
   6   1  -1    5.11    0.45
   6   1  -1    5.54    0.46
   6   1  -1    5.76    0.30
  -6  -1   1    5.32    0.27
  -6  -1   1    5.18    0.29
  -6  -1   1    4.76    0.52
  -6  -1   1    4.97    0.38
  -6  -1   1    5.28    0.28
  -6  -1   1    5.88    0.57
  -6  -1   1    5.24    0.43
  -6  -1   1    5.04    0.31
  -6  -1   1    5.59    0.50
  -6  -1   1    5.61    0.34
   5   1  -1    0.56    0.15
   5   1  -1    0.56    0.14
   5   1  -1    0.48    0.13
   5   1  -1    0.43    0.17
   5   1  -1    0.48    0.25
   5   1  -1    0.43    0.25
  -5  -1   1    0.61    0.22
  -5  -1   1    0.51    0.28
  -5  -1   1    0.78    0.28
  -5  -1   1    0.49    0.15
  -5  -1   1    0.55    0.12
  -5  -1   1    0.52    0.14
  -5  -1   1    0.46    0.15
  -5  -1   1    0.60    0.18
  -5  -1   1    0.43    0.12
  -5  -1   1    0.48    0.26
   4   1  -1    8.07    0.27
   4   1  -1    7.71    0.43
   4   1  -1    7.54    0.38
   4   1  -1    7.50    0.26
   4   1  -1    8.10    0.33
   4   1  -1    7.20    0.38
  -4  -1   1    7.49    0.38
  -4  -1   1    7.73    0.33
  -4  -1   1    7.65    0.39
  -4  -1   1    7.62    0.25
  -4  -1   1    7.64    0.32
  -4  -1   1    7.85    0.24
  -4  -1   1    7.68    0.26
  -4  -1   1    7.49    0.44
   3   1  -1   62.41    1.30
   3   1  -1   65.79    1.24
   3   1  -1   64.46    1.18
   3   1  -1   65.24    1.26
   3   1  -1   63.90    1.17
   3   1  -1   64.73    1.32
   3   1  -1   65.97    1.29
  -3  -1   1   63.68    1.26
  -3  -1   1   64.15    1.24
  -3  -1   1   64.13    1.31
  -3  -1   1   65.24    1.32
  -3  -1   1   64.49    1.16
  -3  -1   1   60.67    1.17
  -3  -1   1   66.82    1.19
  -3  -1   1   63.82    1.29
  -3  -1   1   64.97    1.17
   2   1  -1  133.53    2.21
   2   1  -1  128.77    2.32
   2   1  -1  127.17    2.24
   2   1  -1  122.16    2.28
   2   1  -1  126.14    2.33
   2   1  -1  134.25    2.30
  -2  -1   1  127.80    2.27
  -2  -1   1  127.98    2.32
  -2  -1   1  125.35    2.22
  -2  -1   1  127.55    2.24
  -2  -1   1  132.31    2.23
  -2  -1   1  130.58    2.30
  -2  -1   1  131.61    2.33
  -2  -1   1  129.70    2.24
  -1   1  -1  118.85    2.33
  -1   1  -1  146.51    2.35
  -1   1  -1  134.67    2.33
  -1   1  -1  129.14    2.32
  -1   1  -1  130.45    2.38
  -1   1  -1  143.81    2.35
   1  -1   1  124.28    2.38
   1  -1   1  141.32    2.34
   1  -1   1  145.80    2.35
   1  -1   1  126.18    2.38
   1  -1   1  129.22    2.36
  -2   1  -1  412.05    7.15
  -2   1  -1  413.11    7.17
  -2   1  -1  421.29    7.08
  -2   1  -1  406.33    7.11
  -2   1  -1  417.56    7.11
  -2   1  -1  425.96    7.10
  -2   1  -1  402.95    7.12
   2  -1   1  404.88    7.16
   2  -1   1  419.67    7.22
   2  -1   1  422.01    7.09
   2  -1   1  417.34    7.13
   2  -1   1  416.86    7.11
   2  -1   1  420.69    7.15
   2  -1   1  410.81    7.11
  -3   1  -1   22.78    0.50
  -3   1  -1   22.96    0.57
  -3   1  -1   22.36    0.58
  -3   1  -1   23.13    0.53
  -3   1  -1   22.58    0.54
  -3   1  -1   22.48    0.53
   3  -1   1   22.90    0.49
   3  -1   1   23.24    0.53
   3  -1   1   23.31    0.61
   3  -1   1   22.57    0.51
   3  -1   1   24.06    0.46
   3  -1   1   21.24    0.51
   3  -1   1   22.68    0.63
   3  -1   1   23.79    0.58
  -4   1  -1   78.18    1.49
  -4   1  -1   79.70    1.48
  -4   1  -1   80.02    1.66
  -4   1  -1   78.91    1.50
  -4   1  -1   78.62    1.46
  -4   1  -1   77.37    1.58
  -4   1  -1   78.88    1.55
   4  -1   1   77.95    1.39
   4  -1   1   76.08    1.53
   4  -1   1   78.82    1.49
   4  -1   1   76.36    1.68
   4  -1   1   78.97    1.43
   4  -1   1   76.99    1.63
   4  -1   1   79.22    1.57
   4  -1   1   78.65    1.44
  -5   1  -1   39.16    0.86
  -5   1  -1   38.26    0.86
  -5   1  -1   38.94    1.08
  -5   1  -1   37.25    0.96
  -5   1  -1   38.50    0.93
  -5   1  -1   38.89    0.87
  -5   1  -1   37.73    0.81
   5  -1   1   39.04    1.08
   5  -1   1   38.17    0.78
   5  -1   1   39.26    0.86
   5  -1   1   38.02    1.03
   5  -1   1   38.28    0.77
   5  -1   1   38.62    0.97
   5  -1   1   38.30    0.75
  -6   1  -1   -0.14    0.14
  -6   1  -1   -0.17    0.18
  -6   1  -1    0.24    0.16
  -6   1  -1    0.24    0.19
  -6   1  -1   -0.07    0.18
  -6   1  -1   -0.11    0.16
  -6   1  -1    0.44    0.35
   6  -1   1   -0.11    0.13
   6  -1   1   -0.15    0.12
   6  -1   1   -0.13    0.13
   6  -1   1    0.18    0.18
   6  -1   1   -0.17    0.18
   6  -1   1   -0.12    0.31
   6  -1   1    0.17    0.10
   6  -1   1    0.32    0.30
  -7   1  -1    0.15    0.16
  -7   1  -1    0.28    0.22
  -7   1  -1    0.17    0.21
  -7   1  -1   -0.02    0.20
  -7   1  -1    0.25    0.19
  -7   1  -1    0.36    0.41
  -7   1  -1   -0.03    0.18
   7  -1   1    0.24    0.13
   7  -1   1    0.44    0.20
   7  -1   1    0.45    0.21
   7  -1   1    0.37    0.22
   7  -1   1    0.40    0.38
   7  -1   1    0.22    0.11
   7  -1   1    0.28    0.12
   7  -1   1    0.16    0.34
  -8   1  -1    6.41    0.44
  -8   1  -1    8.23    0.79
  -8   1  -1    7.85    0.58
  -8   1  -1    6.77    0.41
  -8   1  -1    7.26    0.60
  -8   1  -1    7.53    0.50
   8  -1   1    7.42    0.45
   8  -1   1    8.17    0.66
   8  -1   1    7.20    0.46
   8  -1   1    7.17    0.31
   8  -1   1    7.66    0.77
   8  -1   1    7.47    0.69
  -9   1  -1    1.36    0.27
  -9   1  -1    2.03    0.36
  -9   1  -1    1.36    0.32
  -9   1  -1    2.63    0.61
  -9   1  -1    1.11    0.30
   9  -1   1    2.15    0.30
   9  -1   1    1.84    0.30
   9  -1   1    2.04    0.38
   9  -1   1    2.25    0.61
 -10   1  -1   -0.05    0.27
 -10   1  -1    0.08    0.30
 -10   1  -1    0.53    0.28
 -10   1  -1    0.11    0.25
 -10   1  -1   -0.01    0.35
 -10   1  -1    0.80    0.37
  10  -1   1    0.43    0.29
  10  -1   1    0.75    0.53
  10  -1   1    0.67    0.37
  10  -1   1    0.55    0.60
 -11   1  -1   -0.08    0.39
 -11   1  -1    0.16    0.58
 -11   1  -1    0.83    0.32
 -11   1  -1    0.77    0.42
 -11   1  -1    1.29    0.64
 -11   1  -1    0.14    0.36
 -11   1  -1    1.18    0.33
 -11   1  -1    0.33    0.31
  11  -1   1    1.28    0.73
  11  -1   1    0.48    0.58
  11  -1   1    0.54    0.31
  11  -1   1    0.53    0.33
 -12   1  -1    0.69    0.35
 -12   1  -1   -0.05    0.48
 -12   1  -1    0.20    0.39
 -12   1  -1    0.11    0.37
 -12   1  -1    0.08    0.48
 -12   1  -1    1.11    0.38
  12  -1   1    0.99    0.78
  12  -1   1   -0.53    0.44
  12  -1   1    1.07    0.75
  12  -1   1   -0.61    0.37
 -13   1  -1    1.08    0.59
 -13   1  -1    2.36    0.48
 -13   1  -1    1.37    0.56
 -13   1  -1    0.95    0.40
 -13   1  -1    0.54    0.48
  13  -1   1    2.10    0.88
  13  -1   1    3.82    1.02
  13   0  -1   -0.40    0.81
  13   0  -1    0.78    0.83
 -13   0   1   -0.51    0.47
 -13   0   1    0.42    0.43
 -13   0   1   -0.03    0.53
 -13   0   1    0.70    0.36
 -13   0   1    1.59    0.57
  12   0  -1    0.81    0.70
  12   0  -1   -0.41    0.57
  12   0  -1    0.51    0.67
  12   0  -1    0.59    0.36
 -12   0   1    0.21    0.41
 -12   0   1    0.78    0.37
 -12   0   1    0.51    0.47
 -12   0   1    0.20    0.45
 -12   0   1    0.19    0.32
  11   0  -1    1.83    0.33
  11   0  -1    1.33    0.48
  11   0  -1    2.66    0.67
  11   0  -1    1.83    0.63
  11   0  -1    2.38    0.37
  11   0  -1    1.58    0.29
 -11   0   1    2.11    0.48
 -11   0   1    2.10    0.44
 -11   0   1    1.73    0.32
 -11   0   1    2.04    0.66
 -11   0   1    1.44    0.34
 -11   0   1    2.10    0.35
 -11   0   1    1.54    0.40
  10   0  -1   -0.35    0.34
  10   0  -1   -0.24    0.38
  10   0  -1   -0.16    0.53
  10   0  -1   -0.42    0.50
  10   0  -1    0.04    0.27
  10   0  -1    0.00    0.23
 -10   0   1    0.19    0.25
 -10   0   1   -0.18    0.33
 -10   0   1    0.05    0.25
 -10   0   1    0.31    0.25
 -10   0   1   -0.11    0.31
 -10   0   1   -0.34    0.27
 -10   0   1   -0.15    0.19
 -10   0   1   -0.08    0.37
   9   0  -1    0.11    0.42
   9   0  -1    0.18    0.23
   9   0  -1    0.28    0.21
   9   0  -1   -0.07    0.25
   9   0  -1    0.27    0.31
   9   0  -1    0.40    0.56
  -9   0   1   -0.04    0.22
  -9   0   1    0.04    0.19
  -9   0   1    0.11    0.25
  -9   0   1    0.96    0.74
  -9   0   1   -0.09    0.20
  -9   0   1   -0.08    0.25
  -9   0   1   -0.28    0.26
  -9   0   1   -0.07    0.29
  -9   0   1   -0.09    0.32
   8   0  -1    1.13    0.42
   8   0  -1    1.32    0.24
   8   0  -1    0.50    0.41
   8   0  -1    1.16    0.21
   8   0  -1    1.62    0.24
   8   0  -1    0.75    0.29
  -8   0   1    1.51    0.47
  -8   0   1    1.63    0.28
  -8   0   1    0.60    0.27
  -8   0   1    1.21    0.20
  -8   0   1    1.10    0.26
  -8   0   1    0.56    0.25
  -8   0   1    1.74    0.25
  -8   0   1    1.45    0.53
  -8   0   1    1.32    0.27
  -8   0   1    1.13    0.21
   7   0  -1   30.06    0.98
   7   0  -1   25.80    0.99
   7   0  -1   32.50    1.05
   7   0  -1   30.49    0.76
   7   0  -1   30.82    0.77
   7   0  -1   31.78    0.99
  -7   0   1   30.07    1.04
  -7   0   1   30.70    0.77
  -7   0   1   30.04    0.74
  -7   0   1   29.39    1.08
  -7   0   1   30.33    0.75
  -7   0   1   29.84    0.92
  -7   0   1   30.07    0.93
  -7   0   1   29.21    0.74
   6   0  -1    3.54    0.19
   6   0  -1    4.12    0.31
   6   0  -1    3.51    0.30
   6   0  -1    3.75    0.50
   6   0  -1    3.25    0.30
   6   0  -1    3.60    0.19
   6   0  -1    3.60    0.44
   6   0  -1    3.14    0.46
  -6   0   1    3.65    0.29
  -6   0   1    3.51    0.29
  -6   0   1    3.48    0.29
  -6   0   1    3.96    0.51
  -6   0   1    4.58    0.52
  -6   0   1    3.58    0.40
  -6   0   1    3.37    0.31
  -6   0   1    3.78    0.27
  -6   0   1    3.16    0.31
   5   0  -1   14.35    0.44
   5   0  -1   13.70    0.59
   5   0  -1   14.07    0.57
   5   0  -1   13.95    0.45
   5   0  -1   13.25    0.63
   5   0  -1   13.81    0.35
   5   0  -1   14.32    0.36
  -5   0   1   13.90    0.62
  -5   0   1   14.48    0.66
  -5   0   1   14.58    0.41
  -5   0   1   13.84    0.43
  -5   0   1   14.28    0.46
  -5   0   1   14.01    0.43
  -5   0   1   14.38    0.55
  -5   0   1   13.24    0.43
  -5   0   1   13.58    0.43
   4   0  -1   68.95    1.31
   4   0  -1   71.92    1.26
   4   0  -1   68.69    1.25
   4   0  -1   67.23    1.48
   4   0  -1   69.92    1.33
   4   0  -1   70.05    1.44
   4   0  -1   66.83    1.44
  -4   0   1   70.55    1.31
  -4   0   1   67.71    1.31
  -4   0   1   68.08    1.42
  -4   0   1   68.17    1.46
  -4   0   1   71.07    1.33
  -4   0   1   69.66    1.31
  -4   0   1   70.09    1.29
  -4   0   1   69.20    1.32
  -4   0   1   68.43    1.49
   3   0  -1   46.59    0.85
   3   0  -1   45.25    0.90
   3   0  -1   46.58    0.99
   3   0  -1   44.61    0.98
   3   0  -1   47.15    0.86
   3   0  -1   44.79    0.89
  -3   0   1   46.58    0.87
  -3   0   1   46.07    0.90
  -3   0   1   44.88    0.89
  -3   0   1   44.87    1.02
  -3   0   1   44.15    0.97
  -3   0   1   45.80    0.90
  -3   0   1   44.85    0.99
  -3   0   1   46.12    0.88
   2   0  -1   13.51    0.34
   2   0  -1   13.58    0.43
   2   0  -1   13.65    0.32
   2   0  -1   13.83    0.36
   2   0  -1   13.74    0.41
  -2   0   1   13.52    0.41
  -2   0   1   14.03    0.48
  -2   0   1   13.39    0.33
  -2   0   1   13.84    0.33
  -2   0   1   13.31    0.43
  -2   0   1   13.32    0.37
  -2   0   1   13.37    0.35
  -2   0   1   14.01    0.34
  -2   0  -1   68.60    1.22
  -2   0  -1   68.80    1.18
  -2   0  -1   69.22    1.31
  -2   0  -1   69.57    1.24
  -2   0  -1   71.46    1.26
  -2   0  -1   70.64    1.22
  -2   0  -1   70.28    1.34
  -2   0  -1   69.22    1.27
  -2   0  -1   68.68    1.20
  -2   0  -1   71.83    1.20
   2   0   1   71.05    1.19
   2   0   1   66.57    1.30
   2   0   1   65.69    1.27
   2   0   1   68.29    1.34
   2   0   1   61.39    1.27
   2   0   1   66.93    1.25
   2   0   1   71.74    1.21
   2   0   1   64.11    1.21
   2   0   1   64.72    1.18
  -3   0  -1    5.42    0.41
  -3   0  -1    5.56    0.21
  -3   0  -1    5.50    0.19
  -3   0  -1    5.56    0.28
  -3   0  -1    4.89    0.25
  -3   0  -1    5.42    0.21
  -3   0  -1    5.31    0.36
  -3   0  -1    5.84    0.19
  -3   0  -1    5.74    0.22
   3   0   1    5.72    0.22
   3   0   1    5.69    0.29
   3   0   1    5.36    0.16
   3   0   1    5.61    0.17
   3   0   1    4.92    0.17
   3   0   1    5.64    0.26
   3   0   1    4.98    0.39
   3   0   1    5.34    0.35
   3   0   1    6.08    0.22
  -4   0  -1    2.80    0.21
  -4   0  -1    2.38    0.37
  -4   0  -1    2.95    0.20
  -4   0  -1    3.03    0.40
  -4   0  -1    2.72    0.21
  -4   0  -1    2.62    0.20
  -4   0  -1    2.90    0.18
  -4   0  -1    2.96    0.26
  -4   0  -1    2.29    0.23
  -4   0  -1    2.44    0.27
   4   0   1    2.79    0.21
   4   0   1    3.03    0.34
   4   0   1    3.08    0.17
   4   0   1    2.22    0.12
   4   0   1    2.79    0.28
   4   0   1    2.82    0.37
   4   0   1    3.12    0.25
   4   0   1    2.70    0.20
   4   0   1    2.82    0.20
  -5   0  -1   38.35    0.79
  -5   0  -1   37.11    0.79
  -5   0  -1   38.40    1.05
  -5   0  -1   38.68    1.03
  -5   0  -1   37.70    0.90
  -5   0  -1   37.17    0.93
  -5   0  -1   37.10    0.82
  -5   0  -1   37.85    0.75
  -5   0  -1   36.64    0.76
   5   0   1   38.07    0.79
   5   0   1   38.31    0.81
   5   0   1   38.89    0.79
   5   0   1   38.32    0.93
   5   0   1   37.46    0.75
   5   0   1   36.90    1.03
   5   0   1   36.31    0.98
  -6   0  -1    1.32    0.20
  -6   0  -1    1.69    0.24
  -6   0  -1    1.26    0.35
  -6   0  -1    1.22    0.20
  -6   0  -1    1.50    0.19
  -6   0  -1    1.06    0.21
  -6   0  -1    0.98    0.13
  -6   0  -1    1.24    0.17
  -6   0  -1    1.18    0.16
   6   0   1    1.29    0.31
   6   0   1    1.34    0.17
   6   0   1    1.26    0.36
   6   0   1    1.01    0.21
   6   0   1    1.26    0.18
   6   0   1    1.09    0.13
  -7   0  -1    6.21    0.47
  -7   0  -1    5.40    0.36
  -7   0  -1    5.54    0.98
  -7   0  -1    5.83    0.45
  -7   0  -1    5.53    0.32
  -7   0  -1    6.48    0.83
  -7   0  -1    6.03    0.36
  -7   0  -1    5.96    0.28
  -7   0  -1    5.82    0.31
  -7   0  -1    5.57    0.37
   7   0   1    5.78    0.58
   7   0   1    5.68    0.57
   7   0   1    6.04    0.34
   7   0   1    6.07    0.34
   7   0   1    5.84    0.29
   7   0   1    6.45    0.51
  -8   0  -1    0.44    0.24
  -8   0  -1    0.71    0.38
  -8   0  -1    0.34    0.17
  -8   0  -1    0.37    0.21
  -8   0  -1    0.65    0.22
  -8   0  -1    0.52    0.14
  -8   0  -1    0.90    0.21
  -8   0  -1    0.30    0.19
  -8   0  -1    0.34    0.24
  -8   0  -1    0.98    0.48
   8   0   1    0.53    0.15
   8   0   1    0.48    0.20
   8   0   1    0.25    0.40
   8   0   1    0.23    0.36
   8   0   1    0.63    0.21
   8   0   1    0.40    0.41
  -9   0  -1   16.24    0.90
  -9   0  -1   15.35    0.75
  -9   0  -1   15.89    0.58
  -9   0  -1   14.77    0.47
  -9   0  -1   15.87    1.02
  -9   0  -1   15.12    0.54
  -9   0  -1   16.27    0.80
  -9   0  -1   15.48    0.59
  -9   0  -1   16.19    0.63
  -9   0  -1   15.85    0.57
   9   0   1   16.55    0.97
   9   0   1   15.73    0.85
   9   0   1   16.04    0.58
   9   0   1   15.47    0.57
   9   0   1   15.99    0.92
 -10   0  -1    0.77    0.26
 -10   0  -1    0.61    0.33
 -10   0  -1    0.85    0.36
 -10   0  -1    0.50    0.24
 -10   0  -1    1.22    0.28
 -10   0  -1    0.82    0.31
  10   0   1    0.76    0.59
  10   0   1    1.20    0.27
  10   0   1    0.28    0.34
  10   0   1    0.44    0.25
  10   0   1    0.27    0.52
 -11   0  -1    4.87    0.61
 -11   0  -1    3.74    0.46
 -11   0  -1    3.45    0.49
 -11   0  -1    4.13    0.50
 -11   0  -1    3.74    0.38
 -11   0  -1    4.08    0.48
  11   0   1    4.67    0.80
  11   0   1    5.08    0.72
  11   0   1    3.16    0.43
  11   0   1    4.80    0.52
 -12   0  -1   -0.25    0.31
 -12   0  -1   -0.89    0.42
 -12   0  -1    1.15    0.34
 -12   0  -1   -0.43    0.42
 -12   0  -1    0.61    0.29
  12   0   1    0.28    0.34
  12   0   1    0.53    0.46
  12   0   1    0.21    0.68
  12   0   1    0.57    0.28
  12   0   1    0.36    0.75
 -13   0  -1    0.82    0.53
 -13   0  -1    1.22    0.53
 -13   0  -1    1.48    0.35
 -13   0  -1    1.27    0.39
 -13   0  -1    1.05    0.40
 -13   0  -1    1.10    0.48
  13   0   1    1.38    0.87
  13   0   1    0.72    0.77
  13  -1  -1    1.42    0.86
  13  -1  -1    2.86    1.00
 -13   1   1    0.98    0.58
 -13   1   1    2.57    0.62
 -13   1   1    0.89    0.40
 -13   1   1    0.91    0.49
 -13   1   1    0.60    0.54
  12  -1  -1    1.42    0.75
  12  -1  -1    1.43    0.81
  12  -1  -1    1.38    0.44
 -12   1   1    0.75    0.46
 -12   1   1    0.98    0.42
 -12   1   1    1.03    0.52
 -12   1   1    0.69    0.40
 -12   1   1    0.61    0.51
 -12   1   1    0.82    0.38
  11  -1  -1    2.30    0.36
  11  -1  -1    1.74    0.47
  11  -1  -1    2.85    0.78
  11  -1  -1    1.75    0.70
  11  -1  -1    2.47    0.30
  11  -1  -1    2.40    0.41
 -11   1   1    1.41    0.41
 -11   1   1    3.00    0.43
 -11   1   1    2.21    0.44
 -11   1   1    3.28    0.51
 -11   1   1    2.27    0.48
 -11   1   1    2.65    1.12
 -11   1   1    2.43    0.39
  10  -1  -1    6.33    0.90
  10  -1  -1    6.82    0.79
  10  -1  -1    5.91    0.48
  10  -1  -1    6.28    0.59
 -10   1   1    6.58    0.77
 -10   1   1    6.02    0.63
 -10   1   1    5.99    0.76
 -10   1   1    5.93    0.68
 -10   1   1    4.82    0.52
 -10   1   1    6.17    0.54
   9  -1  -1    1.33    0.30
   9  -1  -1    1.09    0.28
   9  -1  -1    0.92    0.23
   9  -1  -1    0.52    0.35
   9  -1  -1    0.74    0.52
   9  -1  -1    0.48    0.49
  -9   1   1    0.42    0.34
  -9   1   1    1.21    0.27
  -9   1   1    0.82    0.28
  -9   1   1    0.45    0.32
  -9   1   1    0.89    0.35
   8  -1  -1    1.28    0.16
   8  -1  -1    1.74    0.48
   8  -1  -1    1.08    0.30
   8  -1  -1    1.78    0.28
   8  -1  -1    1.34    0.22
   8  -1  -1    1.35    0.26
   8  -1  -1    0.69    0.47
   8  -1  -1    1.76    0.23
  -8   1   1    1.36    0.25
  -8   1   1    1.44    0.29
  -8   1   1    1.45    0.27
  -8   1   1    1.13    0.30
  -8   1   1    1.15    0.19
  -8   1   1    1.86    0.49
  -8   1   1    1.05    0.30
  -8   1   1    1.21    0.53
  -8   1   1    1.15    0.29
   7  -1  -1    0.05    0.20
   7  -1  -1    0.08    0.15
   7  -1  -1    0.41    0.16
   7  -1  -1    0.11    0.35
   7  -1  -1    0.40    0.15
   7  -1  -1    0.25    0.15
   7  -1  -1    0.31    0.38
   7  -1  -1    0.42    0.25
  -7   1   1    0.14    0.18
  -7   1   1    0.32    0.20
  -7   1   1    0.38    0.15
  -7   1   1    0.45    0.22
  -7   1   1    0.45    0.22
  -7   1   1    0.36    0.23
  -7   1   1   -0.04    0.33
  -7   1   1    0.29    0.24
  -7   1   1    0.35    0.39
   6  -1  -1   26.98    0.90
   6  -1  -1   26.72    0.62
   6  -1  -1   26.65    0.93
   6  -1  -1   27.14    0.62
   6  -1  -1   27.59    0.88
   6  -1  -1   26.60    0.67
   6  -1  -1   26.89    0.72
  -6   1   1   26.19    0.92
  -6   1   1   27.13    0.98
  -6   1   1   26.43    0.71
  -6   1   1   27.40    0.85
  -6   1   1   26.84    0.74
  -6   1   1   26.37    0.72
  -6   1   1   27.64    0.83
  -6   1   1   26.36    0.67
  -6   1   1   26.52    0.64
   5  -1  -1   65.50    1.45
   5  -1  -1   62.46    1.48
   5  -1  -1   65.12    1.31
   5  -1  -1   63.13    1.49
   5  -1  -1   63.15    1.22
   5  -1  -1   64.31    1.24
   5  -1  -1   64.15    1.27
  -5   1   1   63.83    1.53
  -5   1   1   64.52    1.30
  -5   1   1   65.27    1.33
  -5   1   1   64.58    1.41
  -5   1   1   63.52    1.24
  -5   1   1   62.88    1.26
  -5   1   1   62.82    1.30
  -5   1   1   64.39    1.43
   4  -1  -1    1.24    0.15
   4  -1  -1    1.44    0.30
   4  -1  -1    1.48    0.31
   4  -1  -1    1.29    0.16
   4  -1  -1    1.36    0.15
   4  -1  -1    1.11    0.18
   4  -1  -1    1.26    0.17
  -4   1   1    1.19    0.19
  -4   1   1    1.30    0.18
  -4   1   1    1.18    0.15
  -4   1   1    1.14    0.29
  -4   1   1    1.42    0.21
  -4   1   1    1.17    0.17
  -4   1   1    1.34    0.17
   3  -1  -1    1.42    0.18
   3  -1  -1    1.67    0.20
   3  -1  -1    1.95    0.22
   3  -1  -1    1.59    0.27
   3  -1  -1    1.56    0.20
   3  -1  -1    2.03    0.22
  -3   1   1    1.41    0.19
  -3   1   1    1.48    0.16
  -3   1   1    1.61    0.17
  -3   1   1    1.57    0.19
  -3   1   1    1.57    0.17
  -3   1   1    1.88    0.25
  -3   1   1    1.90    0.30
   2  -1  -1   36.15    0.75
   2  -1  -1   37.20    0.72
   2  -1  -1   35.50    0.75
   2  -1  -1   36.04    0.79
   2  -1  -1   35.71    0.84
   2  -1  -1   36.20    0.74
   2  -1  -1   36.50    0.72
  -2   1   1   35.30    0.78
  -2   1   1   36.80    0.85
  -2   1   1   36.82    0.72
  -2   1   1   35.65    0.74
  -2   1   1   36.57    0.76
  -2   1   1   35.04    0.72
  -2   1   1   35.44    0.74
   1  -1  -1    1.03    0.14
   1  -1  -1    1.46    0.17
   1  -1  -1    1.38    0.13
   1  -1  -1    1.56    0.14
   1  -1  -1    1.10    0.15
   1  -1  -1    1.76    0.16
  -1   1   1    2.12    0.17
  -1   1   1    1.74    0.14
  -1   1   1    1.58    0.10
  -1   1   1    1.67    0.16
  -1   1   1    1.61    0.16
  -2  -1  -1    3.08    0.22
  -2  -1  -1    3.47    0.22
  -2  -1  -1    3.57    0.22
  -2  -1  -1    2.98    0.21
  -2  -1  -1    3.28    0.25
  -2  -1  -1    3.49    0.17
   2   1   1    3.18    0.16
   2   1   1    3.23    0.25
   2   1   1    3.03    0.23
   2   1   1    3.35    0.23
   3   1   1 1000.00   16.97
  -4  -1  -1  264.14    4.55
  -4  -1  -1  255.64    4.49
  -4  -1  -1  255.17    4.61
  -4  -1  -1  256.96    4.63
  -4  -1  -1  269.73    4.70
  -4  -1  -1  263.34    4.71
  -4  -1  -1  263.01    4.62
  -4  -1  -1  261.36    4.67
  -4  -1  -1  264.05    4.50
   4   1   1  276.85    4.57
   4   1   1  265.55    4.64
   4   1   1  257.78    4.48
   4   1   1  264.11    4.71
   4   1   1  260.14    4.48
   4   1   1  258.64    4.54
   4   1   1  259.58    4.68
  -5  -1  -1   32.01    0.79
  -5  -1  -1   32.06    0.91
  -5  -1  -1   32.05    0.81
  -5  -1  -1   32.62    0.82
  -5  -1  -1   32.63    0.71
  -5  -1  -1   31.97    0.92
  -5  -1  -1   32.53    0.65
  -5  -1  -1   32.03    0.88
  -5  -1  -1   33.17    0.67
  -5  -1  -1   33.20    0.63
  -5  -1  -1   33.24    0.64
   5   1   1   33.21    0.70
   5   1   1   31.61    0.90
   5   1   1   33.70    0.65
   5   1   1   32.27    0.65
   5   1   1   33.70    0.75
   5   1   1   34.26    0.83
   5   1   1   31.94    0.89
  -6  -1  -1    7.22    0.42
  -6  -1  -1    6.84    0.43
  -6  -1  -1    7.04    0.27
  -6  -1  -1    6.69    0.26
  -6  -1  -1    6.90    0.29
  -6  -1  -1    6.64    0.28
  -6  -1  -1    6.74    0.57
  -6  -1  -1    6.51    0.40
  -6  -1  -1    6.65    0.57
  -6  -1  -1    7.54    0.54
  -6  -1  -1    6.77    0.32
   6   1   1    6.95    0.32
   6   1   1    6.40    0.52
   6   1   1    6.37    0.51
   6   1   1    6.71    0.27
   6   1   1    7.02    0.28
   6   1   1    6.49    0.38
   6   1   1    6.80    0.44
  -7  -1  -1    0.50    0.19
  -7  -1  -1    0.66    0.38
  -7  -1  -1    0.73    0.15
  -7  -1  -1    0.58    0.15
  -7  -1  -1    0.79    0.21
  -7  -1  -1    1.18    0.40
  -7  -1  -1    0.75    0.26
  -7  -1  -1    0.26    0.32
  -7  -1  -1    0.70    0.16
  -7  -1  -1    0.72    0.17
   7   1   1    0.89    0.34
   7   1   1    0.85    0.22
   7   1   1    0.68    0.16
   7   1   1    0.69    0.32
   7   1   1    0.70    0.15
  -8  -1  -1   25.12    0.86
  -8  -1  -1   24.38    0.64
  -8  -1  -1   24.50    0.64
  -8  -1  -1   25.04    0.83
  -8  -1  -1   25.19    0.76
  -8  -1  -1   24.20    0.60
  -8  -1  -1   23.12    1.01
  -8  -1  -1   26.44    1.01
  -8  -1  -1   26.63    1.03
  -8  -1  -1   24.31    0.62
  -8  -1  -1   25.11    0.64
   8   1   1   21.73    0.70
   8   1   1   25.01    0.94
   8   1   1   24.64    0.61
   8   1   1   25.05    0.96
   8   1   1   26.15    0.90
  -9  -1  -1    1.52    0.26
  -9  -1  -1    1.08    0.35
  -9  -1  -1    1.10    0.28
  -9  -1  -1    1.33    0.21
  -9  -1  -1    1.57    0.32
  -9  -1  -1    1.73    0.56
  -9  -1  -1    1.26    0.21
  -9  -1  -1    1.07    0.19
  -9  -1  -1    1.15    0.22
  -9  -1  -1    0.93    0.46
   9   1   1    1.38    0.48
   9   1   1    1.47    0.21
   9   1   1    1.79    0.48
   9   1   1    0.99    0.31
   9   1   1    1.35    0.22
 -10  -1  -1   20.68    0.62
 -10  -1  -1   21.34    0.64
 -10  -1  -1   20.88    0.68
 -10  -1  -1   22.56    0.77
 -10  -1  -1   20.92    0.77
 -10  -1  -1   20.62    0.91
 -10  -1  -1   21.94    1.17
 -10  -1  -1   21.39    1.00
 -10  -1  -1   23.04    0.73
  10   1   1   22.55    1.12
  10   1   1   23.10    1.04
  10   1   1   21.96    0.63
  10   1   1   22.91    0.65
  10   1   1   21.13    1.08
 -11  -1  -1    2.17    0.28
 -11  -1  -1    1.58    0.38
 -11  -1  -1    2.03    0.30
 -11  -1  -1    1.96    0.36
 -11  -1  -1    2.08    0.40
 -11  -1  -1   -0.39    0.70
 -11  -1  -1    1.46    0.43
 -11  -1  -1    1.57    0.22
 -11  -1  -1    1.95    0.27
 -11  -1  -1    1.79    0.70
  11   1   1    2.32    0.66
  11   1   1    2.04    0.30
  11   1   1    2.18    0.64
  11   1   1    1.50    0.41
  11   1   1    2.13    0.28
 -12  -1  -1    3.29    0.45
 -12  -1  -1    2.33    0.44
 -12  -1  -1    2.12    0.48
 -12  -1  -1    3.03    0.35
 -12  -1  -1    2.82    0.32
 -12  -1  -1    2.87    0.35
 -12  -1  -1    2.54    0.46
 -12  -1  -1    2.65    0.34
  12   1   1    2.49    0.34
  12   1   1    2.50    0.69
  12   1   1    3.58    0.41
  12   1   1    2.86    0.79
  12   1   1    2.55    0.54
 -13  -1  -1    0.62    0.51
 -13  -1  -1    1.03    0.36
 -13  -1  -1    0.20    0.42
 -13  -1  -1    2.35    0.49
 -13  -1  -1    1.16    0.30
 -13  -1  -1    1.06    0.33
  13   1   1    0.98    0.77
  13   1   1    1.28    0.33
  13   1   1    1.39    0.83
 -14  -1  -1    1.66    0.35
 -14  -1  -1    1.24    0.57
 -14  -1  -1    1.13    0.51
 -14  -1  -1    1.04    0.54
  14   1   1    2.16    1.00
  12  -2  -1    1.12    0.79
  12  -2  -1    1.36    0.89
 -12   2   1    0.52    0.55
 -12   2   1   -0.08    0.40
 -12   2   1    0.40    0.43
 -12   2   1    0.10    0.47
 -12   2   1    0.16    0.51
  11  -2  -1    3.21    0.81
  11  -2  -1    3.39    0.82
  11  -2  -1    2.08    0.44
  11  -2  -1    1.97    0.50
  11  -2  -1    1.81    0.26
 -11   2   1    2.77    0.51
 -11   2   1    1.82    0.43
 -11   2   1    2.18    0.41
 -11   2   1    2.42    0.46
 -11   2   1    2.23    0.51
 -11   2   1    2.83    0.53
  10  -2  -1    1.47    0.38
  10  -2  -1    1.76    0.37
  10  -2  -1    1.88    0.66
  10  -2  -1    1.22    1.14
  10  -2  -1    1.12    0.24
  10  -2  -1    0.99    0.48
 -10   2   1    1.85    0.35
 -10   2   1    1.15    0.55
 -10   2   1    0.49    0.62
 -10   2   1    0.54    0.38
 -10   2   1    1.32    0.46
 -10   2   1    1.16    0.40
 -10   2   1    2.07    0.38
 -10   2   1    1.29    0.40
   9  -2  -1    0.63    0.22
   9  -2  -1    1.11    0.35
   9  -2  -1    0.90    0.21
   9  -2  -1    1.50    0.59
   9  -2  -1    0.95    0.58
   9  -2  -1    1.09    0.20
  -9   2   1    1.30    0.38
  -9   2   1    1.15    0.32
  -9   2   1    0.87    0.33
  -9   2   1    0.93    0.36
  -9   2   1    0.89    0.34
  -9   2   1    1.04    0.30
   8  -2  -1    0.44    0.46
   8  -2  -1    0.05    0.26
   8  -2  -1    0.42    0.19
   8  -2  -1    0.46    0.19
   8  -2  -1    0.17    0.50
   8  -2  -1    0.15    0.21
   8  -2  -1    0.26    0.30
  -8   2   1    0.40    0.46
  -8   2   1    0.01    0.27
  -8   2   1    0.08    0.26
  -8   2   1    0.21    0.25
  -8   2   1    1.05    0.55
  -8   2   1    0.23    0.27
  -8   2   1   -0.08    0.29
  -8   2   1    0.39    0.32
   7  -2  -1   16.79    0.80
   7  -2  -1   15.23    0.50
   7  -2  -1   16.04    0.62
   7  -2  -1   15.52    0.52
   7  -2  -1   15.40    0.85
   7  -2  -1   15.92    0.51
   7  -2  -1   15.74    0.85
  -7   2   1   16.42    0.57
  -7   2   1   16.65    0.62
  -7   2   1   16.30    0.66
  -7   2   1   15.77    0.72
  -7   2   1   16.24    0.74
  -7   2   1   15.63    0.91
  -7   2   1   15.70    0.65
   6  -2  -1   13.01    0.54
   6  -2  -1   13.15    0.73
   6  -2  -1   13.28    0.67
   6  -2  -1   12.15    0.44
   6  -2  -1   12.93    0.45
   6  -2  -1   12.62    0.46
   6  -2  -1   13.12    0.72
  -6   2   1   12.81    0.53
  -6   2   1   12.29    0.47
  -6   2   1   12.81    0.56
  -6   2   1   12.80    0.55
  -6   2   1   12.95    0.60
  -6   2   1   12.72    0.63
   5  -2  -1   10.44    0.38
   5  -2  -1   10.37    0.46
   5  -2  -1   11.78    0.56
   5  -2  -1   11.03    0.62
   5  -2  -1   10.22    0.41
   5  -2  -1   10.02    0.47
   5  -2  -1   10.24    0.39
   5  -2  -1    9.85    0.59
  -5   2   1   10.50    0.52
  -5   2   1   11.05    0.52
  -5   2   1    9.78    0.47
  -5   2   1   10.98    0.65
  -5   2   1   10.21    0.46
  -5   2   1    9.47    0.44
  -5   2   1    9.86    0.41
   4  -2  -1   14.64    0.57
   4  -2  -1   14.06    0.44
   4  -2  -1   13.74    0.46
   4  -2  -1   13.56    0.61
   4  -2  -1   13.98    0.51
   4  -2  -1   14.41    0.49
   4  -2  -1   14.99    0.43
  -4   2   1   13.52    0.53
  -4   2   1   13.76    0.45
  -4   2   1   14.45    0.65
  -4   2   1   14.61    0.50
  -4   2   1   13.59    0.48
  -4   2   1   14.23    0.55
  -4   2   1   14.87    0.52
   3  -2  -1    7.43    0.32
   3  -2  -1    7.76    0.35
   3  -2  -1    7.72    0.31
   3  -2  -1    7.45    0.29
   3  -2  -1    6.61    0.44
  -3   2   1    6.74    0.36
  -3   2   1    6.99    0.33
  -3   2   1    7.84    0.35
  -3   2   1    7.66    0.46
  -3   2   1    7.67    0.36
  -3   2   1    7.14    0.31
  -3   2   1    7.46    0.36
   2  -2  -1   64.95    1.36
   2  -2  -1   68.57    1.29
   2  -2  -1   64.57    1.32
   2  -2  -1   66.59    1.33
   2  -2  -1   68.12    1.31
   2  -2  -1   68.18    1.25
   2  -2  -1   66.99    1.27
  -2   2   1   66.47    1.30
  -2   2   1   68.20    1.37
  -2   2   1   68.60    1.30
  -2   2   1   67.69    1.27
  -2   2   1   67.34    1.32
  -2   2   1   67.16    1.32
  -2   2   1   66.91    1.32
   1  -2  -1   97.02    1.72
   1  -2  -1   96.60    1.75
   1  -2  -1   95.34    1.75
   1  -2  -1   93.55    1.68
   1  -2  -1   94.94    1.75
   1  -2  -1   96.57    1.78
  -1   2   1   92.31    1.74
  -1   2   1   95.94    1.75
  -1   2   1   93.07    1.74
  -1   2   1   97.56    1.74
  -1   2   1   92.83    1.71
  -1   2   1   94.82    1.74
   0  -2  -1   52.34    1.00
   0  -2  -1   52.93    0.97
   0  -2  -1   52.91    0.98
   0  -2  -1   52.39    1.00
   0  -2  -1   53.32    0.98
   0  -2  -1   53.49    0.99
   0   2   1   51.42    0.96
   0   2   1   52.71    0.98
   0   2   1   54.27    0.93
   0   2   1   48.56    1.06
   0   2   1   48.09    0.98
   0   2   1   51.95    1.00
   0   2   1   51.53    0.98
  -1  -2  -1  153.48    2.62
  -1  -2  -1  152.52    2.64
  -1  -2  -1  147.31    2.64
  -1  -2  -1  152.31    2.72
   1   2   1  153.17    2.63
   1   2   1  147.94    2.64
   1   2   1  145.80    2.64
   1   2   1  164.21    2.65
   1   2   1  153.10    2.72
  -2  -2  -1    0.88    0.16
  -2  -2  -1    0.92    0.20
  -2  -2  -1    1.07    0.16
  -2  -2  -1    0.95    0.12
  -2  -2  -1    0.81    0.09
   2   2   1    1.02    0.20
   2   2   1    1.01    0.13
   2   2   1    0.89    0.16
   2   2   1    0.84    0.09
   2   2   1    0.81    0.08
  -3  -2  -1    0.76    0.18
  -3  -2  -1    0.73    0.19
  -3  -2  -1    0.76    0.13
  -3  -2  -1    0.80    0.23
  -3  -2  -1    0.90    0.21
   3   2   1    0.65    0.18
   3   2   1    0.79    0.13
   3   2   1    0.88    0.18
  -4  -2  -1  310.60    5.49
  -4  -2  -1  311.69    5.49
  -4  -2  -1  306.69    5.52
  -4  -2  -1  309.77    5.49
  -4  -2  -1  306.25    5.41
  -4  -2  -1  310.82    5.45
   4   2   1  322.21    5.42
   4   2   1  310.66    5.47
   4   2   1  309.30    5.52
  -5  -2  -1   43.68    1.03
  -5  -2  -1   44.37    1.09
  -5  -2  -1   45.32    0.80
  -5  -2  -1   43.48    0.99
  -5  -2  -1   43.69    1.00
  -5  -2  -1   43.81    1.07
  -5  -2  -1   42.86    1.07
  -5  -2  -1   44.71    0.95
   5   2   1   43.24    1.05
   5   2   1   43.33    1.08
   5   2   1   45.74    0.96
  -6  -2  -1    3.64    0.43
  -6  -2  -1    3.37    0.40
  -6  -2  -1    2.70    0.16
  -6  -2  -1    2.74    0.38
  -6  -2  -1    3.18    0.35
  -6  -2  -1    3.00    0.29
  -6  -2  -1    3.12    0.35
  -6  -2  -1    3.11    0.19
  -6  -2  -1    2.91    0.47
   6   2   1    3.02    0.28
   6   2   1    3.37    0.15
   6   2   1    3.45    0.45
   6   2   1    3.21    0.42
  -7  -2  -1    2.58    0.42
  -7  -2  -1    1.88    0.36
  -7  -2  -1    1.82    0.24
  -7  -2  -1    3.06    0.44
  -7  -2  -1    2.59    0.29
  -7  -2  -1    2.45    0.40
  -7  -2  -1    2.50    0.18
  -7  -2  -1    2.73    0.37
  -7  -2  -1    2.23    0.21
  -7  -2  -1    2.43    0.19
  -7  -2  -1    2.64    0.21
   7   2   1    2.06    0.28
   7   2   1    2.73    0.18
   7   2   1    2.44    0.40
   7   2   1    2.42    0.17
   7   2   1    2.11    0.35
  -8  -2  -1    4.68    0.29
  -8  -2  -1    4.01    0.64
  -8  -2  -1    4.26    0.24
  -8  -2  -1    3.90    0.25
  -8  -2  -1    4.24    0.47
  -8  -2  -1    3.80    0.26
  -8  -2  -1    4.43    0.67
  -8  -2  -1    4.40    0.48
  -8  -2  -1    4.68    0.45
  -8  -2  -1    4.22    0.35
  -8  -2  -1    5.29    0.65
   8   2   1    4.02    0.56
   8   2   1    3.66    0.55
   8   2   1    4.02    0.23
   8   2   1    4.51    0.24
  -9  -2  -1    0.46    0.17
  -9  -2  -1    0.18    0.24
  -9  -2  -1    0.79    0.34
  -9  -2  -1    0.45    0.20
  -9  -2  -1    0.22    0.47
  -9  -2  -1    0.36    0.15
  -9  -2  -1    0.22    0.19
  -9  -2  -1    0.36    0.27
  -9  -2  -1    0.30    0.46
   9   2   1    0.58    0.42
   9   2   1    0.50    0.15
   9   2   1    0.29    0.15
   9   2   1    0.43    0.41
 -10  -2  -1   24.66    1.16
 -10  -2  -1   24.89    0.74
 -10  -2  -1   24.23    0.62
 -10  -2  -1   24.87    0.92
 -10  -2  -1   25.30    0.97
 -10  -2  -1   24.67    1.00
 -10  -2  -1   24.67    1.21
 -10  -2  -1   23.55    1.17
 -10  -2  -1   24.01    0.65
 -10  -2  -1   23.54    0.65
 -10  -2  -1   24.33    0.70
  10   2   1   25.00    1.13
  10   2   1   24.62    0.58
  10   2   1   24.58    0.59
 -11  -2  -1   26.04    0.71
 -11  -2  -1   25.57    0.78
 -11  -2  -1   27.18    1.09
 -11  -2  -1   26.48    0.70
 -11  -2  -1   26.59    0.96
 -11  -2  -1   21.99    1.42
 -11  -2  -1   25.81    1.28
 -11  -2  -1   26.38    0.77
 -11  -2  -1   27.51    1.34
 -11  -2  -1   25.12    0.66
  11   2   1   26.80    0.63
  11   2   1   27.23    1.23
  11   2   1   25.88    0.61
  11   2   1   25.60    1.22
 -12  -2  -1    0.20    0.21
 -12  -2  -1    0.24    0.71
 -12  -2  -1   -0.14    0.36
 -12  -2  -1    0.27    0.22
 -12  -2  -1   -0.03    0.23
 -12  -2  -1    0.90    0.46
 -12  -2  -1    0.21    0.65
 -12  -2  -1    0.20    0.24
 -12  -2  -1   -0.78    0.36
 -12  -2  -1    0.18    0.36
  12   2   1    0.55    0.60
  12   2   1   -0.29    0.62
 -13  -2  -1    0.59    0.24
 -13  -2  -1    0.36    0.45
 -13  -2  -1    0.81    0.43
 -13  -2  -1    1.11    0.50
 -13  -2  -1    0.75    0.44
 -13  -2  -1    0.92    0.28
 -13  -2  -1    1.63    0.25
 -13  -2  -1    0.80    0.32
  13   2   1    0.33    0.72
  13   2   1    1.79    0.81
 -14  -2  -1    0.05    0.50
 -14  -2  -1    0.54    0.37
 -14  -2  -1   -0.06    0.52
 -14  -2  -1    0.20    0.49
  14   2   1    2.44    0.93
  12  -3  -1    2.81    0.87
  12  -3  -1    2.85    0.97
 -12   3   1    1.19    0.51
 -12   3   1    1.66    0.49
 -12   3   1    1.75    0.57
 -12   3   1    3.07    0.55
  11  -3  -1    8.30    1.16
  11  -3  -1    9.75    1.21
  11  -3  -1    7.64    0.79
 -11   3   1    5.54    0.66
 -11   3   1    6.60    0.77
 -11   3   1    6.70    0.92
 -11   3   1   10.04    0.90
 -11   3   1    7.25    0.88
 -11   3   1    8.85    0.79
  10  -3  -1    3.81    0.38
  10  -3  -1    3.79    0.32
  10  -3  -1    3.35    0.41
  10  -3  -1    3.57    0.53
  10  -3  -1    3.74    0.43
  10  -3  -1    4.99    0.86
  10  -3  -1    4.33    0.77
 -10   3   1    5.77    0.80
 -10   3   1    3.56    0.80
 -10   3   1    4.98    0.63
 -10   3   1    4.94    0.55
 -10   3   1    4.11    0.51
 -10   3   1    2.67    0.45
 -10   3   1    4.35    0.46
 -10   3   1    4.51    0.69
   9  -3  -1    4.07    0.45
   9  -3  -1    4.67    0.40
   9  -3  -1    5.39    0.74
   9  -3  -1    4.54    0.44
   9  -3  -1    6.16    0.97
  -9   3   1    4.54    0.58
  -9   3   1    3.42    0.45
  -9   3   1    3.94    0.49
  -9   3   1    4.42    0.47
  -9   3   1    5.82    0.69
  -9   3   1    4.36    0.56
   8  -3  -1    0.13    0.19
   8  -3  -1    0.19    0.22
   8  -3  -1    0.27    0.24
   8  -3  -1   -0.20    0.50
   8  -3  -1   -0.06    0.32
   8  -3  -1   -0.68    0.88
   8  -3  -1   -0.14    0.30
  -8   3   1    0.39    0.33
  -8   3   1   -0.20    0.27
  -8   3   1    0.31    0.30
  -8   3   1    0.27    0.55
  -8   3   1   -0.05    0.29
  -8   3   1    0.04    0.35
   7  -3  -1   10.65    0.83
   7  -3  -1   11.32    0.50
   7  -3  -1   11.00    0.50
   7  -3  -1   11.28    0.61
   7  -3  -1   11.94    0.74
   7  -3  -1   11.63    0.84
   7  -3  -1   10.49    0.47
   7  -3  -1   10.29    0.64
  -7   3   1   11.43    0.61
  -7   3   1   11.89    0.64
  -7   3   1   12.41    0.70
  -7   3   1   10.97    0.65
  -7   3   1   10.39    0.88
  -7   3   1   12.13    0.55
  -7   3   1   11.63    0.70
   6  -3  -1    0.96    0.31
   6  -3  -1    0.52    0.25
   6  -3  -1    0.85    0.21
   6  -3  -1    0.65    0.26
   6  -3  -1    1.21    0.43
   6  -3  -1    0.66    0.17
   6  -3  -1    0.51    0.21
   6  -3  -1    0.61    0.39
  -6   3   1    0.56    0.23
  -6   3   1    0.63    0.24
  -6   3   1    0.65    0.43
  -6   3   1    0.91    0.28
  -6   3   1    0.65    0.25
  -6   3   1    0.69    0.26
  -6   3   1    1.03    0.23
   5  -3  -1   48.34    1.15
   5  -3  -1   48.51    1.28
   5  -3  -1   49.66    1.04
   5  -3  -1   49.33    1.15
   5  -3  -1   48.31    1.08
   5  -3  -1   47.62    1.06
   5  -3  -1   50.07    1.25
  -5   3   1   48.99    1.22
  -5   3   1   48.47    1.19
  -5   3   1   48.89    1.34
  -5   3   1   48.63    1.17
  -5   3   1   47.48    1.13
  -5   3   1   48.10    1.08
  -5   3   1   49.57    1.15
   4  -3  -1    0.27    0.17
   4  -3  -1   -0.23    0.16
   4  -3  -1   -0.11    0.28
   4  -3  -1   -0.12    0.17
   4  -3  -1    0.08    0.13
   4  -3  -1    0.27    0.19
   4  -3  -1    0.08    0.19
  -4   3   1    0.54    0.31
  -4   3   1   -0.21    0.18
  -4   3   1   -0.27    0.17
  -4   3   1    0.19    0.17
  -4   3   1    0.14    0.16
  -4   3   1    0.01    0.20
  -4   3   1   -0.01    0.16
   3  -3  -1   36.74    0.82
   3  -3  -1   37.53    0.79
   3  -3  -1   36.11    0.96
   3  -3  -1   36.66    0.85
   3  -3  -1   36.59    0.91
   3  -3  -1   36.31    0.88
   3  -3  -1   36.44    0.88
  -3   3   1   37.32    0.98
  -3   3   1   37.60    0.90
  -3   3   1   35.73    0.89
  -3   3   1   36.57    0.82
  -3   3   1   37.09    0.87
  -3   3   1   37.40    0.88
  -3   3   1   36.20    0.89
   2  -3  -1   25.53    0.53
   2  -3  -1   25.76    0.66
   2  -3  -1   25.08    0.70
   2  -3  -1   26.25    0.67
   2  -3  -1   26.50    0.61
  -2   3   1   25.70    0.66
  -2   3   1   25.00    0.64
  -2   3   1   26.02    0.67
  -2   3   1   25.00    0.61
  -2   3   1   25.38    0.65
  -2   3   1   25.56    0.71
  -2   3   1   24.63    0.65
   1  -3  -1   39.50    0.85
   1  -3  -1   39.01    0.86
   1  -3  -1   38.48    0.84
   1  -3  -1   39.25    0.80
   1  -3  -1   37.95    0.84
   1  -3  -1   39.25    0.86
  -1   3   1   39.37    0.85
  -1   3   1   37.79    0.80
  -1   3   1   39.77    0.84
  -1   3   1   37.89    0.81
  -1   3   1   39.62    0.86
  -1   3   1   38.27    0.85
  -1   3   1   40.58    0.72
   0  -3  -1  630.99   11.02
   0   3   1  669.70   10.96
   0   3   1  634.81   11.04
  -1  -3  -1  149.19    2.62
  -1  -3  -1  144.73    2.63
  -1  -3  -1  149.97    2.59
  -1  -3  -1  151.09    2.61
  -1  -3  -1  145.92    2.62
  -1  -3  -1  144.68    2.53
  -1  -3  -1  145.45    2.70
   1   3   1  143.86    2.62
   1   3   1  147.81    2.62
   1   3   1  148.33    2.60
   1   3   1  146.89    2.52
   1   3   1  148.35    2.58
   1   3   1  153.29    2.60
  -2  -3  -1    1.26    0.17
  -2  -3  -1    1.21    0.13
  -2  -3  -1    1.29    0.17
  -2  -3  -1    1.42    0.14
  -2  -3  -1    1.45    0.24
   2   3   1    1.16    0.15
   2   3   1    1.13    0.13
   2   3   1    1.30    0.18
   2   3   1    1.09    0.14
   2   3   1    1.18    0.17
  -3  -3  -1    0.44    0.08
  -3  -3  -1    0.40    0.08
  -3  -3  -1    0.43    0.15
  -3  -3  -1    0.39    0.21
  -3  -3  -1    0.29    0.17
   3   3   1    0.29    0.08
   3   3   1    0.56    0.14
   3   3   1    0.33    0.08
   3   3   1    0.44    0.16
  -4  -3  -1   98.12    1.90
  -4  -3  -1   97.64    1.87
  -4  -3  -1   97.47    1.87
  -4  -3  -1   97.38    1.95
  -4  -3  -1   97.25    1.95
   4   3   1  101.29    1.85
   4   3   1   94.92    1.89
  -5  -3  -1   26.18    0.70
  -5  -3  -1   25.36    0.78
  -5  -3  -1   25.54    0.78
  -5  -3  -1   25.42    0.76
  -5  -3  -1   25.58    0.68
  -5  -3  -1   25.40    0.77
   5   3   1   26.74    0.69
   5   3   1   25.28    0.75
   5   3   1   25.36    0.71
  -6  -3  -1    0.64    0.32
  -6  -3  -1    0.77    0.31
  -6  -3  -1    0.15    0.16
  -6  -3  -1    0.28    0.16
  -6  -3  -1    0.03    0.27
  -6  -3  -1    0.23    0.15
  -6  -3  -1   -0.02    0.27
   6   3   1    0.14    0.21
   6   3   1    0.46    0.26
  -7  -3  -1    7.35    0.61
  -7  -3  -1    7.43    0.54
  -7  -3  -1    8.34    0.48
  -7  -3  -1    8.28    0.46
  -7  -3  -1    7.99    0.59
  -7  -3  -1    8.90    0.64
  -7  -3  -1    8.31    0.43
   7   3   1    7.26    0.52
   7   3   1    7.30    0.47
   7   3   1    8.25    0.57
  -8  -3  -1    6.40    0.65
  -8  -3  -1    5.23    0.22
  -8  -3  -1    5.60    0.85
  -8  -3  -1    4.88    0.48
  -8  -3  -1    5.67    0.65
  -8  -3  -1    5.88    0.25
  -8  -3  -1    5.91    0.47
  -8  -3  -1    5.47    0.41
  -8  -3  -1    4.83    0.54
   8   3   1    5.55    0.55
   8   3   1    5.21    0.57
   8   3   1    5.90    0.48
  -9  -3  -1    0.19    0.16
  -9  -3  -1   -0.05    0.13
  -9  -3  -1    0.06    0.36
  -9  -3  -1    0.01    0.22
  -9  -3  -1    0.22    0.48
  -9  -3  -1    0.01    0.20
  -9  -3  -1    0.14    0.23
  -9  -3  -1   -0.59    0.43
  -9  -3  -1   -0.31    0.45
   9   3   1    0.08    0.38
   9   3   1   -0.32    0.36
 -10  -3  -1   39.78    1.22
 -10  -3  -1   40.87    1.22
 -10  -3  -1   40.20    1.47
 -10  -3  -1   38.07    1.41
 -10  -3  -1   38.70    0.87
 -10  -3  -1   39.67    1.43
 -10  -3  -1   38.22    1.21
 -10  -3  -1   38.18    1.02
 -10  -3  -1   35.84    0.83
  10   3   1   39.14    1.33
  10   3   1   40.21    1.35
 -11  -3  -1    0.12    0.24
 -11  -3  -1    0.28    0.65
 -11  -3  -1   -0.07    0.58
 -11  -3  -1    0.50    0.62
 -11  -3  -1    0.55    0.34
 -11  -3  -1    0.10    0.24
 -11  -3  -1    0.28    0.54
 -11  -3  -1   -0.04    0.30
  11   3   1    0.16    0.51
  11   3   1    0.41    0.55
 -12  -3  -1    7.87    1.03
 -12  -3  -1    5.91    0.53
 -12  -3  -1    5.44    0.76
 -12  -3  -1    7.54    0.81
 -12  -3  -1    6.68    0.77
 -12  -3  -1    6.69    0.42
 -12  -3  -1    7.20    0.54
 -12  -3  -1    6.36    0.82
  12   3   1    6.38    0.80
  12   3   1    6.22    1.37
 -13  -3  -1    0.90    0.28
 -13  -3  -1    1.18    0.40
 -13  -3  -1    1.20    0.29
 -13  -3  -1    0.91    0.47
  13   3   1    0.96    0.74
 -14  -3  -1   -0.47    0.50
 -14  -3  -1   -0.12    0.32
 -14  -3  -1    0.04    0.46
 -12   4   1    2.08    0.60
  11  -4  -1    7.51    1.09
  11  -4  -1    6.33    0.91
 -11   4   1    4.74    0.62
 -11   4   1    4.92    0.64
 -11   4   1    5.34    0.59
 -11   4   1    4.83    0.56
  10  -4  -1    0.80    0.46
  10  -4  -1    0.56    0.35
  10  -4  -1    0.34    0.29
  10  -4  -1    0.36    0.75
  10  -4  -1    1.01    0.68
  10  -4  -1   -0.29    0.23
 -10   4   1   -0.27    0.49
 -10   4   1    0.89    0.41
 -10   4   1    0.43    0.43
 -10   4   1    0.94    0.44
 -10   4   1    0.21    0.40
 -10   4   1    0.09    0.38
   9  -4  -1    6.24    0.49
   9  -4  -1    6.16    0.47
   9  -4  -1    5.84    1.01
   9  -4  -1    6.38    0.56
   9  -4  -1    6.92    0.96
   9  -4  -1    5.85    0.86
  -9   4   1    6.86    0.78
  -9   4   1    7.58    0.77
  -9   4   1    6.72    0.82
  -9   4   1    5.86    0.66
  -9   4   1    6.71    0.79
  -9   4   1    6.24    0.70
  -9   4   1    6.20    0.64
   8  -4  -1   15.06    0.59
   8  -4  -1   15.79    0.99
   8  -4  -1   15.43    0.81
   8  -4  -1   15.77    0.64
   8  -4  -1   14.21    1.02
   8  -4  -1   14.77    1.10
   8  -4  -1   15.30    0.66
  -8   4   1   14.70    0.89
  -8   4   1   12.25    1.05
  -8   4   1   15.12    0.78
  -8   4   1   16.77    0.87
  -8   4   1   16.81    0.89
  -8   4   1   15.57    0.82
  -8   4   1   14.75    0.80
   7  -4  -1    3.00    0.39
   7  -4  -1    2.82    0.33
   7  -4  -1    4.17    0.70
   7  -4  -1    2.59    0.56
   7  -4  -1    2.99    0.33
   7  -4  -1    3.08    0.40
   7  -4  -1    3.04    0.39
   7  -4  -1    2.65    0.38
  -7   4   1    2.63    0.40
  -7   4   1    3.38    0.44
  -7   4   1    3.42    0.36
  -7   4   1    2.70    0.39
  -7   4   1    3.11    0.42
  -7   4   1    2.33    0.35
  -7   4   1    3.17    0.65
   6  -4  -1    5.05    0.38
   6  -4  -1    4.31    0.49
   6  -4  -1    5.96    0.44
   6  -4  -1    4.99    0.53
   6  -4  -1    4.93    0.43
   6  -4  -1    4.29    0.64
   6  -4  -1    3.91    0.57
  -6   4   1    4.18    0.50
  -6   4   1    4.93    0.55
  -6   4   1    3.71    0.52
  -6   4   1    5.46    0.66
  -6   4   1    4.46    0.43
  -6   4   1    4.83    0.54
  -6   4   1    4.68    0.54
   5  -4  -1    1.55    0.27
   5  -4  -1    1.93    0.38
   5  -4  -1    2.32    0.41
   5  -4  -1    2.24    0.30
   5  -4  -1    2.36    0.32
   5  -4  -1    2.18    0.26
   5  -4  -1    2.14    0.28
  -5   4   1    1.87    0.38
  -5   4   1    2.49    0.45
  -5   4   1    1.94    0.29
  -5   4   1    1.91    0.26
  -5   4   1    1.98    0.28
  -5   4   1    2.39    0.34
  -5   4   1    2.07    0.31
   4  -4  -1   12.38    0.44
   4  -4  -1   12.09    0.56
   4  -4  -1   12.27    0.54
   4  -4  -1   11.91    0.58
   4  -4  -1   11.69    0.62
   4  -4  -1   11.67    0.51
  -4   4   1   12.76    0.69
  -4   4   1   11.92    0.57
  -4   4   1   12.11    0.54
  -4   4   1   12.64    0.57
  -4   4   1   11.77    0.57
  -4   4   1   11.77    0.48
  -4   4   1   12.09    0.53
   3  -4  -1   18.00    0.68
   3  -4  -1   18.24    0.62
   3  -4  -1   18.52    0.56
   3  -4  -1   18.44    0.62
   3  -4  -1   19.79    0.66
   3  -4  -1   18.13    0.59
  -3   4   1   18.83    0.61
  -3   4   1   18.80    0.63
  -3   4   1   18.67    0.56
  -3   4   1   18.61    0.62
  -3   4   1   18.45    0.62
  -3   4   1   19.09    0.71
  -3   4   1   18.58    0.63
   2  -4  -1   74.34    1.57
   2  -4  -1   76.86    1.53
   2  -4  -1   76.32    1.43
   2  -4  -1   74.88    1.56
   2  -4  -1   77.32    1.56
   2  -4  -1   76.05    1.50
   2  -4  -1   75.24    1.56
  -2   4   1   75.90    1.57
  -2   4   1   75.62    1.55
  -2   4   1   75.60    1.52
  -2   4   1   78.63    1.55
  -2   4   1   75.81    1.49
  -2   4   1   75.86    1.56
  -2   4   1   76.08    1.35
   1  -4  -1    3.97    0.32
   1  -4  -1    3.93    0.32
   1  -4  -1    4.71    0.32
   1  -4  -1    4.07    0.28
   1  -4  -1    3.96    0.27
   1  -4  -1    3.62    0.32
   1  -4  -1    4.07    0.33
  -1   4   1    4.32    0.32
  -1   4   1    3.91    0.34
  -1   4   1    4.04    0.27
  -1   4   1    3.85    0.32
  -1   4   1    3.95    0.32
  -1   4   1    4.40    0.18
  -1   4   1    4.26    0.26
   0  -4  -1    1.39    0.19
   0  -4  -1    0.64    0.15
   0  -4  -1    1.00    0.15
   0  -4  -1    1.26    0.21
   0  -4  -1    0.81    0.17
   0  -4  -1    1.06    0.18
   0  -4  -1    1.01    0.15
   0   4   1    1.11    0.19
   0   4   1    1.01    0.18
   0   4   1    0.96    0.11
   0   4   1    0.73    0.14
   0   4   1    1.02    0.15
   0   4   1    1.03    0.12
   0   4   1    0.98    0.18
  -1  -4  -1   14.96    0.43
  -1  -4  -1   15.41    0.45
  -1  -4  -1   15.40    0.34
  -1  -4  -1   15.35    0.41
  -1  -4  -1   14.94    0.51
  -1  -4  -1   14.51    0.44
  -1  -4  -1   15.12    0.46
   1   4   1   14.76    0.40
   1   4   1   15.13    0.43
   1   4   1   15.22    0.45
   1   4   1   16.01    0.40
  -2  -4  -1  110.73    1.98
  -2  -4  -1  105.94    1.97
  -2  -4  -1  108.14    1.94
  -2  -4  -1  106.94    1.96
  -2  -4  -1  108.19    2.12
   2   4   1  108.26    2.00
   2   4   1  108.15    1.98
   2   4   1  109.49    1.95
   2   4   1  111.67    1.99
   2   4   1  108.37    1.93
  -3  -4  -1   21.23    0.57
  -3  -4  -1   21.72    0.46
  -3  -4  -1   21.82    0.68
  -3  -4  -1   21.72    0.47
  -3  -4  -1   20.24    0.48
  -3  -4  -1   21.71    0.49
  -3  -4  -1   21.20    0.50
   3   4   1   21.17    0.49
   3   4   1   19.77    0.48
   3   4   1   21.80    0.56
   3   4   1   21.51    0.58
  -4  -4  -1   -0.03    0.13
  -4  -4  -1   -0.04    0.18
  -4  -4  -1    0.00    0.24
  -4  -4  -1    0.04    0.19
  -4  -4  -1   -0.01    0.09
  -4  -4  -1    0.11    0.08
  -4  -4  -1    0.02    0.09
   4   4   1    0.04    0.09
   4   4   1   -0.17    0.18
   4   4   1   -0.02    0.15
   4   4   1   -0.01    0.09
  -5  -4  -1  149.85    2.83
  -5  -4  -1  152.32    2.95
  -5  -4  -1  150.32    2.60
  -5  -4  -1  151.04    2.82
  -5  -4  -1  154.03    2.87
  -5  -4  -1  153.21    2.92
  -5  -4  -1  141.96    2.59
   5   4   1  150.55    2.87
   5   4   1  153.02    2.80
  -6  -4  -1   15.45    0.69
  -6  -4  -1   15.89    0.57
  -6  -4  -1   15.59    0.66
  -6  -4  -1   15.72    0.67
  -6  -4  -1   15.69    0.58
  -6  -4  -1   15.93    0.68
   6   4   1   15.35    0.64
   6   4   1   15.37    0.58
   6   4   1   15.01    0.61
  -7  -4  -1    1.00    0.20
  -7  -4  -1    1.57    0.35
  -7  -4  -1    1.02    0.35
  -7  -4  -1    1.32    0.37
  -7  -4  -1    0.62    0.18
  -7  -4  -1    0.61    0.20
  -7  -4  -1    1.21    0.38
   7   4   1    0.99    0.30
   7   4   1    1.23    0.27
  -8  -4  -1    2.05    0.47
  -8  -4  -1    2.37    0.46
  -8  -4  -1    1.65    0.25
  -8  -4  -1    1.97    0.43
  -8  -4  -1    1.49    0.25
  -8  -4  -1    1.53    0.27
  -8  -4  -1    2.31    0.47
   8   4   1    2.30    0.39
   8   4   1    1.85    0.32
  -9  -4  -1    6.68    0.58
  -9  -4  -1    6.46    0.74
  -9  -4  -1    7.00    0.81
  -9  -4  -1    5.79    0.54
  -9  -4  -1    6.12    0.67
  -9  -4  -1    5.72    0.79
  -9  -4  -1    6.58    0.50
   9   4   1    6.98    0.58
   9   4   1    6.59    0.65
 -10  -4  -1   30.39    1.27
 -10  -4  -1   29.38    1.28
 -10  -4  -1   28.36    1.22
 -10  -4  -1   26.24    1.21
 -10  -4  -1   27.59    0.65
 -10  -4  -1   26.98    0.62
 -10  -4  -1   28.66    1.03
 -10  -4  -1   27.28    0.89
 -10  -4  -1   28.29    0.99
  10   4   1   29.06    1.13
 -11  -4  -1    1.30    0.34
 -11  -4  -1    1.61    0.62
 -11  -4  -1    1.12    0.63
 -11  -4  -1    0.61    0.18
 -11  -4  -1    0.63    0.53
 -11  -4  -1    1.20    0.54
 -11  -4  -1    0.42    0.62
 -11  -4  -1    0.54    0.28
 -11  -4  -1    0.68    0.22
  11   4   1    2.00    0.57
 -12  -4  -1    1.57    0.73
 -12  -4  -1    1.66    0.34
 -12  -4  -1    2.10    0.42
 -12  -4  -1    2.10    0.66
 -12  -4  -1    0.92    0.38
 -12  -4  -1    2.40    0.71
 -12  -4  -1    2.54    0.60
 -12  -4  -1    1.54    0.28
 -13  -4  -1    6.53    0.55
 -13  -4  -1    6.75    0.88
 -13  -4  -1    8.05    0.95
 -13  -4  -1    6.14    0.44
 -13  -4  -1    5.65    0.85
 -13  -4  -1    5.44    0.62
 -14  -4  -1    0.52    0.48
 -14  -4  -1   -0.13    0.49
 -14  -4  -1    0.40    0.28
 -14  -4  -1    1.40    0.69
 -14  -4  -1    0.04    0.35
  11  -5  -1    3.01    1.03
  11  -5  -1    2.94    0.85
 -11   5   1   -0.11    0.50
 -11   5   1    0.82    0.54
 -11   5   1    1.47    0.55
 -11   5   1    1.08    0.55
  10  -5  -1    2.21    0.57
  10  -5  -1    1.96    0.40
  10  -5  -1    2.95    0.89
  10  -5  -1    2.50    0.46
  10  -5  -1    3.18    0.79
 -10   5   1    1.31    0.48
 -10   5   1    2.00    0.59
 -10   5   1    2.79    0.57
 -10   5   1    2.01    0.49
   9  -5  -1    0.19    0.60
   9  -5  -1    0.22    0.69
   9  -5  -1    0.28    0.32
   9  -5  -1    0.33    0.41
   9  -5  -1    0.17    0.38
   9  -5  -1   -0.18    0.24
  -9   5   1    0.34    0.46
  -9   5   1    0.71    0.46
  -9   5   1    0.18    0.39
  -9   5   1    0.19    0.40
  -9   5   1    0.63    0.43
  -9   5   1    0.13    0.38
   8  -5  -1    6.46    0.68
   8  -5  -1    4.98    0.53
   8  -5  -1    6.02    0.88
   8  -5  -1    4.26    0.55
   8  -5  -1    3.99    0.55
   8  -5  -1    4.98    0.58
   8  -5  -1    6.14    0.91
   8  -5  -1    4.88    0.47
  -8   5   1    5.27    0.76
  -8   5   1    5.00    0.72
  -8   5   1    5.16    0.57
  -8   5   1    5.62    0.64
  -8   5   1    5.41    0.56
  -8   5   1    5.01    0.67
   7  -5  -1    0.01    0.57
   7  -5  -1    0.21    0.29
   7  -5  -1    0.29    0.22
   7  -5  -1    0.12    0.33
   7  -5  -1    0.00    0.49
   7  -5  -1   -0.26    0.30
   7  -5  -1    0.08    0.29
   7  -5  -1   -0.35    0.32
  -7   5   1   -0.06    0.34
  -7   5   1   -0.23    0.54
  -7   5   1   -0.31    0.30
  -7   5   1    0.14    0.30
  -7   5   1    0.21    0.39
  -7   5   1    0.14    0.37
   6  -5  -1   27.35    0.77
   6  -5  -1   27.74    0.87
   6  -5  -1   27.46    1.10
   6  -5  -1   29.55    0.97
   6  -5  -1   27.25    0.95
   6  -5  -1   28.44    1.06
   6  -5  -1   26.93    0.85
  -6   5   1   28.39    1.00
  -6   5   1   29.22    1.19
  -6   5   1   27.87    0.88
  -6   5   1   27.90    1.01
  -6   5   1   28.11    0.99
  -6   5   1   28.35    0.96
  -6   5   1   28.88    0.99
   5  -5  -1    0.14    0.36
   5  -5  -1    0.24    0.25
   5  -5  -1   -0.10    0.30
   5  -5  -1   -0.05    0.24
   5  -5  -1    0.02    0.17
   5  -5  -1    0.34    0.27
  -5   5   1   -0.04    0.25
  -5   5   1    0.01    0.22
  -5   5   1   -0.12    0.26
  -5   5   1    0.26    0.42
  -5   5   1   -0.08    0.30
  -5   5   1   -0.10    0.23
  -5   5   1   -0.15    0.27
   4  -5  -1    0.95    0.23
   4  -5  -1    1.66    0.27
   4  -5  -1    2.22    0.32
   4  -5  -1    1.00    0.28
   4  -5  -1    1.60    0.28
   4  -5  -1    1.52    0.35
   4  -5  -1    1.89    0.31
  -4   5   1    1.37    0.34
  -4   5   1    1.27    0.23
  -4   5   1    1.78    0.42
  -4   5   1    1.11    0.28
  -4   5   1    1.60    0.26
  -4   5   1    1.42    0.28
  -4   5   1    1.66    0.26
   3  -5  -1    0.44    0.16
   3  -5  -1   -0.02    0.21
   3  -5  -1    0.12    0.20
   3  -5  -1    0.20    0.16
   3  -5  -1    0.49    0.27
   3  -5  -1    0.26    0.21
   3  -5  -1    0.01    0.19
  -3   5   1    0.21    0.17
  -3   5   1    0.46    0.19
  -3   5   1    0.12    0.26
  -3   5   1    0.22    0.25
  -3   5   1    0.20    0.22
  -3   5   1    0.43    0.09
  -3   5   1    0.40    0.19
   2  -5  -1    0.07    0.18
   2  -5  -1   -0.03    0.18
   2  -5  -1   -0.21    0.18
   2  -5  -1   -0.24    0.23
   2  -5  -1   -0.01    0.20
   2  -5  -1    0.12    0.15
   2  -5  -1   -0.20    0.19
  -2   5   1   -0.32    0.20
  -2   5   1   -0.07    0.22
  -2   5   1   -0.10    0.19
  -2   5   1   -0.10    0.13
  -2   5   1   -0.01    0.17
  -2   5   1   -0.19    0.15
  -2   5   1    0.04    0.10
   1  -5  -1    7.47    0.43
   1  -5  -1    6.55    0.41
   1  -5  -1    7.04    0.41
   1  -5  -1    6.75    0.43
   1  -5  -1    7.23    0.36
   1  -5  -1    6.87    0.38
   1  -5  -1    6.75    0.42
  -1   5   1    7.01    0.43
  -1   5   1    7.20    0.44
  -1   5   1    6.16    0.41
  -1   5   1    6.35    0.35
  -1   5   1    7.01    0.26
  -1   5   1    6.78    0.32
  -1   5   1    6.78    0.42
   0  -5  -1   87.77    1.78
   0  -5  -1   87.80    1.74
   0  -5  -1   88.59    1.76
   0  -5  -1   87.95    1.76
   0  -5  -1   90.41    1.71
   0  -5  -1   90.71    1.69
   0  -5  -1   90.51    1.77
   0   5   1   89.59    1.74
   0   5   1   87.58    1.77
   0   5   1   90.90    1.77
   0   5   1   90.47    1.64
   0   5   1   88.65    1.77
   0   5   1   89.49    1.65
   0   5   1   88.87    1.70
  -1  -5  -1   30.83    0.76
  -1  -5  -1   29.98    0.75
  -1  -5  -1   32.01    0.72
  -1  -5  -1   31.46    0.84
  -1  -5  -1   31.74    0.77
  -1  -5  -1   31.05    0.64
  -1  -5  -1   32.56    0.78
   1   5   1   31.10    0.70
   1   5   1   32.07    0.70
   1   5   1   31.36    0.77
   1   5   1   31.09    0.63
   1   5   1   30.76    0.74
   1   5   1   31.39    0.77
  -2  -5  -1    6.33    0.29
  -2  -5  -1    6.22    0.33
  -2  -5  -1    6.10    0.32
  -2  -5  -1    6.66    0.19
  -2  -5  -1    6.07    0.32
  -2  -5  -1    6.41    0.45
   2   5   1    6.79    0.28
   2   5   1    6.47    0.34
   2   5   1    6.19    0.31
   2   5   1    6.53    0.20
   2   5   1    6.76    0.34
   2   5   1    7.12    0.33
  -3  -5  -1   26.98    0.63
  -3  -5  -1   26.26    0.62
  -3  -5  -1   25.74    0.57
  -3  -5  -1   25.65    0.61
  -3  -5  -1   26.66    0.83
  -3  -5  -1   26.28    0.51
  -3  -5  -1   26.01    0.58
   3   5   1   26.13    0.67
   3   5   1   26.02    0.55
   3   5   1   25.11    0.68
   3   5   1   26.74    0.63
   3   5   1   26.17    0.56
  -4  -5  -1   28.14    0.72
  -4  -5  -1   32.29    0.95
  -4  -5  -1   31.93    0.68
  -4  -5  -1   31.77    0.85
  -4  -5  -1   33.20    0.67
  -4  -5  -1   32.33    0.69
  -4  -5  -1   33.57    0.83
  -4  -5  -1   32.48    0.75
   4   5   1   31.88    0.83
   4   5   1   32.31    0.69
   4   5   1   32.77    0.81
   4   5   1   32.35    0.70
  -5  -5  -1    4.34    0.20
  -5  -5  -1    4.09    0.37
  -5  -5  -1    4.56    0.22
  -5  -5  -1    3.95    0.42
  -5  -5  -1    4.26    0.40
  -5  -5  -1    4.71    0.51
  -5  -5  -1    4.15    0.22
  -5  -5  -1    4.33    0.22
   5   5   1    4.67    0.44
   5   5   1    4.32    0.23
   5   5   1    4.43    0.22
   5   5   1    3.90    0.41
  -6  -5  -1    0.65    0.34
  -6  -5  -1    0.61    0.29
  -6  -5  -1    0.66    0.20
  -6  -5  -1    0.63    0.09
  -6  -5  -1    0.60    0.34
  -6  -5  -1    0.22    0.26
  -6  -5  -1    0.54    0.10
   6   5   1    0.59    0.24
   6   5   1    0.64    0.25
  -7  -5  -1    2.20    0.42
  -7  -5  -1    1.49    0.25
  -7  -5  -1    2.02    0.42
  -7  -5  -1    1.74    0.37
  -7  -5  -1    1.29    0.22
  -7  -5  -1    1.78    0.37
   7   5   1    1.61    0.29
   7   5   1    1.83    0.34
  -8  -5  -1    8.35    0.69
  -8  -5  -1    9.04    0.70
  -8  -5  -1    6.97    0.82
  -8  -5  -1    7.24    0.46
  -8  -5  -1    7.13    0.54
  -8  -5  -1    7.57    0.67
  -8  -5  -1    8.16    0.52
   8   5   1    6.96    0.56
  -9  -5  -1    3.00    0.55
  -9  -5  -1    2.31    0.31
  -9  -5  -1    2.51    0.33
  -9  -5  -1    4.21    0.72
  -9  -5  -1    2.59    0.34
  -9  -5  -1    3.60    0.58
  -9  -5  -1    3.57    0.57
   9   5   1    2.86    0.40
 -10  -5  -1    2.00    0.59
 -10  -5  -1    1.73    0.61
 -10  -5  -1    1.48    0.31
 -10  -5  -1    1.56    0.32
 -10  -5  -1    2.54    0.61
 -10  -5  -1    1.59    0.34
 -10  -5  -1    2.02    0.55
 -11  -5  -1    0.46    0.33
 -11  -5  -1    1.90    0.59
 -11  -5  -1    0.37    0.31
 -11  -5  -1    0.79    0.59
 -11  -5  -1    1.66    0.62
 -11  -5  -1    0.43    0.32
 -12  -5  -1   14.58    0.93
 -12  -5  -1   15.53    1.18
 -12  -5  -1   13.74    0.46
 -12  -5  -1   16.28    1.19
 -12  -5  -1   14.77    0.89
 -12  -5  -1   14.49    1.06
 -12  -5  -1   14.73    0.79
 -12  -5  -1   15.44    0.54
 -12  -5  -1   15.26    1.17
 -13  -5  -1   -0.40    0.74
 -13  -5  -1   -0.01    0.35
 -13  -5  -1    0.88    0.64
 -13  -5  -1    0.35    0.42
 -13  -5  -1    0.17    0.40
 -13  -5  -1    0.74    0.30
 -14  -5  -1    0.75    0.29
 -14  -5  -1   -0.29    0.47
 -14  -5  -1   -0.43    0.48
 -14  -5  -1    1.41    0.71
 -14  -5  -1   -0.27    0.40
  10  -6  -1    3.80    0.69
  10  -6  -1    6.06    1.09
  10  -6  -1    5.25    0.90
  10  -6  -1    4.50    0.54
 -10   6   1    5.73    0.64
 -10   6   1    3.98    0.63
 -10   6   1    2.98    0.59
 -10   6   1    4.20    0.65
   9  -6  -1    1.65    0.68
   9  -6  -1    0.88    0.41
   9  -6  -1    0.59    0.44
   9  -6  -1    0.64    0.27
   9  -6  -1    0.97    0.82
   9  -6  -1    0.24    0.43
  -9   6   1    0.68    0.48
  -9   6   1   -0.53    0.51
  -9   6   1    0.27    0.45
  -9   6   1    0.86    0.45
  -9   6   1    1.02    0.45
   8  -6  -1    5.14    0.91
   8  -6  -1    5.02    0.51
   8  -6  -1    4.34    0.51
   8  -6  -1    5.76    0.76
   8  -6  -1    4.80    0.49
   8  -6  -1    6.42    0.83
   8  -6  -1    5.59    0.77
   8  -6  -1    4.37    0.52
  -8   6   1    4.24    0.57
  -8   6   1    4.82    0.60
  -8   6   1    4.55    0.61
  -8   6   1    4.10    0.52
  -8   6   1    4.38    0.51
  -8   6   1    4.14    0.50
   7  -6  -1   12.79    0.60
   7  -6  -1   11.92    0.70
   7  -6  -1   11.74    1.15
   7  -6  -1   10.65    0.78
   7  -6  -1   11.96    0.70
   7  -6  -1   11.49    0.79
   7  -6  -1   11.62    1.00
  -7   6   1   11.67    0.85
  -7   6   1   11.02    0.80
  -7   6   1   11.64    0.82
  -7   6   1   11.54    0.87
  -7   6   1   12.35    0.73
  -7   6   1   12.72    0.85
   6  -6  -1    2.62    0.38
   6  -6  -1    2.52    0.40
   6  -6  -1    2.15    0.41
   6  -6  -1    2.64    0.38
   6  -6  -1    2.18    0.29
   6  -6  -1    2.76    0.55
   6  -6  -1    2.25    0.41
  -6   6   1    3.25    0.49
  -6   6   1    2.68    0.45
  -6   6   1    2.11    0.40
  -6   6   1    2.05    0.42
  -6   6   1    1.72    0.37
   5  -6  -1    6.17    0.65
   5  -6  -1    6.28    0.63
   5  -6  -1    6.84    0.48
   5  -6  -1    7.27    0.63
   5  -6  -1    6.64    0.53
   5  -6  -1    7.21    0.57
   5  -6  -1    6.43    0.67
  -5   6   1    6.07    0.55
  -5   6   1    6.28    0.62
  -5   6   1    6.44    0.59
  -5   6   1    6.91    0.65
  -5   6   1    6.29    0.66
  -5   6   1    5.78    0.64
   4  -6  -1    6.89    0.61
   4  -6  -1    6.65    0.60
   4  -6  -1    7.00    0.56
   4  -6  -1    7.21    0.59
   4  -6  -1    6.30    0.56
   4  -6  -1    6.80    0.49
  -4   6   1    6.85    0.61
  -4   6   1    6.04    0.50
  -4   6   1    6.25    0.51
  -4   6   1    6.78    0.59
  -4   6   1    7.58    0.59
  -4   6   1    8.37    0.62
   3  -6  -1    3.35    0.46
   3  -6  -1    3.88    0.47
   3  -6  -1    3.23    0.37
   3  -6  -1    3.49    0.46
   3  -6  -1    3.59    0.46
   3  -6  -1    3.51    0.47
   3  -6  -1    3.32    0.30
  -3   6   1    3.56    0.46
  -3   6   1    3.26    0.37
  -3   6   1    3.95    0.39
  -3   6   1    4.36    0.49
  -3   6   1    2.75    0.37
  -3   6   1    3.08    0.38
   2  -6  -1    0.83    0.23
   2  -6  -1    0.99    0.26
   2  -6  -1    0.98    0.21
   2  -6  -1    0.68    0.24
   2  -6  -1    0.97    0.26
   2  -6  -1    1.21    0.25
   2  -6  -1    0.84    0.27
  -2   6   1    1.13    0.23
  -2   6   1    1.10    0.14
  -2   6   1    0.94    0.26
  -2   6   1    0.91    0.26
  -2   6   1    0.89    0.22
  -2   6   1    0.86    0.18
  -2   6   1    1.09    0.28
   1  -6  -1   41.71    0.99
   1  -6  -1   43.47    1.06
   1  -6  -1   42.12    1.06
   1  -6  -1   41.39    1.02
   1  -6  -1   40.98    0.99
   1  -6  -1   42.76    1.07
   1  -6  -1   43.01    1.04
  -1   6   1   41.95    0.98
  -1   6   1   43.05    1.07
  -1   6   1   41.33    1.05
  -1   6   1   42.93    1.08
  -1   6   1   42.44    0.86
  -1   6   1   41.19    0.94
  -1   6   1   43.08    1.04
   0  -6  -1  147.76    2.82
   0  -6  -1  148.02    2.80
   0  -6  -1  146.19    2.70
   0  -6  -1  146.82    2.85
   0  -6  -1  149.77    2.82
   0  -6  -1  150.98    2.83
   0  -6  -1  153.16    2.77
   0   6   1  146.02    2.68
   0   6   1  144.58    2.82
   0   6   1  149.28    2.75
   0   6   1  152.65    2.80
   0   6   1  151.53    2.67
   0   6   1  147.76    2.83
   0   6   1  148.04    2.82
  -1  -6  -1    9.48    0.46
  -1  -6  -1    9.47    0.32
  -1  -6  -1    9.68    0.54
  -1  -6  -1    9.88    0.49
  -1  -6  -1    9.42    0.46
  -1  -6  -1    9.47    0.35
  -1  -6  -1    9.34    0.41
  -1  -6  -1    9.51    0.45
   1   6   1    9.63    0.39
   1   6   1    9.19    0.31
   1   6   1    9.94    0.47
   1   6   1    9.95    0.48
   1   6   1    9.41    0.39
   1   6   1    9.56    0.45
  -2  -6  -1   22.88    0.60
  -2  -6  -1   22.04    0.62
  -2  -6  -1   22.87    0.78
  -2  -6  -1   22.29    0.48
  -2  -6  -1   22.31    0.64
  -2  -6  -1   22.80    0.69
  -2  -6  -1   21.99    0.64
   2   6   1   22.51    0.57
   2   6   1   22.38    0.48
   2   6   1   20.86    0.91
   2   6   1   23.31    0.62
   2   6   1   22.53    0.65
   2   6   1   22.92    0.61
  -3  -6  -1   22.80    0.62
  -3  -6  -1   23.54    0.64
  -3  -6  -1   23.18    0.62
  -3  -6  -1   23.99    0.59
  -3  -6  -1   23.86    0.83
   3   6   1   23.55    0.68
   3   6   1   24.02    0.56
   3   6   1   23.93    0.64
   3   6   1   23.64    0.66
   3   6   1   23.88    0.58
  -4  -6  -1    8.70    0.36
  -4  -6  -1    9.47    0.38
  -4  -6  -1    9.23    0.61
  -4  -6  -1    8.80    0.34
  -4  -6  -1    8.93    0.36
  -4  -6  -1    8.92    0.35
  -4  -6  -1    9.36    0.27
   4   6   1    9.49    0.47
   4   6   1    7.86    0.36
   4   6   1    9.33    0.27
   4   6   1    8.89    0.26
   4   6   1    9.52    0.38
  -5  -6  -1    2.35    0.23
  -5  -6  -1    2.72    0.33
  -5  -6  -1    2.17    0.22
  -5  -6  -1    2.35    0.33
  -5  -6  -1    2.38    0.25
  -5  -6  -1    2.77    0.39
  -5  -6  -1    2.36    0.25
  -5  -6  -1    2.93    0.42
   5   6   1    2.35    0.27
   5   6   1    2.61    0.25
   5   6   1    2.95    0.39
   5   6   1    2.65    0.26
  -6  -6  -1    1.61    0.20
  -6  -6  -1    2.15    0.21
  -6  -6  -1    2.02    0.34
  -6  -6  -1    1.60    0.30
  -6  -6  -1    1.60    0.41
  -6  -6  -1    1.44    0.26
  -6  -6  -1    1.60    0.21
  -6  -6  -1    1.70    0.21
   6   6   1    1.49    0.32
   6   6   1    1.49    0.20
   6   6   1    1.28    0.26
   6   6   1    1.77    0.22
  -7  -6  -1   20.27    0.45
  -7  -6  -1   21.42    0.77
  -7  -6  -1   21.06    0.46
  -7  -6  -1   17.48    1.33
  -7  -6  -1   20.58    0.76
  -7  -6  -1   22.26    0.88
  -7  -6  -1   21.25    0.47
  -7  -6  -1   20.12    0.47
  -7  -6  -1   21.72    0.84
   7   6   1   22.12    0.77
   7   6   1   20.39    0.80
  -8  -6  -1    3.74    0.49
  -8  -6  -1    4.05    0.50
  -8  -6  -1    3.76    0.39
  -8  -6  -1    4.92    0.61
  -8  -6  -1    3.24    0.48
  -8  -6  -1    4.24    0.56
  -8  -6  -1    4.66    0.61
   8   6   1    3.66    0.39
   8   6   1    3.95    0.58
  -9  -6  -1    6.18    0.78
  -9  -6  -1    4.05    0.55
  -9  -6  -1    6.06    0.73
  -9  -6  -1    4.91    0.47
  -9  -6  -1    5.31    0.67
  -9  -6  -1    4.86    0.58
   9   6   1    5.04    0.50
 -10  -6  -1    2.20    0.34
 -10  -6  -1    3.12    0.64
 -10  -6  -1    2.56    0.59
 -10  -6  -1    2.25    0.36
 -10  -6  -1    2.30    0.59
 -10  -6  -1    3.09    0.61
 -10  -6  -1    2.38    0.37
  10   6   1    1.87    0.41
 -11  -6  -1    0.09    0.32
 -11  -6  -1    0.09    0.32
 -11  -6  -1   -0.24    0.54
 -11  -6  -1    0.19    0.59
 -11  -6  -1   -0.12    0.28
 -11  -6  -1    0.39    0.60
 -11  -6  -1    0.72    0.55
 -12  -6  -1    2.01    0.41
 -12  -6  -1    2.24    0.43
 -12  -6  -1    3.37    0.72
 -12  -6  -1    2.67    0.77
 -12  -6  -1    1.68    0.42
 -12  -6  -1    3.59    0.74
 -12  -6  -1    2.54    0.67
 -13  -6  -1   -0.05    0.41
 -13  -6  -1    0.82    0.79
 -13  -6  -1    0.39    0.27
 -13  -6  -1   -0.45    0.68
 -13  -6  -1   -0.06    0.65
 -13  -6  -1    0.18    0.39
 -13  -6  -1   -0.34    0.40
 -14  -6  -1    2.16    0.77
 -14  -6  -1    1.07    0.52
 -14  -6  -1   -0.91    0.71
 -14  -6  -1    1.38    0.87
 -14  -6  -1    0.03    0.48
 -10   7   1   -0.40    0.52
   9  -7  -1   -0.05    0.88
   9  -7  -1    0.05    0.69
   9  -7  -1   -0.79    0.45
  -9   7   1    0.94    0.54
  -9   7   1   -0.32    0.46
  -9   7   1    0.24    0.48
  -9   7   1   -0.02    0.50
   8  -7  -1   -0.22    0.43
   8  -7  -1    1.13    0.64
   8  -7  -1   -0.12    0.45
   8  -7  -1   -0.03    0.78
   8  -7  -1    0.21    0.29
  -8   7   1    0.14    0.42
  -8   7   1   -0.73    0.51
  -8   7   1   -0.32    0.42
  -8   7   1    0.22    0.43
  -8   7   1    0.73    0.47
   7  -7  -1    0.38    0.39
   7  -7  -1    0.03    0.35
   7  -7  -1    0.40    0.43
   7  -7  -1   -0.02    0.36
   7  -7  -1    0.38    0.43
   7  -7  -1    0.40    0.56
   7  -7  -1    0.38    0.28
  -7   7   1    0.32    0.38
  -7   7   1    0.43    0.43
  -7   7   1    0.45    0.37
  -7   7   1   -0.13    0.50
  -7   7   1   -0.40    0.44
  -7   7   1    0.91    0.40
   6  -7  -1    5.99    0.83
   6  -7  -1    5.22    0.53
   6  -7  -1    5.90    0.59
   6  -7  -1    5.81    0.74
   6  -7  -1    6.43    0.73
  -6   7   1    5.19    0.56
  -6   7   1    6.15    0.65
  -6   7   1    5.59    0.77
  -6   7   1    5.57    0.60
  -6   7   1    5.79    0.69
  -6   7   1    5.77    0.79
   5  -7  -1    9.99    0.80
   5  -7  -1    9.78    0.74
   5  -7  -1   10.38    0.57
   5  -7  -1   10.41    0.80
   5  -7  -1    9.25    0.71
  -5   7   1   10.72    0.76
  -5   7   1   11.04    0.80
  -5   7   1   10.13    0.81
  -5   7   1   10.54    0.77
  -5   7   1    9.37    0.68
  -5   7   1   11.30    0.68
   4  -7  -1   47.89    1.27
   4  -7  -1   48.79    1.35
   4  -7  -1   48.61    1.36
   4  -7  -1   47.05    1.32
   4  -7  -1   47.47    1.32
   4  -7  -1   47.61    1.21
  -4   7   1   47.12    1.22
  -4   7   1   48.53    1.38
  -4   7   1   47.37    1.30
  -4   7   1   46.93    1.36
  -4   7   1   48.38    1.26
  -4   7   1   47.38    1.33
   3  -7  -1   22.36    0.65
   3  -7  -1   23.09    0.84
   3  -7  -1   21.22    1.30
   3  -7  -1   22.86    0.76
   3  -7  -1   22.73    0.86
   3  -7  -1   23.47    0.88
   3  -7  -1   23.39    0.83
  -3   7   1   23.03    0.86
  -3   7   1   24.12    0.91
  -3   7   1   24.07    0.86
  -3   7   1   23.24    0.78
  -3   7   1   24.75    0.90
  -3   7   1   22.80    0.77
   2  -7  -1   10.55    0.55
   2  -7  -1    9.90    0.51
   2  -7  -1   10.36    0.56
   2  -7  -1   10.42    0.59
   2  -7  -1   10.61    0.57
   2  -7  -1   10.79    0.61
   2  -7  -1   10.51    0.64
  -2   7   1   11.74    0.61
  -2   7   1   11.72    0.54
  -2   7   1   10.59    0.48
  -2   7   1   10.34    0.60
  -2   7   1   11.45    0.66
  -2   7   1   10.56    0.35
  -2   7   1   11.05    0.62
   1  -7  -1   16.56    0.74
   1  -7  -1   18.54    0.72
   1  -7  -1   19.49    0.70
   1  -7  -1   18.24    0.61
   1  -7  -1   19.07    0.73
   1  -7  -1   18.33    0.68
  -1   7   1   20.08    0.72
  -1   7   1   19.16    0.51
  -1   7   1   18.99    0.58
  -1   7   1   19.09    0.63
  -1   7   1   19.17    0.75
  -1   7   1   19.21    0.74
   0  -7  -1   53.45    1.19
   0  -7  -1   53.77    1.26
   0  -7  -1   53.36    1.23
   0  -7  -1   51.51    1.11
   0  -7  -1   53.81    1.26
   0  -7  -1   52.78    1.26
   0  -7  -1   51.07    1.28
   0   7   1   53.56    1.09
   0   7   1   54.26    1.23
   0   7   1   52.49    1.26
   0   7   1   52.59    1.17
   0   7   1   52.07    1.09
   0   7   1   52.25    1.27
  -1  -7  -1   31.02    0.85
  -1  -7  -1   33.06    0.82
  -1  -7  -1   30.92    0.96
  -1  -7  -1   32.17    0.89
  -1  -7  -1   31.22    0.72
  -1  -7  -1   30.71    0.87
  -1  -7  -1   32.11    0.70
  -1  -7  -1   31.92    0.88
   1   7   1   31.53    0.88
   1   7   1   31.82    0.69
   1   7   1   32.01    0.77
   1   7   1   31.46    0.88
   1   7   1   32.36    0.84
   1   7   1   31.67    0.79
  -2  -7  -1    7.35    0.56
  -2  -7  -1    7.57    0.44
  -2  -7  -1    7.42    0.43
  -2  -7  -1    7.32    0.48
  -2  -7  -1    8.03    0.40
  -2  -7  -1    7.49    0.27
  -2  -7  -1    7.56    0.44
   2   7   1    7.57    0.42
   2   7   1    7.23    0.41
   2   7   1    7.59    0.27
   2   7   1    7.84    0.46
   2   7   1    7.42    0.45
   2   7   1    7.14    0.36
  -3  -7  -1   16.13    0.36
  -3  -7  -1   16.56    0.56
  -3  -7  -1   16.43    0.51
  -3  -7  -1   15.59    0.54
  -3  -7  -1   16.51    0.75
  -3  -7  -1   15.98    0.55
   3   7   1   16.45    0.51
   3   7   1   16.17    0.56
   3   7   1   15.51    0.58
   3   7   1   15.65    0.57
   3   7   1   15.63    0.46
  -4  -7  -1   19.14    0.58
  -4  -7  -1   20.24    0.42
  -4  -7  -1   19.62    0.49
  -4  -7  -1   19.73    0.55
  -4  -7  -1   19.15    0.58
  -4  -7  -1   19.77    0.84
  -4  -7  -1   19.92    0.60
   4   7   1   20.39    0.68
   4   7   1   20.12    0.60
   4   7   1   19.47    0.66
   4   7   1   19.66    0.50
   4   7   1   19.61    0.48
  -5  -7  -1   13.05    0.45
  -5  -7  -1   13.05    0.45
  -5  -7  -1   13.05    0.78
  -5  -7  -1   13.16    0.42
  -5  -7  -1   13.74    0.63
  -5  -7  -1   12.69    0.47
  -5  -7  -1   13.46    0.36
  -5  -7  -1   11.81    0.47
   5   7   1   12.96    0.58
   5   7   1   13.32    0.46
   5   7   1   13.55    0.48
   5   7   1   12.96    0.57
  -6  -7  -1    2.61    0.32
  -6  -7  -1    2.98    0.47
  -6  -7  -1    1.89    0.30
  -6  -7  -1    2.32    0.26
  -6  -7  -1    2.43    0.27
  -6  -7  -1    2.93    0.39
  -6  -7  -1    2.23    0.27
  -6  -7  -1    2.50    0.26
   6   7   1    2.68    0.34
   6   7   1    2.14    0.27
   6   7   1    2.33    0.35
   6   7   1    2.57    0.27
  -7  -7  -1    0.13    0.15
  -7  -7  -1   -0.05    0.32
  -7  -7  -1    0.24    0.42
  -7  -7  -1    0.15    0.23
  -7  -7  -1    0.07    0.30
  -7  -7  -1    0.89    0.41
  -7  -7  -1    0.06    0.13
  -7  -7  -1    0.00    0.14
  -7  -7  -1   -0.05    0.13
   7   7   1   -0.07    0.14
   7   7   1   -0.08    0.15
   7   7   1    0.13    0.29
   7   7   1   -0.19    0.25
  -8  -7  -1   29.66    1.00
  -8  -7  -1   27.87    0.60
  -8  -7  -1   29.20    1.18
  -8  -7  -1   29.07    1.07
  -8  -7  -1   29.48    0.65
  -8  -7  -1   29.54    1.24
  -8  -7  -1   28.09    0.65
  -8  -7  -1   29.18    0.61
  -8  -7  -1   29.33    0.99
   8   7   1   28.31    0.97
   8   7   1   28.52    1.04
  -9  -7  -1    0.08    0.29
  -9  -7  -1    0.53    0.78
  -9  -7  -1    0.02    0.15
  -9  -7  -1    0.11    0.21
  -9  -7  -1    0.12    0.50
  -9  -7  -1    0.03    0.25
  -9  -7  -1   -0.80    0.44
  -9  -7  -1    0.28    0.50
  -9  -7  -1    0.07    0.15
   9   7   1   -0.04    0.41
   9   7   1    0.31    0.34
 -10  -7  -1   -0.38    0.49
 -10  -7  -1   -0.44    0.47
 -10  -7  -1   -0.03    0.54
 -10  -7  -1   -0.07    0.16
 -10  -7  -1    0.12    0.29
 -10  -7  -1   -0.18    0.32
 -10  -7  -1    0.06    0.24
 -10  -7  -1   -0.43    0.52
  10   7   1    0.02    0.36
 -11  -7  -1    1.14    0.38
 -11  -7  -1    2.16    0.65
 -11  -7  -1    1.97    0.66
 -11  -7  -1    2.08    0.35
 -11  -7  -1    2.76    0.60
 -11  -7  -1    2.00    0.69
 -11  -7  -1    1.07    0.65
 -12  -7  -1    0.85    0.40
 -12  -7  -1    1.41    0.63
 -12  -7  -1    1.23    0.47
 -12  -7  -1    1.45    0.53
 -12  -7  -1    2.31    0.66
 -12  -7  -1    2.08    0.69
 -12  -7  -1    2.50    0.75
 -13  -7  -1    1.06    0.46
 -13  -7  -1    3.23    0.78
 -13  -7  -1    1.81    0.72
 -13  -7  -1    0.55    0.46
 -13  -7  -1    1.94    0.78
 -13  -7  -1    1.07    0.44
 -14  -7  -1    0.45    0.50
 -14  -7  -1    0.54    0.50
 -14  -7  -1    1.14    0.50
   9  -8  -1    0.71    0.55
   9  -8  -1   -0.19    0.57
   9  -8  -1    0.99    0.81
   9  -8  -1    0.72    1.01
  -9   8   1   -0.09    0.58
  -9   8   1    1.64    0.64
  -9   8   1    0.33    0.53
  -9   8   1   -0.77    0.54
   8  -8  -1    0.71    0.53
   8  -8  -1    0.51    0.48
   8  -8  -1    0.60    0.68
   8  -8  -1    0.38    0.47
   8  -8  -1    0.25    0.83
  -8   8   1   -0.72    0.46
  -8   8   1    0.59    0.58
  -8   8   1   -0.08    0.71
  -8   8   1    0.73    0.49
  -8   8   1   -0.51    0.46
   7  -8  -1    2.99    0.82
   7  -8  -1    4.58    0.66
   7  -8  -1    4.72    0.62
   7  -8  -1    3.89    0.54
   7  -8  -1    6.33    0.95
   7  -8  -1    4.67    0.54
  -7   8   1    4.12    0.62
  -7   8   1    3.25    0.51
  -7   8   1    4.09    0.55
  -7   8   1    3.86    0.53
  -7   8   1    3.28    0.66
   6  -8  -1    3.09    0.37
   6  -8  -1    3.81    0.51
   6  -8  -1    3.66    0.56
   6  -8  -1    3.47    0.81
   6  -8  -1    3.04    0.52
  -6   8   1    2.18    0.45
  -6   8   1    3.16    0.52
  -6   8   1    3.60    0.56
  -6   8   1    3.28    0.46
  -6   8   1    4.11    0.64
  -6   8   1    3.58    0.50
   5  -8  -1    0.48    0.47
   5  -8  -1   -0.12    0.46
   5  -8  -1    0.34    0.28
   5  -8  -1    1.00    0.42
   5  -8  -1    1.45    0.41
  -5   8   1    0.50    0.47
  -5   8   1    0.77    0.43
  -5   8   1    0.41    0.61
  -5   8   1    0.77    0.44
  -5   8   1    0.38    0.36
  -5   8   1    0.25    0.34
   4  -8  -1    0.28    0.23
   4  -8  -1    0.01    0.39
   4  -8  -1    0.95    0.42
   4  -8  -1    0.26    0.37
   4  -8  -1    0.63    0.33
  -4   8   1    0.93    0.35
  -4   8   1    0.13    0.37
  -4   8   1    0.79    0.30
  -4   8   1   -0.11    0.41
  -4   8   1    0.76    0.34
   3  -8  -1   17.98    0.85
   3  -8  -1   18.39    0.79
   3  -8  -1   17.40    0.88
   3  -8  -1   18.67    0.65
   3  -8  -1   16.97    0.73
   3  -8  -1   18.94    1.01
   3  -8  -1   18.75    0.83
  -3   8   1   17.96    0.87
  -3   8   1   17.64    0.78
  -3   8   1   18.42    0.91
  -3   8   1   19.63    0.92
  -3   8   1   18.42    0.72
   2  -8  -1    2.35    0.35
   2  -8  -1    2.95    0.39
   2  -8  -1    2.24    0.40
   2  -8  -1    1.45    0.31
   2  -8  -1    1.94    0.37
   2  -8  -1    1.98    0.36
   2  -8  -1    2.06    0.34
  -2   8   1    2.56    0.29
  -2   8   1    1.30    0.33
  -2   8   1    1.90    0.38
  -2   8   1    2.02    0.39
  -2   8   1    1.59    0.35
  -2   8   1    1.86    0.25
  -2   8   1    1.98    0.32
   1  -8  -1   14.83    0.70
   1  -8  -1   14.19    0.63
   1  -8  -1   13.09    0.70
   1  -8  -1   12.97    0.56
   1  -8  -1   14.64    0.67
   1  -8  -1   14.33    0.67
   1  -8  -1   15.30    0.71
  -1   8   1   13.60    0.69
  -1   8   1   14.44    0.69
  -1   8   1   13.71    0.48
  -1   8   1   14.58    0.74
  -1   8   1   13.88    0.60
  -1   8   1   13.93    0.52
  -1   8   1   14.11    0.75
   0  -8  -1   48.04    1.22
   0  -8  -1   48.29    1.23
   0  -8  -1   48.33    1.21
   0  -8  -1   46.72    1.25
   0  -8  -1   45.25    1.03
   0  -8  -1   48.05    1.23
   0  -8  -1   48.25    1.16
   0   8   1   48.04    1.13
   0   8   1   47.83    1.26
   0   8   1   46.46    1.23
   0   8   1   48.43    1.04
   0   8   1   46.20    1.20
   0   8   1   46.11    1.02
  -1  -8  -1    0.45    0.25
  -1  -8  -1    0.54    0.24
  -1  -8  -1    0.31    0.38
  -1  -8  -1    0.45    0.34
  -1  -8  -1    0.66    0.25
  -1  -8  -1    0.90    0.18
  -1  -8  -1    0.39    0.26
   1   8   1    0.83    0.21
   1   8   1    0.91    0.23
   1   8   1    0.62    0.25
   1   8   1    0.49    0.14
   1   8   1    0.64    0.27
   1   8   1    0.64    0.26
  -2  -8  -1    6.89    0.45
  -2  -8  -1    6.74    0.63
  -2  -8  -1    6.29    0.29
  -2  -8  -1    6.28    0.52
  -2  -8  -1    7.06    0.45
  -2  -8  -1    6.40    0.47
  -2  -8  -1    6.23    0.48
   2   8   1    6.43    0.61
   2   8   1    6.99    0.45
   2   8   1    6.56    0.38
   2   8   1    6.63    0.28
   2   8   1    6.61    0.46
  -3  -8  -1   -0.04    0.20
  -3  -8  -1   -0.28    0.36
  -3  -8  -1    0.25    0.20
  -3  -8  -1   -0.15    0.20
  -3  -8  -1   -0.08    0.21
  -3  -8  -1    0.05    0.09
  -3  -8  -1    0.03    0.22
   3   8   1   -0.01    0.16
   3   8   1    0.57    0.26
   3   8   1    0.11    0.23
   3   8   1    0.18    0.20
   3   8   1    0.39    0.42
   3   8   1    0.41    0.23
  -4  -8  -1    0.06    0.42
  -4  -8  -1   -0.04    0.18
  -4  -8  -1    0.37    0.19
  -4  -8  -1    0.18    0.21
  -4  -8  -1    0.14    0.20
   4   8   1    0.10    0.23
   4   8   1    0.26    0.14
   4   8   1   -0.11    0.23
   4   8   1    0.14    0.21
   4   8   1   -0.01    0.17
  -5  -8  -1    6.38    0.42
  -5  -8  -1    5.96    0.37
  -5  -8  -1    6.17    0.54
  -5  -8  -1    6.91    0.69
  -5  -8  -1    6.59    0.40
  -5  -8  -1    5.84    0.39
  -5  -8  -1    5.99    0.34
   5   8   1    6.13    0.41
   5   8   1    6.17    0.41
   5   8   1    6.18    0.25
   5   8   1    6.17    0.51
   5   8   1    5.78    0.50
  -6  -8  -1    8.88    0.78
  -6  -8  -1    9.77    0.44
  -6  -8  -1    9.16    0.34
  -6  -8  -1    8.31    0.47
  -6  -8  -1    9.28    0.41
  -6  -8  -1    9.18    0.61
  -6  -8  -1    8.82    0.42
  -6  -8  -1    8.91    0.41
   6   8   1    8.58    0.59
   6   8   1    8.40    0.42
   6   8   1    9.36    0.44
   6   8   1    9.32    0.60
  -7  -8  -1   10.17    0.42
  -7  -8  -1   10.20    0.42
  -7  -8  -1   10.22    0.43
  -7  -8  -1    9.84    0.43
  -7  -8  -1   10.22    0.86
  -7  -8  -1    9.79    0.71
  -7  -8  -1    9.99    0.40
  -7  -8  -1   10.59    0.58
   7   8   1    9.59    0.65
   7   8   1    9.34    0.40
   7   8   1    9.58    0.69
   7   8   1   10.00    0.43
  -8  -8  -1   -0.02    0.51
  -8  -8  -1    0.17    0.16
  -8  -8  -1    0.32    0.19
  -8  -8  -1    0.31    0.16
  -8  -8  -1    0.51    0.37
  -8  -8  -1    0.42    0.20
  -8  -8  -1    0.30    0.48
  -8  -8  -1    0.32    0.41
  -8  -8  -1    0.27    0.30
   8   8   1   -0.02    0.16
   8   8   1    0.38    0.38
   8   8   1    0.23    0.34
   8   8   1    0.14    0.17
  -9  -8  -1   20.54    0.56
  -9  -8  -1   19.55    1.12
  -9  -8  -1   21.41    0.96
  -9  -8  -1   21.86    1.06
  -9  -8  -1   19.91    0.93
  -9  -8  -1   20.32    0.56
  -9  -8  -1   20.59    1.06
  -9  -8  -1   21.44    0.70
   9   8   1   21.37    1.00
   9   8   1   19.13    0.90
 -10  -8  -1    0.72    0.51
 -10  -8  -1    0.21    0.18
 -10  -8  -1    0.52    0.57
 -10  -8  -1    0.13    0.24
 -10  -8  -1    0.41    0.31
 -10  -8  -1    0.32    0.35
 -10  -8  -1    0.35    0.52
 -10  -8  -1    0.47    0.19
 -10  -8  -1   -0.18    0.61
  10   8   1    0.22    0.40
 -11  -8  -1    0.15    0.59
 -11  -8  -1    0.18    0.18
 -11  -8  -1    0.57    0.35
 -11  -8  -1   -0.20    0.60
 -11  -8  -1    0.29    0.39
 -11  -8  -1    1.39    0.69
 -11  -8  -1    0.37    0.28
 -11  -8  -1    0.83    0.56
 -12  -8  -1    3.56    0.72
 -12  -8  -1    1.94    0.38
 -12  -8  -1    4.14    0.79
 -12  -8  -1    1.58    0.48
 -12  -8  -1    1.90    0.44
 -12  -8  -1    3.20    0.79
 -13  -8  -1    2.08    0.75
 -13  -8  -1    2.32    0.81
 -13  -8  -1    1.86    0.50
 -13  -8  -1    3.12    0.80
 -13  -8  -1    0.70    0.50
 -13  -8  -1    1.00    0.43
 -14  -8  -1    1.54    0.89
 -14  -8  -1   -0.61    0.51
 -14  -8  -1   -0.51    0.52
 -14  -8  -1    0.50    0.48
   8  -9  -1    4.64    0.65
   8  -9  -1    5.76    1.14
   8  -9  -1    4.87    0.86
  -8   9   1    3.00    0.61
  -8   9   1    3.33    0.64
  -8   9   1    4.18    0.62
  -8   9   1    3.34    0.72
   7  -9  -1   -0.14    0.54
   7  -9  -1   -0.38    0.65
   7  -9  -1   -0.11    0.39
   7  -9  -1   -0.52    0.48
  -7   9   1   -0.11    0.47
  -7   9   1    0.09    0.44
  -7   9   1    0.54    0.59
  -7   9   1    1.95    0.71
  -7   9   1    0.85    0.49
   6  -9  -1    6.87    0.72
   6  -9  -1    6.26    0.67
   6  -9  -1    6.91    0.72
   6  -9  -1    6.88    0.94
   6  -9  -1    7.73    0.83
   6  -9  -1    6.66    0.86
  -6   9   1    6.71    0.81
  -6   9   1    5.66    0.62
  -6   9   1    7.17    0.80
  -6   9   1    6.69    0.70
  -6   9   1    6.33    0.76
   5  -9  -1    0.19    0.43
   5  -9  -1    0.39    0.48
   5  -9  -1   -0.05    0.43
   5  -9  -1   -0.31    0.47
   5  -9  -1    0.46    0.32
   5  -9  -1   -0.05    0.34
  -5   9   1    0.40    0.38
  -5   9   1    0.11    0.55
  -5   9   1    0.01    0.38
  -5   9   1    0.01    0.34
  -5   9   1   -0.08    0.46
  -5   9   1   -0.71    0.42
   4  -9  -1    5.94    0.77
   4  -9  -1    6.25    0.71
   4  -9  -1    6.20    0.44
   4  -9  -1    5.13    0.56
   4  -9  -1    6.05    0.65
  -4   9   1    5.44    0.80
  -4   9   1    4.62    1.06
  -4   9   1    5.39    0.62
  -4   9   1    5.99    0.63
  -4   9   1    5.09    0.64
   3  -9  -1    2.76    0.45
   3  -9  -1    1.67    0.50
   3  -9  -1    2.66    0.41
   3  -9  -1    2.47    0.45
   3  -9  -1    2.34    0.46
   3  -9  -1    1.90    0.49
  -3   9   1    2.02    0.32
  -3   9   1    1.62    0.38
  -3   9   1    2.48    0.57
  -3   9   1    2.03    0.48
  -3   9   1    2.32    0.40
   2  -9  -1    5.87    0.72
   2  -9  -1    6.30    0.55
   2  -9  -1    6.14    0.74
   2  -9  -1    5.87    0.69
   2  -9  -1    6.21    0.65
   2  -9  -1    6.46    0.59
  -2   9   1    5.53    0.75
  -2   9   1    6.48    0.67
  -2   9   1    5.37    0.75
  -2   9   1    5.34    0.54
  -2   9   1    5.70    0.37
  -2   9   1    6.22    0.50
  -2   9   1    4.36    0.75
   1  -9  -1    3.10    0.36
   1  -9  -1    2.04    0.42
   1  -9  -1    2.87    0.47
   1  -9  -1    2.21    0.41
   1  -9  -1    2.57    0.40
   1  -9  -1    1.97    0.34
   1  -9  -1    2.31    0.34
  -1   9   1    2.81    0.48
  -1   9   1    2.27    0.26
  -1   9   1    2.90    0.29
  -1   9   1    2.35    0.42
  -1   9   1    2.06    0.38
  -1   9   1    2.41    0.35
   0  -9  -1    7.05    0.66
   0  -9  -1    7.57    0.56
   0  -9  -1    8.29    0.64
   0  -9  -1    8.05    0.62
   0  -9  -1    8.81    0.64
   0  -9  -1    8.44    0.67
   0  -9  -1    7.72    0.42
   0   9   1    8.35    0.64
   0   9   1    9.17    0.54
   0   9   1    8.27    0.68
   0   9   1    8.80    0.63
   0   9   1    7.84    0.46
   0   9   1    8.59    0.42
  -1  -9  -1    8.90    0.62
  -1  -9  -1    9.02    0.71
  -1  -9  -1    7.65    0.60
  -1  -9  -1    8.87    0.60
  -1  -9  -1    8.72    0.35
  -1  -9  -1    8.98    0.59
  -1  -9  -1    8.95    0.55
   1   9   1    9.26    0.60
   1   9   1    7.35    0.65
   1   9   1    9.10    0.59
   1   9   1    9.07    0.50
   1   9   1    8.02    0.37
  -2  -9  -1    0.21    0.69
  -2  -9  -1    0.18    0.24
  -2  -9  -1    0.64    0.27
  -2  -9  -1    0.24    0.26
  -2  -9  -1    0.51    0.26
  -2  -9  -1    0.11    0.28
   2   9   1   -0.18    0.26
   2   9   1    0.16    0.30
   2   9   1    0.16    0.25
   2   9   1    0.20    0.13
   2   9   1    0.09    0.24
   2   9   1    0.27    0.21
  -3  -9  -1    0.86    0.28
  -3  -9  -1    0.95    0.27
  -3  -9  -1    0.98    0.13
  -3  -9  -1    1.34    0.28
  -3  -9  -1    0.89    0.42
  -3  -9  -1    0.87    0.28
  -3  -9  -1    0.81    0.31
   3   9   1    0.85    0.27
   3   9   1    0.70    0.21
   3   9   1    0.73    0.30
   3   9   1    1.06    0.30
   3   9   1    1.24    0.28
   3   9   1    0.68    0.27
  -4  -9  -1    0.82    0.46
  -4  -9  -1    0.67    0.25
  -4  -9  -1    0.64    0.25
  -4  -9  -1    0.68    0.26
  -4  -9  -1    0.91    0.27
  -4  -9  -1    0.76    0.26
  -4  -9  -1    0.33    0.28
   4   9   1    1.13    0.31
   4   9   1    0.61    0.19
   4   9   1    0.98    0.23
   4   9   1    0.94    0.28
   4   9   1    0.97    0.28
   4   9   1    0.66    0.29
  -5  -9  -1   -0.06    0.21
  -5  -9  -1   -0.03    0.24
  -5  -9  -1    0.13    0.23
  -5  -9  -1    0.16    0.23
  -5  -9  -1   -0.25    0.25
  -5  -9  -1   -0.28    0.45
   5   9   1    0.18    0.14
   5   9   1   -0.03    0.17
   5   9   1   -0.13    0.23
   5   9   1    0.13    0.29
   5   9   1   -0.08    0.16
   5   9   1   -0.20    0.28
  -6  -9  -1   49.33    1.17
  -6  -9  -1   49.26    1.08
  -6  -9  -1   50.14    1.16
  -6  -9  -1   51.69    1.59
  -6  -9  -1   50.06    0.96
  -6  -9  -1   50.00    1.16
  -6  -9  -1   49.74    1.12
  -6  -9  -1   51.28    1.44
   6   9   1   51.43    1.17
   6   9   1   51.12    1.16
   6   9   1   51.43    1.36
   6   9   1   49.92    1.33
  -7  -9  -1    0.65    0.22
  -7  -9  -1    0.41    0.21
  -7  -9  -1    0.39    0.23
  -7  -9  -1    0.46    0.50
  -7  -9  -1    0.34    0.23
  -7  -9  -1    0.36    0.30
  -7  -9  -1    0.18    0.34
  -7  -9  -1    0.27    0.15
   7   9   1    0.73    0.35
   7   9   1    0.25    0.23
   7   9   1    0.41    0.23
   7   9   1    0.84    0.40
  -8  -9  -1    0.40    0.36
  -8  -9  -1    0.48    0.23
  -8  -9  -1    0.07    0.21
  -8  -9  -1    0.55    0.54
  -8  -9  -1    0.24    0.19
  -8  -9  -1    0.20    0.36
  -8  -9  -1    0.11    0.19
  -8  -9  -1    0.33    0.20
   8   9   1   -0.17    0.39
   8   9   1    0.26    0.22
   8   9   1    0.25    0.20
   8   9   1    0.72    0.40
  -9  -9  -1   17.68    1.12
  -9  -9  -1   16.07    0.84
  -9  -9  -1   16.12    0.59
  -9  -9  -1   14.61    0.46
  -9  -9  -1   15.01    1.00
  -9  -9  -1   15.76    0.55
  -9  -9  -1   15.20    0.47
  -9  -9  -1   14.89    0.52
  -9  -9  -1   15.31    1.03
  -9  -9  -1   15.60    0.97
   9   9   1   14.54    0.93
   9   9   1   16.19    0.88
 -10  -9  -1    2.25    0.68
 -10  -9  -1    1.96    0.28
 -10  -9  -1    2.15    0.25
 -10  -9  -1    2.73    0.57
 -10  -9  -1    2.31    0.57
 -10  -9  -1    2.04    0.26
 -10  -9  -1    1.75    0.44
 -10  -9  -1    2.26    0.70
  10   9   1    1.69    0.47
  10   9   1    1.12    0.53
 -11  -9  -1    0.68    0.43
 -11  -9  -1    0.27    0.23
 -11  -9  -1    0.13    0.35
 -11  -9  -1    0.81    0.28
 -11  -9  -1   -0.17    0.56
 -11  -9  -1    1.40    0.70
 -11  -9  -1    0.53    0.69
 -11  -9  -1    0.86    0.59
 -11  -9  -1    0.35    0.22
  11   9   1    1.33    0.55
 -12  -9  -1    4.64    0.64
 -12  -9  -1    4.27    0.58
 -12  -9  -1    5.80    0.79
 -12  -9  -1    5.03    0.72
 -12  -9  -1    4.15    0.41
 -12  -9  -1    3.28    0.38
 -12  -9  -1    5.85    0.90
 -12  -9  -1    3.98    0.53
 -12  -9  -1    4.40    0.77
 -13  -9  -1   -0.44    0.40
 -13  -9  -1    0.18    0.80
 -13  -9  -1   -0.02    0.50
 -13  -9  -1   -1.55    0.74
 -13  -9  -1   -0.05    0.46
 -14  -9  -1    0.69    0.59
 -14  -9  -1    0.46    0.54
 -14  -9  -1    2.14    0.89
 -14  -9  -1    0.61    0.48
   7 -10  -1    1.25    0.75
   7 -10  -1    0.28    0.60
  -7  10   1    0.19    0.63
  -7  10   1    0.62    0.53
  -7  10   1    1.14    0.60
  -7  10   1    0.78    0.70
   6 -10  -1    1.97    0.66
   6 -10  -1    3.82    0.61
   6 -10  -1    1.57    0.43
   6 -10  -1    2.34    0.67
  -6  10   1    2.78    0.57
  -6  10   1    2.03    0.72
  -6  10   1    2.09    0.64
  -6  10   1    1.62    0.49
  -6  10   1    1.26    0.53
   5 -10  -1    0.36    0.48
   5 -10  -1   -0.62    0.55
   5 -10  -1    0.61    0.97
   5 -10  -1    0.42    0.37
   5 -10  -1   -0.04    0.52
  -5  10   1    0.05    0.65
  -5  10   1   -0.20    0.42
  -5  10   1    0.04    0.37
  -5  10   1    0.64    0.46
  -5  10   1   -0.67    0.54
   4 -10  -1    3.88    0.57
   4 -10  -1    6.34    0.48
   4 -10  -1    5.08    0.61
   4 -10  -1    5.83    0.73
   4 -10  -1    5.23    0.61
   4 -10  -1    5.59    0.67
   4 -10  -1    5.99    0.66
  -4  10   1    5.79    0.87
  -4  10   1    5.89    0.76
  -4  10   1    5.37    0.68
  -4  10   1    6.16    0.72
  -4  10   1    5.12    0.67
   3 -10  -1   -0.09    0.44
   3 -10  -1    0.34    0.42
   3 -10  -1    0.69    0.40
   3 -10  -1   -0.36    0.47
   3 -10  -1    0.39    0.39
   3 -10  -1   -0.02    0.34
  -3  10   1   -0.10    0.38
  -3  10   1   -0.05    0.29
  -3  10   1    0.03    0.37
  -3  10   1    0.67    0.47
  -3  10   1    0.66    0.51
   2 -10  -1   14.59    0.69
   2 -10  -1   15.22    0.78
   2 -10  -1   16.19    0.90
   2 -10  -1   15.52    0.93
   2 -10  -1   15.17    0.95
  -2  10   1   15.01    0.67
  -2  10   1   15.89    0.80
  -2  10   1   15.81    0.92
  -2  10   1   13.52    1.00
   1 -10  -1    1.61    0.85
   1 -10  -1    1.89    0.43
   1 -10  -1    2.64    0.35
   1 -10  -1    2.99    0.48
   1 -10  -1    3.26    0.54
   1 -10  -1    1.93    0.37
  -1  10   1    2.31    0.28
  -1  10   1    3.12    0.54
  -1  10   1    2.18    0.30
  -1  10   1    2.36    0.44
  -1  10   1    2.15    0.44
  -1  10   1    1.49    0.37
   0 -10  -1    0.32    0.42
   0 -10  -1    0.12    0.28
   0 -10  -1    0.34    0.36
   0 -10  -1    0.10    0.23
   0 -10  -1    0.16    0.30
   0 -10  -1   -0.20    0.36
   0  10   1    0.39    0.42
   0  10   1   -0.07    0.37
   0  10   1    0.30    0.19
   0  10   1    0.05    0.29
   0  10   1    0.39    0.30
   0  10   1   -0.35    0.34
  -1 -10  -1    0.80    0.35
  -1 -10  -1    1.59    0.41
  -1 -10  -1    1.37    0.50
  -1 -10  -1    1.46    0.35
  -1 -10  -1    1.25    0.30
  -1 -10  -1    1.76    0.39
   1  10   1    1.51    0.42
   1  10   1    1.46    0.31
   1  10   1    1.26    0.32
   1  10   1    1.14    0.36
   1  10   1    1.88    0.39
   1  10   1    1.57    0.21
  -2 -10  -1    0.44    0.34
  -2 -10  -1   -0.59    0.31
  -2 -10  -1   -0.41    0.44
  -2 -10  -1    0.15    0.30
  -2 -10  -1    0.41    0.33
  -2 -10  -1   -0.41    0.27
   2  10   1   -0.21    0.24
   2  10   1   -0.07    0.14
   2  10   1   -0.28    0.27
   2  10   1    0.11    0.35
   2  10   1   -0.29    0.32
   2  10   1    0.20    0.30
  -3 -10  -1   14.65    0.73
  -3 -10  -1   14.64    0.70
  -3 -10  -1   16.48    0.82
  -3 -10  -1   15.51    0.75
  -3 -10  -1   15.21    0.96
  -3 -10  -1   15.17    0.76
   3  10   1   15.66    0.75
   3  10   1   16.55    0.74
   3  10   1   15.59    0.77
   3  10   1   16.17    0.73
   3  10   1   15.49    0.61
   3  10   1   16.59    0.72
  -4 -10  -1   11.50    0.74
  -4 -10  -1    9.45    0.63
  -4 -10  -1   10.94    0.90
  -4 -10  -1   10.82    0.62
  -4 -10  -1    9.61    0.73
  -4 -10  -1    9.31    0.62
  -4 -10  -1    9.50    0.59
   4  10   1    9.79    0.63
   4  10   1    9.13    0.64
   4  10   1   10.62    0.66
   4  10   1   11.17    1.05
   4  10   1    9.82    0.54
   4  10   1    9.46    0.47
  -5 -10  -1   15.37    0.67
  -5 -10  -1   16.24    1.02
  -5 -10  -1   14.97    0.87
  -5 -10  -1   15.61    0.69
  -5 -10  -1   15.46    0.66
  -5 -10  -1   15.58    0.69
   5  10   1   15.41    0.54
   5  10   1   16.78    0.79
   5  10   1   15.04    0.49
   5  10   1   15.27    0.78
   5  10   1   16.79    0.78
  -6 -10  -1    0.36    0.29
  -6 -10  -1    0.88    0.56
  -6 -10  -1   -0.36    0.26
   6  10   1    0.09    0.26
   6  10   1    0.41    0.36
   6  10   1    0.20    0.26
   6  10   1   -0.47    0.34
  -7 -10  -1   41.53    1.05
  -7 -10  -1   43.01    1.04
  -7 -10  -1   40.68    0.97
  -7 -10  -1   43.53    1.42
  -7 -10  -1   42.22    1.07
  -7 -10  -1   41.20    1.05
   7  10   1   41.67    1.26
   7  10   1   41.49    1.29
   7  10   1   41.45    1.04
   7  10   1   40.57    1.06
  -8 -10  -1   10.32    0.53
  -8 -10  -1   10.79    0.61
  -8 -10  -1   10.27    0.86
  -8 -10  -1   10.03    0.55
  -8 -10  -1    9.95    0.39
  -8 -10  -1   10.08    0.51
  -8 -10  -1    9.25    0.50
  -8 -10  -1   10.41    0.41
   8  10   1   10.52    0.51
   8  10   1   10.42    0.86
   8  10   1    9.12    0.77
   8  10   1   10.49    0.55
  -9 -10  -1   -0.25    0.24
  -9 -10  -1    0.30    0.40
  -9 -10  -1   -0.41    0.24
  -9 -10  -1    0.18    0.21
  -9 -10  -1   -0.07    0.59
  -9 -10  -1   -0.02    0.21
  -9 -10  -1    0.26    0.38
  -9 -10  -1    0.30    0.59
  -9 -10  -1    0.18    0.19
  -9 -10  -1    0.09    0.20
   9  10   1   -0.40    0.47
   9  10   1    0.52    0.21
   9  10   1   -0.59    0.37
   9  10   1    0.30    0.24
 -10 -10  -1    2.92    0.42
 -10 -10  -1    2.97    0.73
 -10 -10  -1    3.25    0.78
 -10 -10  -1    2.44    0.32
 -10 -10  -1    2.10    0.30
 -10 -10  -1    1.96    0.22
 -10 -10  -1    1.99    0.49
 -10 -10  -1    2.24    0.30
 -10 -10  -1    1.56    0.68
 -10 -10  -1    2.43    0.30
  10  10   1    1.65    0.59
  10  10   1    1.94    0.47
 -11 -10  -1   -0.44    0.64
 -11 -10  -1   -0.05    0.58
 -11 -10  -1   -0.64    0.60
 -11 -10  -1    0.26    0.25
 -11 -10  -1    0.26    0.27
 -11 -10  -1    0.20    0.25
 -11 -10  -1    1.53    0.82
 -11 -10  -1    0.52    0.43
 -11 -10  -1   -0.09    0.37
  11  10   1    0.75    0.61
 -12 -10  -1    1.32    0.30
 -12 -10  -1    1.33    0.74
 -12 -10  -1    1.43    0.79
 -12 -10  -1    0.84    0.28
 -12 -10  -1    1.14    0.34
 -12 -10  -1    0.38    0.50
 -12 -10  -1    2.46    0.82
 -12 -10  -1    0.96    0.44
 -13 -10  -1    1.60    0.57
 -13 -10  -1    0.77    0.40
 -13 -10  -1    0.55    0.51
 -13 -10  -1    1.64    0.85
 -13 -10  -1    0.72    0.78
   6 -11  -1    1.44    1.36
   6 -11  -1    1.26    0.71
   6 -11  -1    0.19    0.62
  -6  11   1    1.51    0.76
   5 -11  -1    2.24    0.61
   5 -11  -1    2.72    0.67
   5 -11  -1    2.21    0.46
  -5  11   1    2.33    0.51
  -5  11   1    1.67    0.53
  -5  11   1    1.96    0.57
  -5  11   1    1.46    0.69
  -5  11   1    2.26    0.77
   4 -11  -1    0.85    0.54
   4 -11  -1    2.16    0.64
   4 -11  -1    1.56    0.52
  -4  11   1    1.22    0.61
  -4  11   1    0.85    0.41
  -4  11   1    0.72    0.66
  -4  11   1    1.81    0.51
   3 -11  -1    1.02    0.42
   3 -11  -1    1.10    0.59
   3 -11  -1    1.14    0.49
   3 -11  -1    1.28    0.48
   3 -11  -1    0.27    0.98
  -3  11   1    0.21    0.55
  -3  11   1    0.10    0.51
  -3  11   1   -0.18    0.58
  -3  11   1    0.31    0.42
   2 -11  -1    2.66    0.43
   2 -11  -1    2.82    0.52
   2 -11  -1    4.07    0.59
   2 -11  -1    2.89    0.64
   2 -11  -1    2.89    0.41
  -2  11   1    2.34    0.57
  -2  11   1    3.15    0.54
  -2  11   1    2.59    0.54
  -2  11   1    2.38    0.35
  -2  11   1    2.64    0.45
   1 -11  -1    0.21    0.28
   1 -11  -1    0.84    0.54
   1 -11  -1    0.19    0.31
   1 -11  -1   -0.31    0.41
   1 -11  -1    0.60    0.50
  -1  11   1   -0.38    0.43
  -1  11   1    0.69    0.38
  -1  11   1    0.57    0.25
  -1  11   1    0.43    0.49
   0 -11  -1    2.49    0.40
   0 -11  -1    3.16    0.35
   0 -11  -1    2.85    0.53
   0 -11  -1    3.87    0.64
   0 -11  -1    3.10    0.49
   0  11   1    2.80    0.41
   0  11   1    2.59    0.34
   0  11   1    3.03    0.47
   0  11   1    3.48    0.60
   0  11   1    3.51    0.55
   0  11   1    2.97    0.43
  -1 -11  -1    5.85    0.69
  -1 -11  -1    5.03    0.62
  -1 -11  -1    6.54    0.80
  -1 -11  -1    6.88    0.86
  -1 -11  -1    6.97    0.74
  -1 -11  -1    5.58    0.58
   1  11   1    5.42    0.40
   1  11   1    5.48    0.58
   1  11   1    6.89    0.77
   1  11   1    5.55    0.54
   1  11   1    6.08    0.71
   1  11   1    5.53    0.70
  -2 -11  -1    0.12    0.29
  -2 -11  -1   -0.07    0.37
  -2 -11  -1    0.24    0.53
  -2 -11  -1   -0.52    0.35
  -2 -11  -1   -0.36    0.34
  -2 -11  -1    0.21    0.38
   2  11   1   -0.02    0.16
   2  11   1   -0.79    0.34
   2  11   1   -0.28    0.41
   2  11   1    0.23    0.38
   2  11   1    0.01    0.30
   2  11   1   -0.17    0.28
  -3 -11  -1   -0.42    0.32
  -3 -11  -1   -0.10    0.34
  -3 -11  -1   -0.30    0.32
  -3 -11  -1   -1.07    0.60
  -3 -11  -1   -0.26    0.54
  -3 -11  -1   -0.36    0.28
  -3 -11  -1   -0.43    0.32
   3  11   1   -0.48    0.34
   3  11   1    0.27    0.34
   3  11   1    0.00    0.31
   3  11   1   -0.18    0.29
   3  11   1    0.01    0.26
   3  11   1   -0.05    0.34
  -4 -11  -1   14.46    0.78
  -4 -11  -1   15.37    0.86
  -4 -11  -1   14.93    0.72
  -4 -11  -1   14.92    0.77
  -4 -11  -1   15.36    0.76
  -4 -11  -1   14.12    0.92
  -4 -11  -1   14.13    1.04
   4  11   1   15.37    0.76
   4  11   1   14.98    0.76
   4  11   1   13.89    0.67
   4  11   1   14.35    0.59
   4  11   1   15.23    0.79
   4  11   1   15.13    0.79
  -5 -11  -1   -0.31    0.29
  -5 -11  -1    0.32    0.33
  -5 -11  -1   -0.16    0.31
  -5 -11  -1   -0.50    0.32
  -5 -11  -1    0.13    0.35
  -5 -11  -1   -0.14    0.53
  -5 -11  -1   -0.03    0.32
   5  11   1   -0.10    0.33
   5  11   1   -0.16    0.35
   5  11   1   -0.07    0.34
   5  11   1   -0.29    0.26
   5  11   1    0.00    0.21
  -6 -11  -1    0.44    0.33
  -6 -11  -1    0.23    0.30
  -6 -11  -1   -0.10    0.31
  -6 -11  -1    0.47    0.30
  -6 -11  -1    0.41    0.38
   6  11   1   -0.04    0.38
   6  11   1   -0.13    0.39
   6  11   1    0.41    0.27
  -7 -11  -1    9.69    0.59
  -7 -11  -1    9.31    0.61
  -7 -11  -1    8.65    0.62
  -7 -11  -1    8.55    0.91
  -7 -11  -1    7.97    0.60
   7  11   1    8.87    0.61
   7  11   1    9.16    0.81
   7  11   1    9.24    0.77
  -8 -11  -1    5.64    0.80
  -8 -11  -1    4.94    0.48
  -8 -11  -1    4.87    0.54
  -8 -11  -1    4.88    0.49
  -8 -11  -1    4.39    0.55
   8  11   1    4.30    0.54
   8  11   1    5.04    0.63
  -9 -11  -1   -0.51    0.60
  -9 -11  -1    0.34    0.38
  -9 -11  -1    0.22    0.17
  -9 -11  -1   -0.33    0.28
  -9 -11  -1    0.05    0.24
  -9 -11  -1   -0.14    0.24
  -9 -11  -1    0.13    0.42
  -9 -11  -1   -0.20    0.16
   9  11   1    0.27    0.43
   9  11   1   -0.15    0.28
   9  11   1    0.23    0.50
 -10 -11  -1    2.05    0.73
 -10 -11  -1    0.09    0.23
 -10 -11  -1    0.82    0.23
 -10 -11  -1    0.80    0.32
 -10 -11  -1   -0.09    0.49
 -10 -11  -1    0.53    0.22
 -10 -11  -1    0.76    0.46
 -10 -11  -1    0.54    0.23
 -10 -11  -1    0.64    0.29
  10  11   1    0.52    0.25
  10  11   1   -0.47    0.54
  10  11   1    0.44    0.46
 -11 -11  -1    0.01    0.31
 -11 -11  -1    0.27    0.24
 -11 -11  -1    1.09    0.74
 -11 -11  -1    0.25    0.29
 -11 -11  -1    0.22    0.60
 -11 -11  -1    0.15    0.49
 -11 -11  -1    0.41    0.29
  11  11   1   -0.18    0.60
 -12 -11  -1    5.04    0.57
 -12 -11  -1    6.04    0.98
 -12 -11  -1    4.27    0.67
 -12 -11  -1    5.67    0.81
 -12 -11  -1    4.09    0.59
 -12 -11  -1    4.41    0.52
  12  11   1    6.03    0.84
 -13 -11  -1    0.03    0.89
 -13 -11  -1   -0.18    0.37
 -13 -11  -1   -0.09    0.52
 -13 -11  -1   -0.59    0.59
 -13 -11  -1   -0.36    1.17
   5 -12  -1    0.79    0.51
  -5  12   1    1.89    0.82
   4 -12  -1    1.38    0.72
   4 -12  -1    1.90    0.64
   4 -12  -1    2.85    0.64
  -4  12   1    3.49    0.83
  -4  12   1    2.77    0.72
  -4  12   1    2.34    0.57
  -4  12   1    1.97    0.49
   3 -12  -1    1.06    0.60
   3 -12  -1    0.18    0.44
   3 -12  -1    0.31    0.56
   3 -12  -1    1.54    0.68
   3 -12  -1    0.64    0.58
  -3  12   1    0.61    0.62
  -3  12   1    1.62    0.69
  -3  12   1   -0.23    0.39
  -3  12   1    0.09    0.49
   2 -12  -1   -0.96    0.54
   2 -12  -1    0.38    0.59
   2 -12  -1   -0.21    0.63
   2 -12  -1    0.20    0.50
  -2  12   1    0.56    0.58
  -2  12   1   -0.33    0.32
  -2  12   1    0.70    0.61
  -2  12   1   -0.82    0.41
   1 -12  -1    4.85    0.73
   1 -12  -1    5.48    0.68
   1 -12  -1    4.47    0.60
   1 -12  -1    5.00    0.66
  -1  12   1    4.37    0.66
  -1  12   1    4.05    0.55
  -1  12   1    4.13    0.64
  -1  12   1    3.35    0.37
  -1  12   1    4.28    0.54
   0 -12  -1    0.76    0.34
   0 -12  -1    1.69    0.39
   0 -12  -1    1.30    0.47
   0 -12  -1    1.62    0.63
   0 -12  -1    1.49    0.49
   0 -12  -1    0.93    0.54
   0  12   1    1.79    0.50
   0  12   1    2.36    0.50
   0  12   1    2.13    0.52
   0  12   1    2.36    0.44
   0  12   1    1.27    0.26
  -1 -12  -1    3.06    0.51
  -1 -12  -1    2.29    0.52
  -1 -12  -1    3.34    0.72
  -1 -12  -1    2.99    0.44
  -1 -12  -1    3.20    0.56
  -1 -12  -1    1.86    0.39
   1  12   1    2.87    0.45
   1  12   1    2.97    0.38
   1  12   1    2.81    0.52
   1  12   1    2.34    0.27
   1  12   1    2.53    0.50
  -2 -12  -1    2.38    0.52
  -2 -12  -1    1.12    0.41
  -2 -12  -1    1.08    0.34
  -2 -12  -1    1.62    0.46
  -2 -12  -1    1.57    0.43
  -2 -12  -1    2.35    0.46
  -2 -12  -1    2.29    0.64
   2  12   1    1.45    0.45
   2  12   1    2.22    0.50
   2  12   1    1.23    0.36
   2  12   1    1.80    0.45
   2  12   1    1.83    0.23
   2  12   1    2.20    0.44
  -3 -12  -1   -0.10    0.40
  -3 -12  -1    0.14    0.38
  -3 -12  -1   -0.03    0.36
  -3 -12  -1    0.31    0.36
  -3 -12  -1   -0.07    0.39
  -3 -12  -1    0.97    0.61
  -3 -12  -1    0.15    0.33
   3  12   1   -0.46    0.35
   3  12   1   -0.05    0.41
   3  12   1    0.42    0.39
   3  12   1    0.26    0.33
   3  12   1    1.36    0.43
   3  12   1   -0.09    0.31
  -4 -12  -1    8.91    0.67
  -4 -12  -1    8.97    0.74
  -4 -12  -1   10.09    0.76
  -4 -12  -1   10.01    0.82
  -4 -12  -1    9.32    0.80
  -4 -12  -1   10.41    0.87
   4  12   1    9.48    0.57
   4  12   1    9.44    0.74
   4  12   1    8.69    0.69
   4  12   1    9.99    0.74
   4  12   1    9.17    0.77
   4  12   1    9.23    0.69
  -5 -12  -1   -0.27    0.33
  -5 -12  -1    0.32    0.35
  -5 -12  -1   -0.36    0.34
  -5 -12  -1    0.18    0.32
  -5 -12  -1    0.48    0.41
  -5 -12  -1    0.45    0.40
   5  12   1    0.22    0.24
   5  12   1    0.20    0.37
   5  12   1   -0.01    0.41
   5  12   1   -0.25    0.31
  -6 -12  -1    1.30    0.35
  -6 -12  -1    0.35    0.44
  -6 -12  -1    0.96    0.36
  -6 -12  -1    1.04    0.36
  -6 -12  -1    0.83    0.38
  -6 -12  -1    1.53    0.54
  -6 -12  -1    0.67    0.65
   6  12   1    0.85    0.46
   6  12   1    1.34    0.21
   6  12   1    0.95    0.42
   6  12   1    0.96    0.25
  -7 -12  -1    1.78    0.48
  -7 -12  -1    1.99    0.41
  -7 -12  -1    1.58    0.36
  -7 -12  -1    1.97    0.71
  -7 -12  -1    2.16    0.43
  -7 -12  -1    2.08    0.50
   7  12   1    1.71    0.47
   7  12   1    2.40    0.39
   7  12   1    2.07    0.36
   7  12   1    1.36    0.52
  -8 -12  -1   13.60    0.68
  -8 -12  -1   13.32    0.74
  -8 -12  -1   12.78    1.03
  -8 -12  -1   14.55    0.68
  -8 -12  -1   13.67    1.22
  -8 -12  -1   12.91    0.77
   8  12   1   12.61    0.72
   8  12   1   12.92    1.20
   8  12   1   13.60    0.91
   8  12   1   14.43    0.68
  -9 -12  -1    8.60    0.66
  -9 -12  -1    8.07    0.56
  -9 -12  -1    7.73    0.97
  -9 -12  -1    6.76    0.56
  -9 -12  -1    7.05    0.66
   9  12   1    7.69    0.84
   9  12   1    7.45    0.67
   9  12   1    6.46    0.54
   9  12   1    6.60    0.93
 -10 -12  -1    0.50    0.35
 -10 -12  -1    0.44    0.28
 -10 -12  -1   -0.06    0.50
 -10 -12  -1    0.39    0.73
 -10 -12  -1    0.20    0.26
 -10 -12  -1    0.38    0.36
  10  12   1    0.39    0.26
  10  12   1    0.17    0.47
  10  12   1    0.60    0.60
  10  12   1    0.93    0.36
 -11 -12  -1    1.24    0.37
 -11 -12  -1    0.80    0.23
 -11 -12  -1    0.92    0.37
 -11 -12  -1    1.20    0.26
 -11 -12  -1    1.48    0.83
 -11 -12  -1    0.73    0.26
 -11 -12  -1    0.80    0.55
  11  12   1    0.82    0.69
 -12 -12  -1    6.05    0.94
 -12 -12  -1    5.00    0.62
 -12 -12  -1    5.22    0.75
 -12 -12  -1    4.77    0.64
  12  12   1    6.87    0.92
   3 -13  -1    3.37    0.61
   3 -13  -1    3.69    0.83
   3 -13  -1    1.50    0.87
   3 -13  -1    3.80    0.70
  -3  13   1    3.37    0.64
  -3  13   1    2.67    0.52
  -3  13   1    4.72    0.87
   2 -13  -1    3.77    0.76
   2 -13  -1    4.19    0.71
   2 -13  -1    4.69    0.74
   2 -13  -1    3.09    0.58
  -2  13   1    3.38    0.60
  -2  13   1    5.79    0.88
  -2  13   1    3.67    0.52
   1 -13  -1    0.50    0.48
   1 -13  -1   -0.72    0.63
   1 -13  -1   -0.41    0.52
   1 -13  -1    0.59    0.68
   1 -13  -1   -0.10    0.57
  -1  13   1    1.49    0.83
  -1  13   1   -0.55    0.32
  -1  13   1    0.31    0.61
  -1  13   1    0.93    0.50
   0 -13  -1    0.68    0.68
   0 -13  -1    0.62    0.46
   0 -13  -1   -0.01    0.53
   0 -13  -1    0.07    0.53
   0 -13  -1    0.55    0.57
   0  13   1    1.02    0.57
   0  13   1    0.32    0.28
   0  13   1    0.39    0.46
   0  13   1    0.89    0.59
  -1 -13  -1    0.40    0.68
  -1 -13  -1   -0.14    0.68
  -1 -13  -1    0.17    0.42
  -1 -13  -1   -0.24    0.48
  -1 -13  -1   -0.38    0.46
   1  13   1   -0.49    0.23
   1  13   1   -1.14    0.48
   1  13   1   -0.54    0.40
   1  13   1   -0.39    0.51
   1  13   1   -0.48    0.51
  -2 -13  -1    0.51    0.49
  -2 -13  -1    0.46    0.51
  -2 -13  -1   -0.22    0.43
  -2 -13  -1   -0.22    0.48
  -2 -13  -1   -0.78    0.39
   2  13   1    0.12    0.19
   2  13   1   -0.18    0.34
   2  13   1   -0.52    0.37
   2  13   1    0.60    0.45
   2  13   1   -0.09    0.46
  -3 -13  -1    0.28    0.47
  -3 -13  -1   -0.35    0.42
  -3 -13  -1    0.55    0.33
  -3 -13  -1   -0.17    0.42
  -3 -13  -1    0.43    0.47
  -3 -13  -1    1.16    0.41
   3  13   1   -0.18    0.35
   3  13   1    0.19    0.42
   3  13   1    0.04    0.44
   3  13   1   -0.03    0.41
  -4 -13  -1    0.26    0.34
  -4 -13  -1    0.79    0.42
  -4 -13  -1    0.36    0.46
  -4 -13  -1    0.82    0.69
  -4 -13  -1    0.85    0.44
  -4 -13  -1    0.85    0.46
  -4 -13  -1    0.45    0.39
   4  13   1    0.65    0.45
   4  13   1    0.89    0.41
   4  13   1    1.11    0.39
   4  13   1    0.58    0.32
   4  13   1    1.04    0.57
   4  13   1   -0.07    0.42
  -5 -13  -1    0.34    0.41
  -5 -13  -1    0.36    0.46
  -5 -13  -1    0.00    0.38
  -5 -13  -1   -0.36    0.44
  -5 -13  -1   -0.09    0.37
  -5 -13  -1    0.11    0.37
  -5 -13  -1   -0.28    0.67
   5  13   1    0.37    0.39
   5  13   1   -0.53    0.41
   5  13   1   -0.02    0.54
   5  13   1   -0.19    0.27
  -6 -13  -1    0.94    0.69
  -6 -13  -1    1.15    0.37
  -6 -13  -1    0.84    0.40
  -6 -13  -1    0.15    0.43
  -6 -13  -1   -0.30    0.45
  -6 -13  -1    0.43    0.38
  -6 -13  -1    1.29    0.42
   6  13   1    0.05    0.73
   6  13   1    0.63    0.23
   6  13   1   -0.20    0.39
   6  13   1    0.69    0.29
  -7 -13  -1    0.55    0.38
  -7 -13  -1    0.75    0.46
  -7 -13  -1    0.23    0.35
  -7 -13  -1    0.28    0.40
  -7 -13  -1    0.47    0.49
  -7 -13  -1    1.24    0.40
   7  13   1    0.52    0.40
   7  13   1    0.23    0.42
   7  13   1    0.15    0.52
  -8 -13  -1    4.08    0.46
  -8 -13  -1    3.83    0.48
  -8 -13  -1    4.61    0.61
  -8 -13  -1    4.75    0.55
  -8 -13  -1    2.95    0.63
   8  13   1    5.08    0.68
   8  13   1    4.93    0.73
   8  13   1    2.61    0.56
  -9 -13  -1    3.00    0.52
  -9 -13  -1    1.83    0.38
  -9 -13  -1    3.06    0.41
  -9 -13  -1    3.37    0.46
  -9 -13  -1    2.75    0.62
   9  13   1    3.81    0.70
   9  13   1    2.86    0.47
   9  13   1    1.84    0.53
 -10 -13  -1    0.13    0.32
 -10 -13  -1    0.45    0.42
 -10 -13  -1    0.33    0.58
 -10 -13  -1    0.12    0.32
 -10 -13  -1    1.03    0.81
  10  13   1    0.72    0.67
  10  13   1    0.28    0.52
 -11 -13  -1    0.24    0.57
 -11 -13  -1    0.19    0.31
 -11 -13  -1   -0.22    0.29
 -11 -13  -1    0.09    0.48
  11  13   1   -0.54    0.72
   1 -14  -1    2.78    0.63
   1 -14  -1    3.98    0.79
   1 -14  -1    2.06    0.75
   1 -14  -1    3.11    0.81
  -1  14   1    2.03    0.42
  -1  14   1    1.39    0.59
  -1  14   1    3.09    0.85
   0 -14  -1    0.14    0.69
   0 -14  -1   -0.64    0.58
   0 -14  -1   -0.21    0.68
   0 -14  -1   -0.08    0.52
   0  14   1    0.12    0.54
   0  14   1    0.84    0.76
   0  14   1    0.02    0.31
  -1 -14  -1    0.35    0.56
  -1 -14  -1   -0.69    0.62
  -1 -14  -1    0.03    0.62
  -1 -14  -1    0.46    0.85
  -1 -14  -1    0.05    0.51
   1  14   1   -0.28    0.25
   1  14   1    0.41    0.48
   1  14   1   -0.07    0.63
  -2 -14  -1    0.30    0.58
  -2 -14  -1    1.09    0.75
  -2 -14  -1    0.84    0.62
  -2 -14  -1   -0.92    0.55
  -2 -14  -1   -0.39    0.49
   2  14   1    0.44    0.45
   2  14   1    1.25    0.55
   2  14   1    0.09    0.21
   2  14   1    1.38    0.57
  -3 -14  -1    0.55    0.51
  -3 -14  -1    0.35    0.54
  -3 -14  -1    0.04    0.75
  -3 -14  -1    0.61    0.53
  -3 -14  -1    0.36    0.51
   3  14   1    0.02    0.53
   3  14   1   -0.58    0.49
   3  14   1   -0.97    0.40
  -4 -14  -1    1.65    0.53
  -4 -14  -1    0.80    0.49
  -4 -14  -1    1.08    0.52
  -4 -14  -1    0.72    0.52
   4  14   1    1.32    0.51
   4  14   1    0.57    0.45
   4  14   1    0.34    0.41
   4  14   1    0.81    0.57
   4  14   1    0.66    0.40
  -5 -14  -1    4.39    0.61
  -5 -14  -1    3.00    0.55
  -5 -14  -1    3.31    0.63
  -5 -14  -1    3.50    0.53
   5  14   1    4.80    0.55
   5  14   1    4.08    0.42
   5  14   1    4.06    0.65
   5  14   1    3.63    0.54
   5  14   1    3.15    0.53
  -6 -14  -1    1.73    0.49
  -6 -14  -1    1.35    0.43
  -6 -14  -1    1.75    0.46
  -6 -14  -1    0.90    0.57
  -6 -14  -1    0.79    0.52
   6  14   1    1.20    0.47
   6  14   1    2.48    0.62
   6  14   1    1.11    0.53
   6  14   1    1.13    0.28
   6  14   1    1.10    0.36
  -7 -14  -1    2.51    0.47
  -7 -14  -1    3.77    0.67
  -7 -14  -1    3.50    0.51
  -7 -14  -1    2.89    0.62
  -7 -14  -1    3.54    0.59
   7  14   1    4.63    0.73
   7  14   1    3.93    0.59
  -8 -14  -1    0.15    0.39
  -8 -14  -1    0.18    0.55
  -8 -14  -1    0.05    0.50
  -8 -14  -1    0.14    0.46
   8  14   1   -0.42    0.63
   8  14   1    0.31    0.48
  -9 -14  -1    0.71    0.40
  -9 -14  -1   -0.93    0.45
  -9 -14  -1    0.40    0.49
  -9 -14  -1   -0.11    0.53
   9  14   1    0.16    0.72
 -10 -14  -1   -0.23    0.47
 -10 -14  -1    0.93    0.38
 -10 -14  -1    1.37    0.51
 -10 -14  -1    0.83    0.63
  10  14   1    1.52    0.77
  -1 -15  -1    0.61    0.71
  -1 -15  -1   -0.28    0.64
   1  15   1    0.59    0.58
  -2 -15  -1    1.44    0.66
  -2 -15  -1   -0.66    0.61
  -2 -15  -1   -0.43    0.61
   2  15   1    0.12    0.53
  -3 -15  -1   -1.05    0.60
  -3 -15  -1    0.01    0.59
  -3 -15  -1    1.51    0.64
   3  15   1   -1.14    0.60
   3  15   1    0.51    0.51
   3  15   1    1.22    0.62
  -4 -15  -1   -0.49    0.53
  -4 -15  -1    0.61    0.60
  -4 -15  -1    0.24    0.59
   4  15   1    0.79    0.67
   4  15   1   -0.04    0.45
  -5 -15  -1    3.89    0.61
  -5 -15  -1    3.99    0.68
  -5 -15  -1    3.26    0.71
   5  15   1    2.86    0.45
   5  15   1    4.65    0.76
  -6 -15  -1   -0.89    0.57
  -6 -15  -1    0.15    0.49
  -6 -15  -1    0.61    0.59
   6  15   1    1.17    0.69
  -7 -15  -1    1.25    0.50
  -7 -15  -1    0.04    0.58
  -7 -15  -1    0.53    0.59
   7  15   1    1.97    0.73
  -8 -15  -1    0.32    0.91
  -8 -15  -1    0.38    0.76
  -8 -15  -1    0.92    0.58
   8  15   1    0.97    0.76
   7  15  -2    1.35    0.81
  -7 -15   2    1.14    0.98
  -7 -15   2    1.94    0.63
   6  15  -2    1.78    0.76
  -6 -15   2    0.92    0.65
  -6 -15   2   -0.81    0.51
  -6 -15   2    1.06    0.59
   5  15  -2    1.59    0.70
   5  15  -2    0.54    0.45
  -5 -15   2    0.24    0.59
  -5 -15   2    0.74    0.54
  -5 -15   2   -0.79    0.59
   4  15  -2    1.57    0.73
   4  15  -2    0.27    0.72
   4  15  -2   -0.10    0.49
  -4 -15   2    0.74    0.61
  -4 -15   2   -0.43    0.57
  -4 -15   2   -0.15    0.56
   3  15  -2    1.00    0.55
   3  15  -2    1.42    0.73
   3  15  -2    0.27    0.65
  -3 -15   2    0.56    0.60
  -3 -15   2    0.15    0.58
  -3 -15   2    1.13    0.62
   2  15  -2    0.13    0.55
  -2 -15   2    0.81    0.68
  -2 -15   2   -0.36    0.60
  -2 -15   2   -0.55    0.67
 -10 -14   2    0.96    0.48
 -10 -14   2    0.92    0.59
 -10 -14   2    1.58    0.57
   9  14  -2    0.99    0.78
  -9 -14   2    0.05    0.60
  -9 -14   2    0.24    0.49
  -9 -14   2    0.75    0.54
  -9 -14   2    0.81    0.43
   8  14  -2    2.65    0.77
  -8 -14   2    0.71    0.44
  -8 -14   2    1.31    0.56
  -8 -14   2    0.38    0.59
  -8 -14   2    2.36    0.48
   7  14  -2    0.83    0.68
  -7 -14   2    0.24    0.50
  -7 -14   2    0.08    0.43
  -7 -14   2    0.22    0.48
  -7 -14   2    0.94    0.58
   6  14  -2   -0.05    0.29
   6  14  -2    0.60    0.62
   6  14  -2   -0.11    0.45
  -6 -14   2    0.56    0.55
  -6 -14   2   -0.23    0.49
  -6 -14   2    0.26    0.46
   5  14  -2    4.59    0.61
   5  14  -2    5.07    0.73
   5  14  -2    3.88    0.46
   5  14  -2    4.78    0.56
  -5 -14   2    4.36    0.45
  -5 -14   2    5.06    0.62
  -5 -14   2    5.65    0.72
  -5 -14   2    3.53    0.59
  -5 -14   2    3.24    0.66
   4  14  -2    0.25    0.58
   4  14  -2   -0.54    0.49
   4  14  -2    0.31    0.52
   4  14  -2   -0.21    0.64
  -4 -14   2    0.05    0.50
  -4 -14   2   -0.20    0.26
  -4 -14   2   -0.15    0.54
  -4 -14   2    0.01    0.49
  -4 -14   2    0.12    0.53
   3  14  -2   -0.43    0.66
   3  14  -2    0.74    0.59
   3  14  -2   -0.23    0.43
   3  14  -2    0.53    0.53
  -3 -14   2    0.64    0.54
  -3 -14   2   -0.58    0.57
  -3 -14   2   -1.17    0.49
  -3 -14   2    0.25    0.54
   2  14  -2    2.12    0.59
   2  14  -2    2.03    0.52
   2  14  -2    2.71    0.34
   2  14  -2    1.29    0.54
  -2 -14   2    1.71    0.56
  -2 -14   2    1.19    0.59
  -2 -14   2    1.90    0.59
  -2 -14   2    0.61    0.77
  -2 -14   2    3.80    1.20
   1  14  -2    0.54    0.35
   1  14  -2    0.13    0.50
   1  14  -2    0.14    0.64
  -1 -14   2   -0.71    0.54
  -1 -14   2    0.15    0.63
  -1 -14   2    0.03    0.53
  -1 -14   2    0.64    0.79
  -1 -14   2   -0.49    0.60
   0  14  -2   -0.11    0.54
   0  14  -2   -1.33    0.83
   0  14  -2    1.20    0.38
   0 -14   2    0.14    0.53
   0 -14   2   -0.34    0.68
   0 -14   2    0.14    0.85
   0 -14   2   -0.39    0.59
   0 -14   2   -0.11    0.69
  -1  14  -2   -0.06    0.81
  -1  14  -2    0.63    0.58
  -1  14  -2    1.38    0.45
   1 -14   2    1.73    0.98
   1 -14   2    1.17    0.75
   1 -14   2    0.97    0.59
   1 -14   2    1.36    0.74
  11  13  -2    0.48    0.85
 -11 -13   2   -0.22    0.36
 -11 -13   2    0.44    0.51
 -11 -13   2    0.05    0.84
 -11 -13   2   -1.09    0.59
  10  13  -2    0.96    0.76
 -10 -13   2    1.71    0.52
 -10 -13   2    1.42    0.62
 -10 -13   2    1.72    0.39
 -10 -13   2    1.85    0.48
 -10 -13   2    1.56    0.82
   9  13  -2    0.36    0.68
  -9 -13   2    0.71    0.39
  -9 -13   2    0.05    0.38
  -9 -13   2    0.52    0.56
  -9 -13   2    0.50    0.42
   8  13  -2    0.40    0.62
   8  13  -2   -0.02    0.44
  -8 -13   2    0.13    0.43
  -8 -13   2   -0.34    0.20
  -8 -13   2   -0.75    0.41
  -8 -13   2    0.26    0.52
  -8 -13   2    1.41    0.47
  -8 -13   2   -0.27    0.37
   7  13  -2   -0.46    0.58
  -7 -13   2    0.13    0.40
  -7 -13   2    0.09    0.38
  -7 -13   2   -0.09    0.19
  -7 -13   2   -0.17    0.42
  -7 -13   2   -0.07    0.42
  -7 -13   2   -0.37    0.49
   6  13  -2    0.31    0.34
   6  13  -2    0.15    0.55
   6  13  -2    0.18    0.46
   6  13  -2    0.13    0.25
  -6 -13   2   -0.67    0.46
  -6 -13   2   -0.70    0.41
  -6 -13   2    1.41    0.41
  -6 -13   2   -0.33    0.40
  -6 -13   2    0.84    0.43
  -6 -13   2   -0.07    0.20
   5  13  -2    0.66    0.45
   5  13  -2    1.46    0.44
   5  13  -2    0.62    0.52
   5  13  -2    0.59    0.31
  -5 -13   2    0.44    0.44
  -5 -13   2    0.65    0.42
  -5 -13   2    0.55    0.46
  -5 -13   2    0.98    0.69
  -5 -13   2   -0.13    0.42
  -5 -13   2    0.78    0.41
  -5 -13   2    1.02    0.24
   4  13  -2    0.79    0.54
   4  13  -2    1.95    0.39
   4  13  -2    2.10    0.45
   4  13  -2    2.54    0.49
  -4 -13   2    1.70    0.51
  -4 -13   2    1.67    0.46
  -4 -13   2    1.00    0.51
  -4 -13   2    1.31    0.47
  -4 -13   2    2.68    0.78
  -4 -13   2    2.06    0.43
   3  13  -2    1.12    0.48
   3  13  -2    0.19    0.47
   3  13  -2    0.32    0.52
   3  13  -2    0.17    0.43
   3  13  -2    1.04    0.40
  -3 -13   2    0.90    0.68
  -3 -13   2    1.53    0.49
  -3 -13   2    1.28    0.47
  -3 -13   2    0.58    0.52
  -3 -13   2    0.72    0.28
  -3 -13   2    1.15    0.40
  -3 -13   2    0.49    0.45
   2  13  -2    0.13    0.41
   2  13  -2    0.31    0.47
   2  13  -2   -0.36    0.47
   2  13  -2   -0.30    0.25
  -2 -13   2    0.54    0.76
  -2 -13   2   -0.35    0.43
  -2 -13   2    0.10    0.49
  -2 -13   2    0.40    0.46
  -2 -13   2    1.02    0.54
  -2 -13   2    0.41    0.31
   1  13  -2    1.16    0.52
   1  13  -2    0.91    0.50
   1  13  -2    1.59    0.33
   1  13  -2    0.82    0.55
   1  13  -2    1.56    0.47
  -1 -13   2    0.89    0.60
  -1 -13   2    0.98    0.48
  -1 -13   2    0.45    0.52
  -1 -13   2    1.30    0.52
   0  13  -2    0.18    0.56
   0  13  -2   -0.47    0.44
   0  13  -2    0.22    0.56
   0  13  -2   -0.20    0.31
   0 -13   2    0.36    0.53
   0 -13   2   -0.53    0.55
   0 -13   2   -0.23    0.61
   0 -13   2   -0.16    0.46
   0 -13   2    0.61    0.81
  -1  13  -2    0.55    0.50
  -1  13  -2    0.81    0.66
  -1  13  -2    0.53    0.44
   1 -13   2    0.18    0.54
   1 -13   2    1.89    0.65
   1 -13   2    1.44    0.51
   1 -13   2    0.85    0.65
   1 -13   2   -0.25    0.74
  -2  13  -2    0.94    0.43
  -2  13  -2    0.66    0.73
  -2  13  -2    0.70    0.67
  -2  13  -2   -0.14    0.53
   2 -13   2    0.47    0.49
   2 -13   2    1.11    0.80
   2 -13   2    1.43    0.68
   2 -13   2   -0.41    0.58
   2 -13   2    0.95    0.71
  -3  13  -2    0.43    0.48
  -3  13  -2   -0.41    0.56
  -3  13  -2    0.98    0.81
  -3  13  -2   -1.34    0.84
   3 -13   2    0.20    0.76
   3 -13   2   -0.75    0.59
   3 -13   2    0.26    0.52
  12  12  -2    2.33    0.89
 -12 -12   2    2.91    0.61
 -12 -12   2    3.09    0.34
 -12 -12   2    3.10    0.69
 -12 -12   2    3.37    0.65
 -12 -12   2    3.37    0.70
  11  12  -2    0.76    0.36
  11  12  -2    1.45    0.81
 -11 -12   2    0.40    0.60
 -11 -12   2    0.97    0.47
 -11 -12   2    0.98    0.33
 -11 -12   2    1.89    0.79
 -11 -12   2    0.81    0.42
 -11 -12   2    0.36    0.32
  10  12  -2    2.10    0.71
  10  12  -2    2.52    0.45
 -10 -12   2    2.17    0.58
 -10 -12   2    1.89    0.35
 -10 -12   2    1.73    0.33
 -10 -12   2    2.88    0.48
 -10 -12   2    2.47    0.37
 -10 -12   2    2.00    0.48
 -10 -12   2    3.21    0.80
   9  12  -2    0.77    0.61
   9  12  -2    1.18    0.41
  -9 -12   2    0.11    0.33
  -9 -12   2    0.81    0.35
  -9 -12   2    0.31    0.38
  -9 -12   2    0.14    0.45
  -9 -12   2    0.59    0.26
  -9 -12   2    0.25    0.47
   8  12  -2    0.26    0.46
   8  12  -2   -0.09    0.40
   8  12  -2    0.82    0.56
  -8 -12   2   -0.14    0.37
  -8 -12   2   -0.17    0.31
  -8 -12   2    0.04    0.35
  -8 -12   2    0.11    0.22
  -8 -12   2    0.18    0.44
   7  12  -2    2.01    0.44
   7  12  -2    2.40    0.58
   7  12  -2    1.91    0.36
  -7 -12   2    1.95    0.23
  -7 -12   2    1.60    0.41
  -7 -12   2    1.82    0.39
  -7 -12   2    1.97    0.50
  -7 -12   2    1.99    0.64
  -7 -12   2    2.16    0.39
  -7 -12   2    2.23    0.54
   6  12  -2    0.05    0.21
   6  12  -2    0.23    0.28
   6  12  -2    0.13    0.49
  -6 -12   2   -0.29    0.35
  -6 -12   2   -0.14    0.64
  -6 -12   2    0.25    0.33
  -6 -12   2   -0.19    0.41
  -6 -12   2   -0.52    0.34
  -6 -12   2    0.57    0.40
  -6 -12   2   -0.05    0.18
   5  12  -2    5.89    0.70
   5  12  -2    6.86    0.74
   5  12  -2    5.96    0.80
   5  12  -2    5.02    0.47
  -5 -12   2    5.88    0.65
  -5 -12   2    6.09    0.78
  -5 -12   2    6.20    0.69
  -5 -12   2    5.52    0.69
  -5 -12   2    6.78    0.87
  -5 -12   2    4.86    0.39
  -5 -12   2    6.09    0.83
  -5 -12   2    5.14    0.65
   4  12  -2    3.07    0.58
   4  12  -2    3.05    0.49
   4  12  -2    3.92    0.51
   4  12  -2    3.46    0.50
   4  12  -2    3.02    0.45
  -4 -12   2    2.62    0.27
  -4 -12   2    2.79    0.43
  -4 -12   2    3.16    0.48
  -4 -12   2    2.58    0.50
  -4 -12   2    3.69    0.45
  -4 -12   2    3.45    0.48
  -4 -12   2    5.24    0.69
   3  12  -2   -0.22    0.39
   3  12  -2    0.24    0.45
   3  12  -2    0.28    0.43
   3  12  -2   -0.05    0.37
   3  12  -2    0.49    0.32
  -3 -12   2    0.02    0.41
  -3 -12   2    0.19    0.43
  -3 -12   2    0.22    0.37
  -3 -12   2    0.24    0.40
  -3 -12   2    0.02    0.34
  -3 -12   2   -0.04    0.23
  -3 -12   2    0.37    0.41
   2  12  -2    0.91    0.25
   2  12  -2    1.08    0.43
   2  12  -2    0.45    0.40
   2  12  -2    0.83    0.40
   2  12  -2    1.14    0.47
  -2 -12   2    1.21    0.50
  -2 -12   2    1.12    0.40
  -2 -12   2    0.19    0.42
  -2 -12   2    0.63    0.61
  -2 -12   2    1.14    0.45
  -2 -12   2    0.86    0.27
  -2 -12   2    0.72    0.32
  -2 -12   2    1.02    0.43
   1  12  -2    0.67    0.27
   1  12  -2    0.63    0.38
   1  12  -2    0.52    0.45
   1  12  -2    1.08    0.45
  -1 -12   2    0.82    0.39
  -1 -12   2    0.94    0.65
  -1 -12   2    0.95    0.44
  -1 -12   2    0.86    0.33
  -1 -12   2    1.41    0.52
  -1 -12   2    1.03    0.43
  -1 -12   2    0.46    0.32
  -1 -12   2    0.63    0.49
   0  12  -2    0.24    0.50
   0  12  -2   -0.72    0.45
   0  12  -2    0.10    0.26
   0  12  -2   -0.51    0.46
   0  12  -2    0.10    0.38
   0 -12   2    0.03    0.54
   0 -12   2   -0.03    0.44
   0 -12   2   -0.02    0.63
   0 -12   2   -0.12    0.39
   0 -12   2    0.03    0.30
   0 -12   2   -0.29    0.49
   0 -12   2    0.17    0.42
   0 -12   2   -0.15    0.35
  -1  12  -2   -0.59    0.40
  -1  12  -2    0.35    0.31
  -1  12  -2   -0.05    0.52
  -1  12  -2    1.70    0.61
  -1  12  -2    0.38    0.47
   1 -12   2   -0.16    0.41
   1 -12   2    0.27    0.58
   1 -12   2    0.76    0.66
   1 -12   2   -0.14    0.45
   1 -12   2    0.62    0.55
  -2  12  -2   12.31    1.13
  -2  12  -2   10.80    0.84
  -2  12  -2   10.79    0.89
  -2  12  -2   11.91    1.11
   2 -12   2   10.32    1.09
   2 -12   2    8.77    1.03
   2 -12   2   10.72    1.10
   2 -12   2    9.24    0.93
   2 -12   2   10.23    0.95
  -3  12  -2    1.46    0.65
  -3  12  -2    0.49    0.41
  -3  12  -2    1.19    0.71
  -3  12  -2    1.68    0.55
   3 -12   2    0.91    0.69
   3 -12   2    0.96    0.57
   3 -12   2    1.26    0.68
   3 -12   2    0.71    0.65
   3 -12   2    0.43    0.45
  -4  12  -2    1.17    0.70
  -4  12  -2    0.36    0.54
  -4  12  -2    0.62    0.71
  -4  12  -2    1.38    0.48
   4 -12   2    1.75    0.75
   4 -12   2    0.44    0.59
   4 -12   2    0.88    0.47
  -5  12  -2   -0.84    0.75
   5 -12   2    0.05    0.62
   5 -12   2    0.02    0.79
  12  11  -2    0.44    0.78
 -12 -11   2    2.57    0.81
 -12 -11   2    1.02    0.43
 -12 -11   2    0.76    0.55
 -12 -11   2    1.53    0.41
 -12 -11   2    2.16    0.65
 -12 -11   2    1.63    0.51
  11  11  -2    0.14    0.69
 -11 -11   2    0.15    0.53
 -11 -11   2   -0.19    0.46
 -11 -11   2    0.65    0.38
 -11 -11   2   -0.55    0.36
 -11 -11   2    0.28    0.26
 -11 -11   2   -0.17    0.38
 -11 -11   2   -0.29    0.71
 -11 -11   2    0.44    0.26
  10  11  -2    2.16    0.41
  10  11  -2    2.39    0.29
  10  11  -2    2.13    0.67
 -10 -11   2    2.25    0.32
 -10 -11   2    0.93    0.37
 -10 -11   2    1.23    0.53
 -10 -11   2    2.79    0.71
 -10 -11   2    2.10    0.32
 -10 -11   2    1.58    0.39
   9  11  -2    6.39    0.52
   9  11  -2    7.99    0.64
   9  11  -2    7.03    0.83
  -9 -11   2    7.18    1.03
  -9 -11   2    7.05    0.93
  -9 -11   2    7.30    0.56
  -9 -11   2    6.91    0.55
  -9 -11   2    6.95    0.62
  -9 -11   2    6.88    0.55
  -9 -11   2    7.86    0.65
   8  11  -2    6.38    0.89
   8  11  -2    4.49    0.54
   8  11  -2    4.80    0.46
  -8 -11   2    4.83    0.61
  -8 -11   2    4.28    0.57
  -8 -11   2    4.60    0.45
  -8 -11   2    5.50    0.61
  -8 -11   2    4.75    0.55
  -8 -11   2    4.73    0.53
   7  11  -2    2.63    0.56
   7  11  -2    2.84    0.42
   7  11  -2    2.26    0.39
  -7 -11   2    2.29    0.37
  -7 -11   2    2.17    0.25
  -7 -11   2    2.45    0.40
  -7 -11   2    2.07    0.48
  -7 -11   2    2.31    0.38
   6  11  -2    8.15    0.44
   6  11  -2    7.64    0.39
  -6 -11   2    7.33    0.62
  -6 -11   2    7.80    0.42
  -6 -11   2    8.56    0.64
  -6 -11   2    8.83    0.86
  -6 -11   2    8.40    0.63
  -6 -11   2    9.27    0.66
   5  11  -2    6.91    0.83
   5  11  -2    9.11    0.78
   5  11  -2    9.02    0.49
   5  11  -2    9.87    0.58
  -5 -11   2    7.98    0.65
  -5 -11   2    8.55    0.66
  -5 -11   2    9.36    0.43
  -5 -11   2   10.05    0.66
  -5 -11   2    9.68    0.67
  -5 -11   2    9.14    0.86
   4  11  -2    0.31    0.42
   4  11  -2   -0.04    0.34
   4  11  -2    0.32    0.32
   4  11  -2    0.43    0.56
   4  11  -2    0.18    0.26
  -4 -11   2    0.28    0.38
  -4 -11   2    0.10    0.33
  -4 -11   2    0.04    0.32
  -4 -11   2   -0.11    0.31
  -4 -11   2    0.61    0.39
  -4 -11   2    0.01    0.18
  -4 -11   2    0.00    0.33
   3  11  -2    1.94    0.42
   3  11  -2    2.18    0.42
   3  11  -2    2.60    0.34
   3  11  -2    2.63    0.42
  -3 -11   2    2.11    0.42
  -3 -11   2    1.72    0.37
  -3 -11   2    1.81    0.42
  -3 -11   2    2.56    0.48
  -3 -11   2    1.71    0.42
  -3 -11   2    1.79    0.25
  -3 -11   2    2.27    0.39
   2  11  -2   25.58    0.89
   2  11  -2   25.04    1.03
   2  11  -2   25.75    0.79
   2  11  -2   26.02    1.03
   2  11  -2   26.44    0.97
  -2 -11   2   26.57    0.95
  -2 -11   2   25.31    1.16
  -2 -11   2   25.28    0.79
  -2 -11   2   28.11    1.06
  -2 -11   2   25.43    1.00
  -2 -11   2   27.52    1.05
  -2 -11   2   23.53    1.02
   1  11  -2   -0.01    0.39
   1  11  -2    0.55    0.44
   1  11  -2    0.31    0.23
   1  11  -2    0.45    0.40
  -1 -11   2    0.34    0.45
  -1 -11   2    0.79    0.44
  -1 -11   2    0.81    0.39
  -1 -11   2    0.20    0.26
  -1 -11   2   -0.08    0.34
   0  11  -2    0.66    0.41
   0  11  -2    0.06    0.41
   0  11  -2    0.48    0.26
   0  11  -2    0.82    0.36
   0 -11   2    1.01    0.42
   0 -11   2    0.52    0.49
   0 -11   2    0.98    0.46
  -1  11  -2    1.56    0.31
  -1  11  -2    2.49    0.53
  -1  11  -2    1.58    0.54
  -1  11  -2    2.13    0.52
  -1  11  -2    1.62    0.42
   1 -11   2    1.80    0.39
   1 -11   2    2.10    0.62
   1 -11   2    0.60    0.45
   1 -11   2    1.16    0.53
   1 -11   2    1.52    0.41
  -2  11  -2    1.75    0.45
  -2  11  -2    2.29    0.49
  -2  11  -2    1.90    0.52
  -2  11  -2    2.16    0.59
  -2  11  -2    1.50    0.35
   2 -11   2    1.02    0.43
   2 -11   2    1.28    0.42
   2 -11   2    0.91    0.46
   2 -11   2    1.81    0.61
   2 -11   2    1.27    0.38
   2 -11   2    1.05    0.60
   2 -11   2    1.45    0.57
  -3  11  -2   13.47    0.89
  -3  11  -2   10.91    0.80
  -3  11  -2   14.11    1.12
  -3  11  -2   13.55    1.09
   3 -11   2    9.41    1.08
   3 -11   2   11.40    0.86
   3 -11   2   10.99    1.24
   3 -11   2   12.36    0.92
   3 -11   2   14.08    1.06
  -4  11  -2    0.84    0.62
  -4  11  -2   -0.08    0.47
  -4  11  -2    0.89    0.61
  -4  11  -2    0.08    0.38
   4 -11   2    1.05    0.60
   4 -11   2    0.30    0.51
   4 -11   2    0.48    0.48
   4 -11   2    0.39    0.40
   4 -11   2   -0.35    0.67
  -5  11  -2    2.46    0.57
  -5  11  -2    3.44    0.79
  -5  11  -2    2.94    0.52
  -5  11  -2    2.71    0.70
   5 -11   2    2.53    0.61
   5 -11   2    2.61    0.45
   5 -11   2    2.87    0.81
  -6  11  -2   -0.40    0.49
  -6  11  -2    1.71    0.88
  -6  11  -2   -0.86    0.72
   6 -11   2    0.51    0.87
   6 -11   2    1.23    0.61
 -13 -10   2    0.59    0.55
 -13 -10   2    1.23    0.51
 -13 -10   2    1.24    0.62
  12  10  -2    3.60    0.81
 -12 -10   2    2.51    0.56
 -12 -10   2    3.53    0.78
 -12 -10   2    2.39    0.60
 -12 -10   2    3.41    0.40
  11  10  -2   -0.18    0.64
 -11 -10   2    0.67    0.23
 -11 -10   2    0.24    0.31
 -11 -10   2    1.29    0.69
 -11 -10   2    0.65    0.41
 -11 -10   2    0.74    0.49
 -11 -10   2    0.77    0.23
 -11 -10   2    0.45    0.42
  10  10  -2    3.51    0.69
 -10 -10   2    3.92    0.51
 -10 -10   2    3.64    0.73
 -10 -10   2    4.41    0.70
 -10 -10   2    2.82    0.41
 -10 -10   2    2.87    0.30
 -10 -10   2    3.08    0.42
 -10 -10   2    1.99    0.51
   9  10  -2    1.22    0.55
   9  10  -2    0.54    0.31
  -9 -10   2    0.75    0.26
  -9 -10   2    0.71    0.60
  -9 -10   2    0.86    0.31
  -9 -10   2    0.16    0.41
  -9 -10   2    0.79    0.30
  -9 -10   2    0.50    0.26
  -9 -10   2    0.00    0.64
   8  10  -2    1.09    0.52
   8  10  -2    1.30    0.33
  -8 -10   2    1.04    0.28
  -8 -10   2    0.28    0.38
  -8 -10   2    0.56    0.38
  -8 -10   2    0.27    0.56
  -8 -10   2    0.68    0.31
  -8 -10   2    0.69    0.25
   7  10  -2    0.43    0.30
   7  10  -2    0.74    0.28
   7  10  -2    0.54    0.47
  -7 -10   2    0.27    0.28
  -7 -10   2    0.53    0.21
  -7 -10   2    0.42    0.28
  -7 -10   2    0.73    0.30
  -7 -10   2    0.43    0.38
  -7 -10   2    0.01    0.30
   6  10  -2   25.87    0.61
   6  10  -2   24.92    0.62
   6  10  -2   25.69    1.08
  -6 -10   2   25.11    0.84
  -6 -10   2   25.05    0.84
  -6 -10   2   25.93    0.69
  -6 -10   2   25.20    0.85
  -6 -10   2   25.84    0.82
  -6 -10   2   26.65    1.13
   5  10  -2    1.06    0.33
   5  10  -2    1.51    0.28
   5  10  -2    1.24    0.41
   5  10  -2    1.26    0.23
  -5 -10   2    1.10    0.20
  -5 -10   2    1.05    0.32
  -5 -10   2    1.50    0.32
  -5 -10   2    1.67    0.33
  -5 -10   2    0.88    0.66
   4  10  -2   14.50    0.71
   4  10  -2   13.77    0.73
   4  10  -2   13.03    0.80
   4  10  -2   13.72    0.55
   4  10  -2   14.18    0.64
  -4 -10   2   12.96    0.85
  -4 -10   2   12.13    0.68
  -4 -10   2   13.95    0.72
  -4 -10   2   13.04    0.49
  -4 -10   2   14.23    0.66
  -4 -10   2   13.11    0.70
   3  10  -2   11.29    0.51
   3  10  -2   10.45    0.70
   3  10  -2   11.68    0.71
   3  10  -2   11.84    0.58
   3  10  -2   11.43    0.72
  -3 -10   2   13.48    0.78
  -3 -10   2    9.65    0.79
  -3 -10   2   11.49    0.48
  -3 -10   2   12.78    0.67
  -3 -10   2   12.17    0.70
  -3 -10   2   11.09    0.70
  -3 -10   2   12.38    0.72
   2  10  -2    9.11    0.69
   2  10  -2    8.19    0.54
   2  10  -2    8.32    0.69
   2  10  -2    9.26    0.66
   2  10  -2    9.07    0.49
  -2 -10   2    9.76    0.69
  -2 -10   2    9.69    0.75
  -2 -10   2    9.96    0.49
  -2 -10   2    9.88    0.75
  -2 -10   2    9.78    0.65
  -2 -10   2    8.73    0.71
  -2 -10   2    8.85    0.69
   1  10  -2   33.50    1.00
   1  10  -2   34.57    1.15
   1  10  -2   34.82    1.09
   1  10  -2   35.58    0.92
   1  10  -2   34.76    1.14
  -1 -10   2   34.32    1.17
  -1 -10   2   34.87    1.13
  -1 -10   2   31.34    1.22
  -1 -10   2   34.60    1.15
  -1 -10   2   33.83    0.94
  -1 -10   2   34.69    1.13
  -1 -10   2   34.42    1.03
   0  10  -2    0.61    0.42
   0  10  -2   -0.10    0.19
   0  10  -2   -0.52    0.36
   0  10  -2   -0.27    0.36
   0  10  -2    0.17    0.31
   0 -10   2    0.10    0.38
   0 -10   2    0.08    0.40
   0 -10   2    0.18    0.30
   0 -10   2   -0.19    0.26
   0 -10   2    0.20    0.36
   0 -10   2   -0.06    0.29
  -1  10  -2    4.65    0.49
  -1  10  -2    5.79    0.71
  -1  10  -2    4.43    0.55
  -1  10  -2    4.54    0.51
  -1  10  -2    4.82    0.61
   1 -10   2    5.86    0.86
   1 -10   2    4.46    0.54
   1 -10   2    5.07    0.67
   1 -10   2    5.11    0.59
   1 -10   2    3.18    0.41
  -2  10  -2   -0.01    0.48
  -2  10  -2    0.25    0.27
  -2  10  -2    0.05    0.34
  -2  10  -2   -0.11    0.38
   2 -10   2    0.15    0.44
   2 -10   2    0.00    0.30
   2 -10   2    0.04    0.33
   2 -10   2    0.32    0.41
   2 -10   2   -0.73    0.38
  -3  10  -2    2.97    0.40
  -3  10  -2    3.39    0.57
  -3  10  -2    3.94    0.64
  -3  10  -2    3.52    0.49
   3 -10   2    2.92    0.40
   3 -10   2    4.16    0.47
   3 -10   2    3.70    0.52
   3 -10   2    3.62    0.58
   3 -10   2    4.10    0.59
   3 -10   2    4.12    0.59
  -4  10  -2    3.74    0.66
  -4  10  -2    2.82    0.43
  -4  10  -2    3.30    0.49
  -4  10  -2    2.97    0.70
  -4  10  -2    2.62    0.57
   4 -10   2    3.71    0.53
   4 -10   2    2.40    0.40
   4 -10   2    3.20    0.41
   4 -10   2    2.27    0.42
   4 -10   2    2.71    0.56
   4 -10   2    3.09    0.57
   4 -10   2    3.14    0.54
  -5  10  -2   -0.50    0.41
  -5  10  -2   -0.66    0.35
  -5  10  -2    0.09    0.56
  -5  10  -2    0.63    0.64
   5 -10   2    0.64    0.34
   5 -10   2   -0.32    0.46
   5 -10   2   -0.26    0.53
   5 -10   2    0.52    0.35
   5 -10   2    0.63    0.55
  -6  10  -2    1.45    0.49
  -6  10  -2    0.25    0.69
  -6  10  -2    1.58    0.48
  -6  10  -2    1.58    0.53
  -6  10  -2    2.55    0.65
   6 -10   2    1.63    0.34
   6 -10   2    0.73    0.54
   6 -10   2    1.78    0.65
  -7  10  -2    1.89    0.70
  -7  10  -2    0.07    0.52
  -7  10  -2    0.40    0.50
  -7  10  -2   -0.33    0.53
   7 -10   2    1.06    0.58
   7 -10   2   -0.50    0.92
   7 -10   2    0.71    0.81
 -13  -9   2   -0.04    0.47
 -13  -9   2    1.01    0.74
 -13  -9   2    0.67    0.33
 -13  -9   2    0.03    0.52
 -13  -9   2    0.86    0.56
  12   9  -2    0.69    0.69
 -12  -9   2   -0.42    0.33
 -12  -9   2   -0.05    0.29
 -12  -9   2   -0.26    0.44
 -12  -9   2    0.81    0.67
 -12  -9   2    0.16    0.49
  11   9  -2    2.58    0.72
 -11  -9   2    2.11    0.36
 -11  -9   2    2.32    0.51
 -11  -9   2    2.27    0.63
 -11  -9   2    2.42    0.75
 -11  -9   2    2.71    0.69
 -11  -9   2    1.21    0.42
 -11  -9   2    1.84    0.30
  10   9  -2    0.43    0.19
  10   9  -2    1.73    0.60
 -10  -9   2    0.55    0.55
 -10  -9   2    1.15    0.69
 -10  -9   2   -0.08    0.25
 -10  -9   2    0.28    0.37
 -10  -9   2    0.16    0.29
 -10  -9   2    0.55    0.20
 -10  -9   2    0.44    0.41
 -10  -9   2   -0.16    0.57
 -10  -9   2    0.54    0.22
   9   9  -2    1.20    0.23
   9   9  -2    1.85    0.28
   9   9  -2    1.32    0.55
  -9  -9   2    1.49    0.33
  -9  -9   2    1.11    0.23
  -9  -9   2    1.35    0.43
  -9  -9   2    1.06    0.28
  -9  -9   2    1.77    0.64
  -9  -9   2    1.09    0.29
  -9  -9   2    1.56    0.58
  -9  -9   2    1.15    0.27
   8   9  -2   22.39    0.70
   8   9  -2   23.74    0.75
   8   9  -2   23.73    1.13
  -8  -9   2   24.27    0.75
  -8  -9   2   22.83    0.71
  -8  -9   2   23.70    0.79
  -8  -9   2   24.98    1.23
  -8  -9   2   23.54    0.73
  -8  -9   2   23.00    0.73
  -8  -9   2   23.44    1.08
   7   9  -2   -0.20    0.38
   7   9  -2    0.01    0.27
   7   9  -2   -0.30    0.23
  -7  -9   2    0.10    0.22
  -7  -9   2    0.41    0.41
  -7  -9   2    0.22    0.26
  -7  -9   2   -0.19    0.22
  -7  -9   2    0.37    0.24
  -7  -9   2   -0.04    0.26
   6   9  -2    0.22    0.26
   6   9  -2    0.49    0.38
   6   9  -2    0.73    0.26
  -6  -9   2    0.27    0.25
  -6  -9   2    0.41    0.26
  -6  -9   2    0.71    0.25
  -6  -9   2    0.56    0.19
  -6  -9   2    0.02    0.34
  -6  -9   2    0.38    0.26
   5   9  -2    2.91    0.34
   5   9  -2    3.51    0.49
   5   9  -2    3.01    0.35
   5   9  -2    2.89    0.30
  -5  -9   2    2.71    0.32
  -5  -9   2    3.28    0.32
  -5  -9   2    3.30    0.36
  -5  -9   2    3.70    0.47
  -5  -9   2    2.62    0.33
  -5  -9   2    2.99    0.43
   4   9  -2    4.83    0.57
   4   9  -2    5.11    0.69
   4   9  -2    4.92    0.43
   4   9  -2    4.79    0.38
   4   9  -2    5.61    0.52
  -4  -9   2    4.80    0.49
  -4  -9   2    5.24    0.51
  -4  -9   2    4.72    0.33
  -4  -9   2    5.26    0.62
  -4  -9   2    4.20    0.47
  -4  -9   2    4.45    0.57
   3   9  -2    6.94    0.55
   3   9  -2    6.42    0.52
   3   9  -2    6.84    0.43
   3   9  -2    6.37    0.56
  -3  -9   2    6.60    0.50
  -3  -9   2    6.95    0.65
  -3  -9   2    6.37    0.54
  -3  -9   2    6.60    0.53
  -3  -9   2    6.77    0.57
  -3  -9   2    6.33    0.36
   2   9  -2    0.50    0.27
   2   9  -2    0.42    0.33
   2   9  -2    0.31    0.23
   2   9  -2    0.37    0.18
  -2  -9   2    0.22    0.29
  -2  -9   2    0.53    0.26
  -2  -9   2    0.51    0.29
  -2  -9   2    0.16    0.17
  -2  -9   2    0.69    0.31
  -2  -9   2    0.32    0.27
  -2  -9   2    0.32    0.26
   1   9  -2    6.08    0.59
   1   9  -2    7.77    0.44
   1   9  -2    6.66    0.49
   1   9  -2    7.59    0.64
   1   9  -2    6.73    0.59
  -1  -9   2    7.24    0.44
  -1  -9   2    6.95    0.59
  -1  -9   2    7.91    0.63
  -1  -9   2    7.34    0.53
  -1  -9   2    7.24    0.63
  -1  -9   2    6.54    0.58
  -1  -9   2    7.90    0.60
   0   9  -2    2.34    0.34
   0   9  -2    2.44    0.40
   0   9  -2    2.43    0.43
   0   9  -2    2.65    0.38
   0   9  -2    2.54    0.40
   0  -9   2    2.20    0.33
   0  -9   2    2.35    0.39
   0  -9   2    2.34    0.35
   0  -9   2    2.19    0.28
   0  -9   2    1.96    0.39
   0  -9   2    1.96    0.33
   0  -9   2    2.25    0.42
  -1   9  -2   16.21    0.83
  -1   9  -2   15.74    0.72
  -1   9  -2   16.26    0.81
  -1   9  -2   16.81    0.86
  -1   9  -2   17.11    0.65
   1  -9   2   16.09    0.75
   1  -9   2   16.93    0.79
   1  -9   2   16.72    0.82
   1  -9   2   16.27    0.82
   1  -9   2   16.49    0.80
   1  -9   2   16.89    0.71
   1  -9   2   16.76    0.87
  -2   9  -2    2.39    0.48
  -2   9  -2    2.37    0.49
  -2   9  -2    2.36    0.31
  -2   9  -2    1.97    0.42
   2  -9   2    1.68    0.34
   2  -9   2    1.50    0.51
   2  -9   2    1.50    0.31
   2  -9   2    2.44    0.49
   2  -9   2    2.03    0.42
  -3   9  -2    8.46    0.81
  -3   9  -2    7.19    0.84
  -3   9  -2    7.31    0.66
  -3   9  -2    8.08    0.60
   3  -9   2    7.50    0.73
   3  -9   2    7.38    0.58
   3  -9   2    7.33    0.68
   3  -9   2    6.69    0.82
   3  -9   2    7.23    0.73
  -4   9  -2    1.04    0.40
  -4   9  -2    1.64    0.57
  -4   9  -2    0.98    0.51
   4  -9   2    1.16    0.43
   4  -9   2    0.83    0.41
   4  -9   2    0.74    0.29
   4  -9   2    1.50    0.41
   4  -9   2    0.77    0.48
   4  -9   2    1.53    0.47
  -5   9  -2    6.48    0.71
  -5   9  -2    6.35    0.87
  -5   9  -2    6.64    0.80
  -5   9  -2    6.34    0.85
  -5   9  -2    7.07    0.80
  -5   9  -2    5.72    0.71
   5  -9   2    5.93    0.77
   5  -9   2    6.19    0.81
   5  -9   2    6.48    0.84
   5  -9   2    7.66    0.75
   5  -9   2    6.58    0.51
   5  -9   2    6.09    0.57
   5  -9   2    6.76    0.65
  -6   9  -2    0.80    0.45
  -6   9  -2    0.33    0.42
  -6   9  -2    1.13    0.89
  -6   9  -2   -0.17    0.52
  -6   9  -2    0.09    0.39
   6  -9   2    0.51    0.28
   6  -9   2    0.39    0.43
   6  -9   2    0.41    0.51
   6  -9   2    0.02    0.40
   6  -9   2   -0.26    0.45
   6  -9   2    0.47    0.29
  -7   9  -2    4.52    0.61
  -7   9  -2    2.52    1.18
  -7   9  -2    2.33    0.54
  -7   9  -2    2.97    0.66
  -7   9  -2    3.00    0.53
   7  -9   2    2.94    0.56
   7  -9   2    3.39    0.66
   7  -9   2    2.97    0.96
   7  -9   2    2.54    0.32
  -8   9  -2    2.94    0.62
  -8   9  -2    2.00    0.59
  -8   9  -2    3.08    0.69
  -8   9  -2    2.42    0.58
   8  -9   2    1.96    1.03
   8  -9   2    3.10    0.63
 -14  -8   2    1.46    0.61
 -14  -8   2    1.37    0.61
 -14  -8   2    0.95    0.56
 -13  -8   2    0.57    0.53
 -13  -8   2   -0.22    0.52
 -13  -8   2    0.85    0.47
 -13  -8   2    1.21    1.10
 -13  -8   2    1.17    0.76
 -13  -8   2    1.07    0.31
 -12  -8   2    1.18    0.46
 -12  -8   2    0.82    0.47
 -12  -8   2   -0.75    0.69
 -12  -8   2    0.82    0.32
 -12  -8   2    1.60    0.67
 -12  -8   2    0.31    0.27
  11   8  -2    2.29    0.63
 -11  -8   2    2.00    0.45
 -11  -8   2    1.75    0.28
 -11  -8   2    1.34    0.46
 -11  -8   2    2.47    0.65
 -11  -8   2    2.15    0.71
 -11  -8   2    2.58    0.33
 -11  -8   2    2.65    0.69
  10   8  -2    0.49    0.52
 -10  -8   2    0.06    0.27
 -10  -8   2    0.21    0.34
 -10  -8   2   -0.06    0.61
 -10  -8   2    0.39    0.19
 -10  -8   2    0.36    0.61
 -10  -8   2    0.27    0.17
 -10  -8   2   -0.37    0.54
 -10  -8   2    0.40    0.39
 -10  -8   2   -0.02    0.23
   9   8  -2    5.42    0.36
   9   8  -2    5.28    0.82
   9   8  -2    6.02    0.40
  -9  -8   2    6.77    0.45
  -9  -8   2    4.85    0.36
  -9  -8   2    5.77    0.85
  -9  -8   2    5.73    0.77
  -9  -8   2    4.19    0.41
  -9  -8   2    5.15    0.74
  -9  -8   2    4.65    0.61
  -9  -8   2    2.97    0.78
   8   8  -2    4.78    0.58
   8   8  -2    5.08    0.38
   8   8  -2    5.25    0.44
  -8  -8   2    5.86    0.70
  -8  -8   2    5.27    0.44
  -8  -8   2    5.37    0.40
  -8  -8   2    5.75    0.40
  -8  -8   2    5.77    0.66
  -8  -8   2    4.32    0.50
  -8  -8   2    5.42    0.41
   7   8  -2    5.44    0.67
   7   8  -2    4.75    0.43
   7   8  -2    5.35    0.40
  -7  -8   2    4.58    0.65
  -7  -8   2    4.52    0.41
  -7  -8   2    5.22    0.41
  -7  -8   2    5.21    0.40
  -7  -8   2    4.91    0.42
  -7  -8   2    5.14    0.48
   6   8  -2   26.35    0.98
   6   8  -2   27.51    0.75
   6   8  -2   27.56    0.79
  -6  -8   2   27.55    0.74
  -6  -8   2   27.66    0.75
  -6  -8   2   27.33    1.01
  -6  -8   2   24.57    0.88
  -6  -8   2   25.25    0.73
  -6  -8   2   27.13    0.74
   5   8  -2   12.31    0.68
   5   8  -2   11.64    0.39
   5   8  -2   12.12    0.53
   5   8  -2   12.79    0.41
  -5  -8   2   11.86    0.46
  -5  -8   2   12.50    0.70
  -5  -8   2   12.36    0.54
  -5  -8   2   12.44    0.52
  -5  -8   2   11.76    0.51
  -5  -8   2   12.68    0.51
   4   8  -2    4.27    0.42
   4   8  -2    4.75    0.32
   4   8  -2    4.95    0.46
   4   8  -2    4.62    0.37
   4   8  -2    5.49    0.53
  -4  -8   2    5.08    0.54
  -4  -8   2    4.59    0.43
  -4  -8   2    4.12    0.40
  -4  -8   2    4.72    0.31
  -4  -8   2    5.32    0.42
  -4  -8   2    4.57    0.39
   3   8  -2   -0.07    0.21
   3   8  -2    0.11    0.22
   3   8  -2    0.23    0.27
   3   8  -2   -0.17    0.22
   3   8  -2    0.26    0.18
  -3  -8   2    0.16    0.24
  -3  -8   2    0.00    0.22
  -3  -8   2    0.09    0.21
  -3  -8   2    0.00    0.13
  -3  -8   2    0.31    0.24
  -3  -8   2    0.14    0.21
   2   8  -2    7.04    0.40
   2   8  -2    6.66    0.47
   2   8  -2    6.74    0.50
   2   8  -2    6.64    0.37
  -2  -8   2    7.36    0.49
  -2  -8   2    7.24    0.35
  -2  -8   2    7.18    0.56
  -2  -8   2    6.36    0.53
  -2  -8   2    7.32    0.52
  -2  -8   2    6.89    0.50
  -2  -8   2    6.41    0.54
   1   8  -2   -0.15    0.24
   1   8  -2    0.15    0.29
   1   8  -2    0.15    0.23
   1   8  -2    0.25    0.16
   1   8  -2    0.19    0.20
  -1  -8   2    0.20    0.24
  -1  -8   2    0.10    0.24
  -1  -8   2    0.13    0.25
  -1  -8   2    0.19    0.16
  -1  -8   2    0.23    0.24
  -1  -8   2    0.10    0.21
  -1  -8   2    0.22    0.23
   0   8  -2   53.31    1.34
   0   8  -2   53.66    1.24
   0   8  -2   52.97    1.29
   0   8  -2   53.83    1.36
   0   8  -2   52.23    1.17
   0  -8   2   54.91    1.26
   0  -8   2   53.14    1.34
   0  -8   2   52.02    1.30
   0  -8   2   53.13    1.32
   0  -8   2   52.65    1.20
   0  -8   2   53.64    1.34
   0  -8   2   51.59    1.31
  -1   8  -2    2.97    0.36
  -1   8  -2    2.71    0.43
  -1   8  -2    2.20    0.32
  -1   8  -2    3.05    0.39
  -1   8  -2    2.51    0.36
   1  -8   2    2.68    0.37
   1  -8   2    2.98    0.43
   1  -8   2    1.85    0.28
   1  -8   2    2.90    0.38
   1  -8   2    2.66    0.39
   1  -8   2    2.52    0.30
   1  -8   2    2.76    0.33
  -2   8  -2   19.79    0.69
  -2   8  -2   19.14    0.85
  -2   8  -2   17.00    0.81
  -2   8  -2   18.94    0.81
  -2   8  -2   18.22    0.73
   2  -8   2   17.80    0.77
   2  -8   2   18.82    0.79
   2  -8   2   17.95    0.74
   2  -8   2   19.47    0.82
   2  -8   2   18.12    0.70
   2  -8   2   17.82    0.85
   2  -8   2   18.04    0.72
  -3   8  -2    3.85    0.51
  -3   8  -2    3.53    0.51
  -3   8  -2    2.94    0.34
  -3   8  -2    2.45    0.38
  -3   8  -2    2.63    0.42
   3  -8   2    2.75    0.43
   3  -8   2    2.35    0.45
   3  -8   2    2.79    0.36
   3  -8   2    2.27    0.37
   3  -8   2    2.54    0.41
   3  -8   2    2.65    0.31
   3  -8   2    3.13    0.40
  -4   8  -2   11.66    0.85
  -4   8  -2   10.67    0.82
  -4   8  -2   10.13    0.67
  -4   8  -2   10.91    0.71
  -4   8  -2   11.58    1.03
  -4   8  -2   10.46    0.79
   4  -8   2   11.15    0.66
   4  -8   2   10.32    0.80
   4  -8   2   10.17    0.73
   4  -8   2   11.27    0.76
   4  -8   2   10.42    0.57
  -5   8  -2   31.60    1.13
  -5   8  -2   29.44    1.25
  -5   8  -2   30.81    1.19
  -5   8  -2   29.05    1.07
  -5   8  -2   29.83    1.16
  -5   8  -2   30.04    1.20
  -5   8  -2   31.72    1.07
   5  -8   2   29.22    0.96
   5  -8   2   29.50    0.88
   5  -8   2   29.61    1.06
   5  -8   2   29.53    1.15
   5  -8   2   28.32    0.80
   5  -8   2   31.41    1.13
  -6   8  -2    2.08    0.73
  -6   8  -2    1.93    0.52
  -6   8  -2    2.26    0.45
  -6   8  -2    2.26    0.49
  -6   8  -2    1.29    0.40
  -6   8  -2    2.04    0.54
  -6   8  -2    1.99    0.41
   6  -8   2    1.11    0.27
   6  -8   2    1.41    0.49
   6  -8   2    1.84    0.27
   6  -8   2    1.73    0.46
   6  -8   2    1.66    0.44
   6  -8   2    0.69    0.35
  -7   8  -2   -0.19    0.53
  -7   8  -2   -0.01    0.43
  -7   8  -2    0.37    0.40
  -7   8  -2   -0.24    0.47
  -7   8  -2   -0.06    0.39
   7  -8   2   -0.42    0.24
   7  -8   2   -0.52    0.51
   7  -8   2   -0.73    0.42
   7  -8   2    0.09    0.72
   7  -8   2   -0.24    0.48
   7  -8   2   -0.38    0.21
  -8   8  -2    1.93    0.61
  -8   8  -2    1.68    0.49
  -8   8  -2    2.46    0.52
  -8   8  -2    2.68    0.67
  -8   8  -2    2.31    0.58
   8  -8   2    2.91    0.98
   8  -8   2    2.34    0.52
   8  -8   2    2.12    0.76
   8  -8   2    2.36    0.58
  -9   8  -2    0.13    0.58
  -9   8  -2    0.46    0.55
  -9   8  -2   -0.92    0.47
  -9   8  -2    0.54    0.53
   9  -8   2    0.04    0.54
   9  -8   2   -0.18    0.54
   9  -8   2    1.74    0.98
 -14  -7   2   -0.14    0.54
 -14  -7   2    0.08    0.55
 -14  -7   2    0.52    0.86
 -14  -7   2    0.36    0.55
  13   7  -2    2.00    0.71
 -13  -7   2    1.45    0.74
 -13  -7   2    0.87    0.48
 -13  -7   2    1.45    0.49
 -13  -7   2    0.93    0.50
 -13  -7   2    0.80    0.30
 -13  -7   2    2.20    0.79
 -13  -7   2    0.33    0.44
  12   7  -2    3.52    0.70
 -12  -7   2    3.19    0.54
 -12  -7   2    5.24    0.76
 -12  -7   2    6.87    1.01
 -12  -7   2    2.79    0.54
 -12  -7   2    4.67    0.55
 -12  -7   2    4.13    0.44
 -12  -7   2    4.22    0.53
  11   7  -2    2.21    0.71
  11   7  -2    3.16    0.69
 -11  -7   2    2.10    0.45
 -11  -7   2    4.27    0.69
 -11  -7   2    3.49    0.71
 -11  -7   2    2.55    0.47
 -11  -7   2    2.66    0.32
 -11  -7   2    4.80    0.72
 -11  -7   2    2.18    0.29
  10   7  -2   12.25    0.82
  10   7  -2   14.17    1.03
 -10  -7   2   13.79    0.91
 -10  -7   2   12.70    0.51
 -10  -7   2   14.27    0.98
 -10  -7   2   13.54    0.42
 -10  -7   2   15.61    1.05
 -10  -7   2   13.83    0.89
 -10  -7   2   12.73    0.41
 -10  -7   2   13.35    0.92
 -10  -7   2   14.65    1.05
 -10  -7   2   13.72    0.54
   9   7  -2    1.44    0.18
   9   7  -2    1.40    0.20
   9   7  -2    1.71    0.60
   9   7  -2    1.97    0.43
  -9  -7   2    2.72    0.65
  -9  -7   2    1.44    0.49
  -9  -7   2    1.23    0.20
  -9  -7   2    1.36    0.38
  -9  -7   2    1.50    0.21
  -9  -7   2    1.70    0.25
  -9  -7   2    1.50    0.25
  -9  -7   2    2.37    0.57
  -9  -7   2    1.40    0.37
   8   7  -2    1.46    0.35
   8   7  -2    1.45    0.20
   8   7  -2    1.91    0.24
   8   7  -2    1.49    0.43
  -8  -7   2    1.81    0.46
  -8  -7   2    1.67    0.23
  -8  -7   2    1.52    0.22
  -8  -7   2    1.28    0.21
  -8  -7   2    1.69    0.48
  -8  -7   2    1.41    0.43
  -8  -7   2    1.55    0.24
   7   7  -2    4.32    0.61
   7   7  -2    4.15    0.42
   7   7  -2    5.06    0.35
   7   7  -2    4.97    0.37
  -7  -7   2    4.92    0.67
  -7  -7   2    4.61    0.34
  -7  -7   2    4.54    0.34
  -7  -7   2    4.63    0.36
  -7  -7   2    4.17    0.58
  -7  -7   2    4.89    0.55
  -7  -7   2    4.38    0.35
   6   7  -2    0.21    0.19
   6   7  -2    0.27    0.20
   6   7  -2    0.09    0.17
   6   7  -2    0.17    0.32
  -6  -7   2   -0.07    0.18
  -6  -7   2    0.13    0.24
  -6  -7   2   -0.13    0.17
  -6  -7   2   -0.27    0.16
  -6  -7   2    0.13    0.18
  -6  -7   2   -0.09    0.18
   5   7  -2    5.42    0.25
   5   7  -2    5.71    0.52
   5   7  -2    5.54    0.25
   5   7  -2    5.34    0.40
  -5  -7   2    5.32    0.37
  -5  -7   2    5.29    0.37
  -5  -7   2    5.60    0.40
  -5  -7   2    6.05    0.35
  -5  -7   2    5.70    0.51
  -5  -7   2    5.73    0.36
   4   7  -2    0.11    0.19
   4   7  -2    0.31    0.15
   4   7  -2    0.20    0.17
   4   7  -2    0.19    0.26
  -4  -7   2    0.50    0.24
  -4  -7   2    0.33    0.20
  -4  -7   2    0.10    0.18
  -4  -7   2    0.44    0.19
  -4  -7   2    0.25    0.14
  -4  -7   2    0.23    0.18
   3   7  -2    2.44    0.32
   3   7  -2    2.69    0.28
   3   7  -2    2.55    0.29
   3   7  -2    2.74    0.34
  -3  -7   2    2.54    0.26
  -3  -7   2    2.51    0.28
  -3  -7   2    2.58    0.25
  -3  -7   2    1.97    0.26
  -3  -7   2    2.68    0.28
  -3  -7   2    3.02    0.35
   2   7  -2    4.99    0.32
   2   7  -2    5.12    0.40
   2   7  -2    5.51    0.44
   2   7  -2    5.85    0.44
   2   7  -2    5.57    0.34
  -2  -7   2    5.17    0.42
  -2  -7   2    5.07    0.47
  -2  -7   2    5.26    0.30
  -2  -7   2    6.05    0.42
  -2  -7   2    4.92    0.41
  -2  -7   2    5.33    0.38
   1   7  -2   30.59    0.76
   1   7  -2   30.54    0.89
   1   7  -2   32.52    0.89
   1   7  -2   31.39    0.80
   1   7  -2   31.73    0.84
  -1  -7   2   32.29    0.88
  -1  -7   2   31.32    0.91
  -1  -7   2   31.59    0.76
  -1  -7   2   31.82    0.92
  -1  -7   2   30.25    0.85
  -1  -7   2   32.50    0.89
  -1  -7   2   31.60    0.82
   0   7  -2   42.61    1.06
   0   7  -2   42.29    1.10
   0   7  -2   44.13    1.11
   0   7  -2   42.67    1.02
   0   7  -2   42.24    0.97
   0  -7   2   42.88    1.07
   0  -7   2   43.58    1.10
   0  -7   2   43.01    1.11
   0  -7   2   41.83    1.08
   0  -7   2   43.30    1.00
   0  -7   2   41.65    1.11
   0  -7   2   43.52    1.03
  -1   7  -2    6.43    0.39
  -1   7  -2    6.11    0.51
  -1   7  -2    6.78    0.42
  -1   7  -2    6.76    0.44
  -1   7  -2    6.76    0.53
   1  -7   2    6.34    0.50
   1  -7   2    6.63    0.45
   1  -7   2    7.50    0.55
   1  -7   2    6.31    0.43
   1  -7   2    6.21    0.44
   1  -7   2    6.75    0.53
   1  -7   2    6.29    0.49
  -2   7  -2    0.93    0.30
  -2   7  -2    1.56    0.33
  -2   7  -2    0.87    0.31
  -2   7  -2    1.16    0.26
  -2   7  -2    1.12    0.20
  -2   7  -2    0.59    0.27
   2  -7   2    0.51    0.29
   2  -7   2    0.66    0.26
   2  -7   2    0.90    0.23
   2  -7   2    1.33    0.27
   2  -7   2    0.73    0.23
   2  -7   2    0.46    0.27
   2  -7   2    0.72    0.20
  -3   7  -2    1.01    0.34
  -3   7  -2    1.38    0.37
  -3   7  -2    1.07    0.32
  -3   7  -2    1.18    0.39
  -3   7  -2    0.66    0.28
  -3   7  -2    1.01    0.24
  -3   7  -2    0.70    0.28
   3  -7   2    1.06    0.26
   3  -7   2    0.64    0.29
   3  -7   2    1.19    0.45
   3  -7   2    1.58    0.29
   3  -7   2    1.05    0.28
   3  -7   2    1.10    0.22
   3  -7   2    1.13    0.30
  -4   7  -2    0.27    0.30
  -4   7  -2    0.73    0.35
  -4   7  -2    0.08    0.29
  -4   7  -2    0.05    0.34
  -4   7  -2    0.41    0.35
  -4   7  -2    0.59    0.44
  -4   7  -2    0.45    0.25
   4  -7   2    0.46    0.20
   4  -7   2   -0.02    0.30
   4  -7   2    0.64    0.32
   4  -7   2    0.79    0.36
   4  -7   2    0.36    0.26
   4  -7   2    0.38    0.29
   4  -7   2    0.64    0.28
  -5   7  -2    0.69    0.43
  -5   7  -2    1.21    0.39
  -5   7  -2    0.57    0.40
  -5   7  -2    1.22    0.58
  -5   7  -2    0.25    0.29
  -5   7  -2    0.65    0.37
  -5   7  -2    1.07    0.35
   5  -7   2    0.76    0.31
   5  -7   2   -0.08    0.38
   5  -7   2    0.27    0.33
   5  -7   2    0.46    0.20
   5  -7   2    0.30    0.30
   5  -7   2    0.96    0.33
   5  -7   2    0.63    0.26
   5  -7   2    0.41    0.39
  -6   7  -2   11.27    0.84
  -6   7  -2   10.86    0.77
  -6   7  -2   10.75    0.83
  -6   7  -2   10.69    0.99
  -6   7  -2   10.66    0.82
  -6   7  -2   10.64    0.74
  -6   7  -2    9.76    0.78
   6  -7   2   10.72    0.66
   6  -7   2    9.85    0.49
   6  -7   2    9.26    0.81
   6  -7   2   11.07    0.76
   6  -7   2    9.66    0.71
   6  -7   2    9.53    1.13
   6  -7   2   10.13    0.50
   6  -7   2   11.61    0.82
  -7   7  -2    6.60    0.84
  -7   7  -2    5.64    0.59
  -7   7  -2    5.44    0.72
  -7   7  -2    5.17    0.75
  -7   7  -2    5.36    0.81
  -7   7  -2    6.25    0.83
  -7   7  -2    5.67    0.81
   7  -7   2    4.75    0.39
   7  -7   2    5.83    0.43
   7  -7   2    5.31    0.58
   7  -7   2    7.52    1.13
   7  -7   2    5.45    0.79
   7  -7   2    4.82    0.53
   7  -7   2    5.97    0.87
  -8   7  -2    5.38    0.87
  -8   7  -2    4.08    0.54
  -8   7  -2    3.59    0.55
  -8   7  -2    4.42    0.59
  -8   7  -2    4.82    0.63
  -8   7  -2    3.89    0.52
   8  -7   2    4.71    0.54
   8  -7   2    4.86    0.73
   8  -7   2    4.38    0.52
   8  -7   2    3.79    0.57
   8  -7   2    4.51    0.95
  -9   7  -2    4.44    0.58
  -9   7  -2    4.35    0.63
  -9   7  -2    5.54    0.62
  -9   7  -2    7.25    0.97
   9  -7   2    5.98    0.61
   9  -7   2    7.29    0.84
   9  -7   2    7.69    1.18
   9  -7   2    6.57    0.76
 -10   7  -2    0.25    0.55
 -10   7  -2    1.54    0.57
 -10   7  -2    1.63    0.68
 -10   7  -2    0.29    0.50
  10  -7   2    1.33    0.51
  10  -7   2    1.79    1.07
  14   6  -2    0.97    0.84
 -14  -6   2    2.53    0.81
 -14  -6   2    0.84    0.58
 -14  -6   2    1.70    0.56
 -14  -6   2    1.36    0.55
  13   6  -2    7.05    0.89
 -13  -6   2    5.02    0.64
 -13  -6   2    7.37    0.50
 -13  -6   2    5.20    0.59
 -13  -6   2    6.91    0.90
 -13  -6   2    8.33    0.64
 -13  -6   2    5.20    0.62
 -13  -6   2    6.69    1.05
  12   6  -2    3.69    0.71
 -12  -6   2    4.22    0.43
 -12  -6   2    3.54    0.51
 -12  -6   2    4.11    0.74
 -12  -6   2    3.68    0.52
 -12  -6   2    3.93    0.79
 -12  -6   2    4.68    0.74
 -12  -6   2    3.81    0.52
 -12  -6   2    4.14    0.54
  11   6  -2    6.95    0.80
 -11  -6   2    5.90    0.74
 -11  -6   2    5.27    0.48
 -11  -6   2    7.06    0.82
 -11  -6   2    5.69    0.84
 -11  -6   2    6.73    0.94
 -11  -6   2    5.96    0.43
 -11  -6   2    6.61    0.75
  10   6  -2    1.96    0.51
  10   6  -2    0.76    0.53
 -10  -6   2    2.09    0.64
 -10  -6   2    1.80    0.26
 -10  -6   2    1.30    0.24
 -10  -6   2    1.81    0.25
 -10  -6   2    2.55    0.55
 -10  -6   2    1.81    0.60
 -10  -6   2    1.91    0.48
 -10  -6   2    1.97    0.25
 -10  -6   2    1.85    0.41
 -10  -6   2    1.90    0.62
   9   6  -2    8.36    0.68
   9   6  -2    7.12    0.82
   9   6  -2    8.30    0.33
   9   6  -2    7.85    0.30
  -9  -6   2    7.52    0.34
  -9  -6   2    7.20    0.81
  -9  -6   2    8.55    0.83
  -9  -6   2    7.66    0.39
  -9  -6   2    7.93    0.88
  -9  -6   2    8.60    0.71
  -9  -6   2    7.25    0.71
  -9  -6   2    7.85    0.34
  -9  -6   2    7.37    0.42
  -9  -6   2    7.01    0.67
   8   6  -2   31.19    0.71
   8   6  -2   32.01    1.15
   8   6  -2   30.82    0.97
   8   6  -2   30.69    0.68
  -8  -6   2   29.43    0.73
  -8  -6   2   29.89    0.74
  -8  -6   2   32.10    1.08
  -8  -6   2   32.36    1.04
  -8  -6   2   31.35    1.01
  -8  -6   2   30.35    0.72
  -8  -6   2   30.39    0.72
  -8  -6   2   31.82    1.16
  -8  -6   2   32.14    1.07
   7   6  -2    0.08    0.26
   7   6  -2   -0.44    0.31
   7   6  -2    0.18    0.18
   7   6  -2    0.21    0.17
  -7  -6   2    0.11    0.24
  -7  -6   2   -0.11    0.15
  -7  -6   2   -0.27    0.35
  -7  -6   2   -0.34    0.29
  -7  -6   2    0.19    0.33
  -7  -6   2    0.07    0.15
  -7  -6   2    0.02    0.16
  -7  -6   2    0.14    0.17
   6   6  -2    2.48    0.23
   6   6  -2    2.36    0.37
   6   6  -2    2.48    0.28
   6   6  -2    2.42    0.35
  -6  -6   2    3.12    0.28
  -6  -6   2    2.60    0.28
  -6  -6   2    2.31    0.29
  -6  -6   2    2.18    0.40
  -6  -6   2    2.56    0.27
  -6  -6   2    2.86    0.35
  -6  -6   2    1.99    0.29
   5   6  -2  301.81    5.35
   5   6  -2  305.47    5.35
   5   6  -2  304.36    5.37
   5   6  -2  307.73    5.60
  -5  -6   2  310.32    5.33
  -5  -6   2  299.34    5.33
  -5  -6   2  309.15    5.39
  -5  -6   2  298.99    5.35
  -5  -6   2  306.47    5.58
   4   6  -2    0.96    0.16
   4   6  -2    1.02    0.20
   4   6  -2    0.95    0.26
   4   6  -2    1.26    0.17
   4   6  -2    0.97    0.15
  -4  -6   2    0.97    0.25
  -4  -6   2    1.01    0.17
  -4  -6   2    0.88    0.19
  -4  -6   2    1.21    0.20
  -4  -6   2    0.87    0.19
  -4  -6   2    1.07    0.20
   3   6  -2   15.34    0.45
   3   6  -2   16.21    0.49
   3   6  -2   15.78    0.62
   3   6  -2   15.51    0.55
   3   6  -2   15.79    0.53
  -3  -6   2   15.91    0.63
  -3  -6   2   15.78    0.46
  -3  -6   2   15.68    0.49
  -3  -6   2   15.83    0.53
  -3  -6   2   15.45    0.52
  -3  -6   2   15.12    0.51
   2   6  -2   30.09    0.80
   2   6  -2   30.06    0.78
   2   6  -2   28.32    0.70
   2   6  -2   29.75    0.74
   2   6  -2   29.02    0.71
  -2  -6   2   30.11    0.68
  -2  -6   2   30.10    0.73
  -2  -6   2   28.72    0.78
  -2  -6   2   30.32    0.86
  -2  -6   2   29.52    0.77
  -2  -6   2   29.69    0.78
   1   6  -2  150.14    2.78
   1   6  -2  144.80    2.67
   1   6  -2  145.28    2.77
   1   6  -2  143.70    2.70
   1   6  -2  148.28    2.74
  -1  -6   2  147.16    2.67
  -1  -6   2  146.53    2.71
  -1  -6   2  149.37    2.78
  -1  -6   2  146.16    2.82
  -1  -6   2  143.93    2.76
  -1  -6   2  149.53    2.81
  -1  -6   2  146.13    2.75
[truncated: 2,725,597 more chars]
